# Supplementary material for: The genetic basis of sex determination in grapes
Source: Nat Commun. 2020 Jun 9;11:2902. doi: 10.1038/s41467-020-16700-z (PMC7283251; doi:10.1038/s41467-020-16700-z)
Supplement: Supplementary file 5 — Supplementary Data 1 [file 41467_2020_16700_MOESM5_ESM.xlsx]

## Sheet: Supplementary Data 1
Supplementary Data 1: Summary statistics of genome sequencing and assembly of the eleven grape accessions.
*Assembly performed at DNAnexus.
		Vitis vinifera vinifera Cabernet Sauvignon chromosome-scaled		Vitis vinifera vinifera Black Corinth seeded		Vitis vinifera vinifera Black Corinth 02.1		Vitis vinifera vinifera Merlot 15		Vitis vinifera vinifera Zinfandel 03		Vitis vinifera sylvestris DVIT3351.27		Vitis vinifera sylvestris DVIT3603.07		Vitis vinifera sylvestris DVIT3603.16		Vitis vinifera sylvestris O34-16		Vitis arizonica b40-14		Muscadiania rotundifolia 'Trayshed'
Sequencing	Sequencing coverage (PacBio)	73.7 Gb (147X)		37.5 Gb (75X)		31.5 Gb (63X)		32.1 Gb (64X)		47.2 Gb (94X)		38.7 Gb (77X)		30.6 Gb (61X)		40.9 Gb (82X)		42.3 Gb (85X)		80.3 Gb (160X)		57.5 Gb (115X)
	Best assembly read length cutoff (length_cutoff_pr) (bp)	-		10000		5000		4,000*		5,000*		6000		11500		5000		6000		7500		18500
Genome assembly	Assembly	hap1	hap2	Primary assembly	Haplotigs	Primary assembly	Haplotigs	Primary assembly	Haplotigs	Primary assembly	Haplotigs	Primary assembly	Haplotigs	Primary assembly	Haplotigs	Primary assembly	Haplotigs	Primary assembly	Haplotigs	Primary assembly	Haplotigs	Primary assembly	Haplotigs
	Assembly length (bp)	449786222	444206034	650618007	357150505	672567579	288835389	606113380	244428867	591171724	306029958	670284249	311462742	663453472	234102106	667564532	314918302	678697484	252753627	604202500	337609329	460928641	364812368
	Number of sequences	19	19	645	2933	1272	2234	1483	2746	1509	2246	742	2483	1192	2047	536	2879	1472	2136	956	3550	368	2719
	Average length (bp)	23672959	23379265	1008710	121770	528748	129291	408708	89012.7	391764	136256	903348	125438	556588	114363	1.24546e+06	109385	461072	118330	632011	95101	1252523	134172
	Maximum length (bp)	34107272	36594081	9106432	3227112	6692922	2398416	6322230	1356142	7901503	2609171	17898483	2565755	7363022	1788633	8508439	2454813	6389742	2201270	10746132	2276224	15678561	3669821
	N50 length (bp)	23182680	24161115	2309127	431929	1113418	326122	810939	175641	1062797	442393	1778999	328781	1169419	239095	2661144	219375	998597	241112	1536626	330200	4761121	669154
	Total gap length (bp)	10041575	11358101	488205	0	329657	0	838340	0	0	0	551144	0	882765	0	367639	0	1339327	0	334862	0	228101	0
	Repetitive content (%)	0.54176	0.559011	0.498198	0.490663	0.497731	0.470216	0.559	0.501	0.564	0.499	0.503136	0.483021	0.491113	0.452609	0.564	0.552	0.50191	0.453926	0.498282	0.462637	0.502	0.428
	Number of protein-coding genes	27682	25425	40382	23613	41334	19809	40522	18683	33522	20028	40020	20342	40825	16601	41062	20287	40272	17316	34511	21588	28530	23887
	Total	57384		63995		61143		59205		53550		60362		57426		61349		57588		56099		52417
BUSCO	Complete Single-Copy BUSCOs (%)	96.6		97		97		93.9		96.7		96.7		96.5		96.7		97.2		96.4		96.9
	Fragmented BUSCOs (%)	1		0.9		0.7		2.1		1		0.8		0.8		1.1		0.8		1		1
	Missing BUSCOs (%)	2.4		2.1		2.3		4		2.3		2.5		2.7		2.2		2		2.6		2.1
SRA	SRA accession numbers	SRR3346861		SRR10572632		SRR10572631		SRR10572630		SRR8727791		SRR10572628		SRR10572627		SRR10572626		SRR10572625		SRR10572634		SRR10572635
		SRR3346862						SRR10613906		SRR8727792
		SRR3321323						SRR10613905		SRR8727793
		SRR3321343						SRR10613899		SRR8727794
		SRR3321344						SRR10613898		SRR8727795
		SRR3321345						SRR10613897		SRR8727796
		SRR3321346						SRR10613896		SRR8727797
		SRR3321347						SRR10613895		SRR8727798
		SRR3321348						SRR10613894		SRR8727799
		SRR3321349						SRR10613893		SRR8727800
		SRR3321350						SRR10613892		SRR8727805
		SRR3321351						SRR10613904		SRR8727809
		SRR3321352						SRR10613903		SRR8727811
		SRR3321353						SRR10613902		SRR8727821
		SRR3321354						SRR10613901		SRR8727823
		SRR3321355						SRR10613900		SRR8727824
		SRR3321356								SRR8727825
		SRR3321357								SRR8727826
		SRR3321358								SRR8727827
		SRR3321359								SRR8727828
		SRR3321360								SRR8727829
		SRR3321361								SRR8727830
		SRR3321362								SRR8727831
		SRR3321364								SRR8727832
		SRR3321365								SRR8727833
		SRR3321367								SRR8727834
		SRR3321368								SRR8727835
		SRR3321369								SRR8727836
		SRR3321370								SRR8727838
		SRR3321372								SRR8727839
		SRR3321373								SRR8727840
		SRR3321374								SRR8727841
		SRR3321375								SRR8727842
		SRR3321376								SRR8727843
		SRR3321377								SRR8727844
		SRR3321378								SRR8727845
		SRR3321379								SRR8727846
		SRR3321380								SRR8727847
		SRR3321382								SRR8727848
		SRR3321383								SRR8727849
		SRR3321385								SRR8727850
		SRR3321387								SRR8727851
		SRR3321388								SRR8727852
		SRR3321389								SRR8727853
		SRR3321390								SRR8727854
		SRR3321391								SRR8727855
		SRR3321393								SRR8727820
		SRR3321395
		SRR3321396
		SRR3321397
		SRR3321399
		SRR3321402
		SRR3321403
		SRR3321404
		SRR3321406
		SRR3321407
		SRR3321408
		SRR3321409
		SRR3321410
		SRR3321411
		SRR3321412
		SRR3321413
		SRR3321414
		SRR3321366
		SRR3321381
		SRR3321384
		SRR3321371
		SRR3321398
		SRR3321392
		SRR3321342
		SRR3321394
		SRR3321363
		SRR3321405
		SRR3321386
		SRR3321400
		SRR3321401
		SRR10572633
