# Supplementary material for: The genetic basis of sex determination in grapes
Source: Nat Commun. 2020 Jun 9;11:2902. doi: 10.1038/s41467-020-16700-z (PMC7283251; doi:10.1038/s41467-020-16700-z)
Supplement: Supplementary file 6 — Supplementary Data 2 [file 41467_2020_16700_MOESM6_ESM.xlsx]

## Sheet: Supplementary Data 2
Supplementary Data 2: Coordinates and features of the sex-linked SNPs.
chrom	Position	Ref	Alt	Sex linkage	Promoter	Exon	Synonymous/Nonsynonymous	Effect
VvCabSauv08_v1.1.hap1.chr02	4801876	A	G	M vs. F&H	PPR-containing protein	-	-	-
VvCabSauv08_v1.1.hap1.chr02	4801911	C	T	M vs. F&H	PPR-containing protein	-	-	-
VvCabSauv08_v1.1.hap1.chr02	4801918	G	A	M vs. F&H	PPR-containing protein	-	-	-
VvCabSauv08_v1.1.hap1.chr02	4801979	G	C	M vs. F&H	PPR-containing protein	-	-	-
VvCabSauv08_v1.1.hap1.chr02	4802001	G	A	M vs. F&H	PPR-containing protein	-	-	-
VvCabSauv08_v1.1.hap1.chr02	4802015	G	A	M vs. F&H	PPR-containing protein	-	-	-
VvCabSauv08_v1.1.hap1.chr02	4802023	A	T	M vs. F&H	PPR-containing protein	-	-	-
VvCabSauv08_v1.1.hap1.chr02	4802148	G	A	M vs. F&H	PPR-containing protein	-	-	-
VvCabSauv08_v1.1.hap1.chr02	4802158	A	T	M vs. F&H	PPR-containing protein	-	-	-
VvCabSauv08_v1.1.hap1.chr02	4802176	T	A	M vs. F&H	PPR-containing protein	-	-	-
VvCabSauv08_v1.1.hap1.chr02	4802184	A	G	M vs. F&H	PPR-containing protein	-	-	-
VvCabSauv08_v1.1.hap1.chr02	4802191	G	A	M vs. F&H	PPR-containing protein	-	-	-
VvCabSauv08_v1.1.hap1.chr02	4802197	A	T	M vs. F&H	PPR-containing protein	-	-	-
VvCabSauv08_v1.1.hap1.chr02	4802250	T	G	M vs. F&H	PPR-containing protein	-	-	-
VvCabSauv08_v1.1.hap1.chr02	4802257	T	C	M vs. F&H	PPR-containing protein	-	-	-
VvCabSauv08_v1.1.hap1.chr02	4802267	C	G	M vs. F&H	PPR-containing protein	-	-	-
VvCabSauv08_v1.1.hap1.chr02	4802332	T	C	M vs. F&H	PPR-containing protein	-	-	-
VvCabSauv08_v1.1.hap1.chr02	4802346	A	G	M vs. F&H	PPR-containing protein	-	-	-
VvCabSauv08_v1.1.hap1.chr02	4802366	A	T	M vs. F&H	PPR-containing protein	-	-	-
VvCabSauv08_v1.1.hap1.chr02	4802432	G	T	M vs. F&H	PPR-containing protein	-	-	-
VvCabSauv08_v1.1.hap1.chr02	4802441	A	G	M vs. F&H	PPR-containing protein	-	-	-
VvCabSauv08_v1.1.hap1.chr02	4802450	T	C	M vs. F&H	PPR-containing protein	-	-	-
VvCabSauv08_v1.1.hap1.chr02	4802455	G	A	M vs. F&H	PPR-containing protein	-	-	-
VvCabSauv08_v1.1.hap1.chr02	4802490	C	T	M vs. F&H	PPR-containing protein	-	-	-
VvCabSauv08_v1.1.hap1.chr02	4802576	A	G	M vs. F&H	PPR-containing protein	-	-	-
VvCabSauv08_v1.1.hap1.chr02	4802600	C	T	M vs. F&H	PPR-containing protein	-	-	-
VvCabSauv08_v1.1.hap1.chr02	4802605	C	T	M vs. F&H	PPR-containing protein	-	-	-
VvCabSauv08_v1.1.hap1.chr02	4802630	T	C	M vs. F&H	PPR-containing protein	-	-	-
VvCabSauv08_v1.1.hap1.chr02	4802631	G	A	M vs. F&H	PPR-containing protein	-	-	-
VvCabSauv08_v1.1.hap1.chr02	4802676	G	C	M vs. F&H	PPR-containing protein	-	-	-
VvCabSauv08_v1.1.hap1.chr02	4802679	T	C	M vs. F&H	PPR-containing protein	-	-	-
VvCabSauv08_v1.1.hap1.chr02	4802699	A	G	M vs. F&H	PPR-containing protein	-	-	-
VvCabSauv08_v1.1.hap1.chr02	4802721	C	A	M vs. F&H	PPR-containing protein	-	-	-
VvCabSauv08_v1.1.hap1.chr02	4802732	A	C	M vs. F&H	PPR-containing protein	-	-	-
VvCabSauv08_v1.1.hap1.chr02	4802733	T	A	M vs. F&H	PPR-containing protein	-	-	-
VvCabSauv08_v1.1.hap1.chr02	4802747	A	G	M vs. F&H	PPR-containing protein	-	-	-
VvCabSauv08_v1.1.hap1.chr02	4802752	A	T	M vs. F&H	PPR-containing protein	-	-	-
VvCabSauv08_v1.1.hap1.chr02	4802771	C	T	M vs. F&H	PPR-containing protein	-	-	-
VvCabSauv08_v1.1.hap1.chr02	4802781	A	G	M vs. F&H	PPR-containing protein	-	-	-
VvCabSauv08_v1.1.hap1.chr02	4802813	A	G	M vs. F&H	PPR-containing protein	-	-	-
VvCabSauv08_v1.1.hap1.chr02	4802817	A	G	M vs. F&H	PPR-containing protein	-	-	-
VvCabSauv08_v1.1.hap1.chr02	4802830	T	C	M vs. F&H	PPR-containing protein	-	-	-
VvCabSauv08_v1.1.hap1.chr02	4802833	T	C	M vs. F&H	PPR-containing protein	-	-	-
VvCabSauv08_v1.1.hap1.chr02	4802841	T	G	M vs. F&H	PPR-containing protein	-	-	-
VvCabSauv08_v1.1.hap1.chr02	4802911	G	T	M vs. F&H	PPR-containing protein	-	-	-
VvCabSauv08_v1.1.hap1.chr02	4802929	G	C	M vs. F&H	PPR-containing protein	-	-	-
VvCabSauv08_v1.1.hap1.chr02	4802997	G	A	M vs. F&H	PPR-containing protein	-	-	-
VvCabSauv08_v1.1.hap1.chr02	4803018	A	T	M vs. F&H	PPR-containing protein	-	-	-
VvCabSauv08_v1.1.hap1.chr02	4803049	C	T	M vs. F&H	PPR-containing protein	-	-	-
VvCabSauv08_v1.1.hap1.chr02	4803101	G	A	M vs. F&H	PPR-containing protein	-	-	-
VvCabSauv08_v1.1.hap1.chr02	4803138	T	C	M vs. F&H	PPR-containing protein	-	-	-
VvCabSauv08_v1.1.hap1.chr02	4803235	C	T	M vs. F&H	PPR-containing protein	-	-	-
VvCabSauv08_v1.1.hap1.chr02	4803257	T	C	M vs. F&H	PPR-containing protein	-	-	-
VvCabSauv08_v1.1.hap1.chr02	4803314	T	G	M vs. F&H	PPR-containing protein	-	-	-
VvCabSauv08_v1.1.hap1.chr02	4803320	A	T	M vs. F&H	PPR-containing protein	-	-	-
VvCabSauv08_v1.1.hap1.chr02	4803331	G	C	M vs. F&H	PPR-containing protein	-	-	-
VvCabSauv08_v1.1.hap1.chr02	4803336	C	T	M vs. F&H	PPR-containing protein	-	-	-
VvCabSauv08_v1.1.hap1.chr02	4803340	T	C	M vs. F&H	PPR-containing protein	-	-	-
VvCabSauv08_v1.1.hap1.chr02	4803390	A	G	M vs. F&H	PPR-containing protein	-	-	-
VvCabSauv08_v1.1.hap1.chr02	4803486	C	G	M vs. F&H	PPR-containing protein	-	-	-
VvCabSauv08_v1.1.hap1.chr02	4803540	A	T	M vs. F&H	PPR-containing protein	-	-	-
VvCabSauv08_v1.1.hap1.chr02	4803572	G	A	M vs. F&H	PPR-containing protein	-	-	-
VvCabSauv08_v1.1.hap1.chr02	4803590	T	C	M vs. F&H	PPR-containing protein	-	-	-
VvCabSauv08_v1.1.hap1.chr02	4803597	G	A	M vs. F&H	PPR-containing protein	-	-	-
VvCabSauv08_v1.1.hap1.chr02	4803617	A	T	M vs. F&H	PPR-containing protein	-	-	-
VvCabSauv08_v1.1.hap1.chr02	4803692	C	A	M vs. F&H	PPR-containing protein	-	-	-
VvCabSauv08_v1.1.hap1.chr02	4803724	A	G	M vs. F&H	PPR-containing protein	-	-	-
VvCabSauv08_v1.1.hap1.chr02	4803756	C	T	M vs. F&H	PPR-containing protein	-	-	-
VvCabSauv08_v1.1.hap1.chr02	4803834	T	G	M vs. F&H	PPR-containing protein	-	-	-
VvCabSauv08_v1.1.hap1.chr02	4803836	G	T	M vs. F&H	PPR-containing protein	-	-	-
VvCabSauv08_v1.1.hap1.chr02	4803879	G	C	M vs. F&H	PPR-containing protein	-	-	-
VvCabSauv08_v1.1.hap1.chr02	4803901	C	A	M vs. F&H	PPR-containing protein	-	-	-
VvCabSauv08_v1.1.hap1.chr02	4803919	G	A	M vs. F&H	PPR-containing protein	-	-	-
VvCabSauv08_v1.1.hap1.chr02	4803944	C	T	M vs. F&H	PPR-containing protein	-	-	-
VvCabSauv08_v1.1.hap1.chr02	4803950	A	T	M vs. F&H	PPR-containing protein	-	-	-
VvCabSauv08_v1.1.hap1.chr02	4803977	C	A	M vs. F&H	PPR-containing protein	-	-	-
VvCabSauv08_v1.1.hap1.chr02	4804037	C	T	M vs. F&H	PPR-containing protein	-	-	-
VvCabSauv08_v1.1.hap1.chr02	4804048	C	T	M vs. F&H	PPR-containing protein	-	-	-
VvCabSauv08_v1.1.hap1.chr02	4804235	T	C	M vs. F&H	-	-	-	-
VvCabSauv08_v1.1.hap1.chr02	4804259	G	A	M vs. F&H	-	-	-	-
VvCabSauv08_v1.1.hap1.chr02	4804271	T	G	M vs. F&H	-	-	-	-
VvCabSauv08_v1.1.hap1.chr02	4804286	T	C	M vs. F&H	-	-	-	-
VvCabSauv08_v1.1.hap1.chr02	4804318	A	T	M vs. F&H	-	-	-	-
VvCabSauv08_v1.1.hap1.chr02	4804404	G	C	M vs. F&H	-	-	-	-
VvCabSauv08_v1.1.hap1.chr02	4804412	C	T	M vs. F&H	-	-	-	-
VvCabSauv08_v1.1.hap1.chr02	4804413	C	T	M vs. F&H	-	-	-	-
VvCabSauv08_v1.1.hap1.chr02	4804485	G	T	M vs. F&H	-	-	-	-
VvCabSauv08_v1.1.hap1.chr02	4804600	T	C	M vs. F&H	-	-	-	-
VvCabSauv08_v1.1.hap1.chr02	4804712	C	T	M vs. F&H	VviYABBY3	-	-	-
VvCabSauv08_v1.1.hap1.chr02	4804776	A	C	M vs. F&H	VviYABBY3	-	-	-
VvCabSauv08_v1.1.hap1.chr02	4804809	A	G	M vs. F&H	VviYABBY3	-	-	-
VvCabSauv08_v1.1.hap1.chr02	4804820	T	G	M vs. F&H	VviYABBY3	-	-	-
VvCabSauv08_v1.1.hap1.chr02	4804871	A	T	M vs. F&H	VviYABBY3	-	-	-
VvCabSauv08_v1.1.hap1.chr02	4804902	C	A	M vs. F&H	VviYABBY3	-	-	-
VvCabSauv08_v1.1.hap1.chr02	4804953	G	A	M vs. F&H	VviYABBY3	-	-	-
VvCabSauv08_v1.1.hap1.chr02	4804954	A	C	M vs. F&H	VviYABBY3	-	-	-
VvCabSauv08_v1.1.hap1.chr02	4804978	A	T	M vs. F&H	VviYABBY3	-	-	-
VvCabSauv08_v1.1.hap1.chr02	4804985	G	C	M vs. F&H	VviYABBY3	-	-	-
VvCabSauv08_v1.1.hap1.chr02	4805008	T	C	M vs. F&H	VviYABBY3	-	-	-
VvCabSauv08_v1.1.hap1.chr02	4805018	T	A	M vs. F&H	VviYABBY3	-	-	-
VvCabSauv08_v1.1.hap1.chr02	4805148	C	T	M vs. F&H	VviYABBY3	-	-	-
VvCabSauv08_v1.1.hap1.chr02	4805210	G	C	M vs. F&H	VviYABBY3	-	-	-
VvCabSauv08_v1.1.hap1.chr02	4805228	C	A	M vs. F&H	VviYABBY3	-	-	-
VvCabSauv08_v1.1.hap1.chr02	4805496	G	T	M vs. F&H	VviYABBY3	-	-	-
VvCabSauv08_v1.1.hap1.chr02	4805531	T	G	M vs. F&H	VviYABBY3	-	-	-
VvCabSauv08_v1.1.hap1.chr02	4805547	A	T	M vs. F&H	VviYABBY3	-	-	-
VvCabSauv08_v1.1.hap1.chr02	4805592	A	G	M vs. F&H	VviYABBY3	-	-	-
VvCabSauv08_v1.1.hap1.chr02	4805607	T	A	M vs. F&H	VviYABBY3	-	-	-
VvCabSauv08_v1.1.hap1.chr02	4805720	C	A	M vs. F&H	VviYABBY3	-	-	-
VvCabSauv08_v1.1.hap1.chr02	4805747	A	G	M vs. F&H	VviYABBY3	-	-	-
VvCabSauv08_v1.1.hap1.chr02	4805873	G	T	M vs. F&H	VviYABBY3	-	-	-
VvCabSauv08_v1.1.hap1.chr02	4805886	C	A	M vs. F&H	VviYABBY3	-	-	-
VvCabSauv08_v1.1.hap1.chr02	4805905	T	C	M vs. F&H	VviYABBY3	-	-	-
VvCabSauv08_v1.1.hap1.chr02	4805936	T	C	M vs. F&H	VviYABBY3	-	-	-
VvCabSauv08_v1.1.hap1.chr02	4805996	A	G	M vs. F&H	VviYABBY3	-	-	-
VvCabSauv08_v1.1.hap1.chr02	4806011	G	T	M vs. F&H	VviYABBY3	-	-	-
VvCabSauv08_v1.1.hap1.chr02	4806104	G	A	M vs. F&H	VviYABBY3	-	-	-
VvCabSauv08_v1.1.hap1.chr02	4806159	A	G	M vs. F&H	VviYABBY3	-	-	-
VvCabSauv08_v1.1.hap1.chr02	4806197	T	C	M vs. F&H	VviYABBY3	-	-	-
VvCabSauv08_v1.1.hap1.chr02	4806226	C	T	M vs. F&H	VviYABBY3	-	-	-
VvCabSauv08_v1.1.hap1.chr02	4806266	T	C	M vs. F&H	VviYABBY3	-	-	-
VvCabSauv08_v1.1.hap1.chr02	4806313	G	A	M vs. F&H	VviYABBY3	-	-	-
VvCabSauv08_v1.1.hap1.chr02	4806314	A	C	M vs. F&H	VviYABBY3	-	-	-
VvCabSauv08_v1.1.hap1.chr02	4806361	T	C	M vs. F&H	VviYABBY3	-	-	-
VvCabSauv08_v1.1.hap1.chr02	4806392	C	T	M vs. F&H	VviYABBY3	-	-	-
VvCabSauv08_v1.1.hap1.chr02	4806419	C	T	M vs. F&H	VviYABBY3	-	-	-
VvCabSauv08_v1.1.hap1.chr02	4806444	T	C	M vs. F&H	VviYABBY3	-	-	-
VvCabSauv08_v1.1.hap1.chr02	4806550	A	C	M vs. F&H	VviYABBY3	-	-	-
VvCabSauv08_v1.1.hap1.chr02	4806561	T	C	M vs. F&H	VviYABBY3	-	-	-
VvCabSauv08_v1.1.hap1.chr02	4806581	G	A	M vs. F&H	VviYABBY3	-	-	-
VvCabSauv08_v1.1.hap1.chr02	4806585	A	G	M vs. F&H	VviYABBY3	-	-	-
VvCabSauv08_v1.1.hap1.chr02	4806626	G	A	M vs. F&H	VviYABBY3	-	-	-
VvCabSauv08_v1.1.hap1.chr02	4806730	C	G	M vs. F&H	VviYABBY3	-	-	-
VvCabSauv08_v1.1.hap1.chr02	4806791	G	A	M vs. F&H	VviYABBY3	-	-	-
VvCabSauv08_v1.1.hap1.chr02	4806846	A	G	M vs. F&H	VviYABBY3	-	-	-
VvCabSauv08_v1.1.hap1.chr02	4806915	A	G	M vs. F&H	VviYABBY3	-	-	-
VvCabSauv08_v1.1.hap1.chr02	4806977	C	T	M vs. F&H	VviYABBY3	-	-	-
VvCabSauv08_v1.1.hap1.chr02	4807040	G	C	M vs. F&H	VviYABBY3	-	-	-
VvCabSauv08_v1.1.hap1.chr02	4807186	T	C	M vs. F&H	VviYABBY3	-	-	-
VvCabSauv08_v1.1.hap1.chr02	4807207	T	C	M vs. F&H	VviYABBY3	-	-	-
VvCabSauv08_v1.1.hap1.chr02	4807260	G	A	M vs. F&H	VviYABBY3	-	-	-
VvCabSauv08_v1.1.hap1.chr02	4807315	T	C	M vs. F&H	VviYABBY3	-	-	-
VvCabSauv08_v1.1.hap1.chr02	4807387	C	T	M vs. F&H	VviYABBY3	-	-	-
VvCabSauv08_v1.1.hap1.chr02	4807430	G	C	M vs. F&H	VviYABBY3	-	-	-
VvCabSauv08_v1.1.hap1.chr02	4807453	T	C	M vs. F&H	VviYABBY3	-	-	-
VvCabSauv08_v1.1.hap1.chr02	4807493	T	A	M vs. F&H	VviYABBY3	-	-	-
VvCabSauv08_v1.1.hap1.chr02	4807532	T	C	M vs. F&H	VviYABBY3	-	-	-
VvCabSauv08_v1.1.hap1.chr02	4807755	A	G	M vs. F&H	-	-	-	-
VvCabSauv08_v1.1.hap1.chr02	4807758	C	A	M vs. F&H	-	-	-	-
VvCabSauv08_v1.1.hap1.chr02	4807907	C	T	M vs. F&H	-	VviYABBY3	Synonymous	-
VvCabSauv08_v1.1.hap1.chr02	4807934	C	T	M vs. F&H	-	VviYABBY3	Synonymous	-
VvCabSauv08_v1.1.hap1.chr02	4807946	T	A	M vs. F&H	-	VviYABBY3	Synonymous	-
VvCabSauv08_v1.1.hap1.chr02	4808025	C	A	M vs. F&H	-	VviYABBY3	Nonsynonymous	-
VvCabSauv08_v1.1.hap1.chr02	4808136	C	G	M vs. F&H	-	VviYABBY3	Nonsynonymous	-
VvCabSauv08_v1.1.hap1.chr02	4808349	C	T	M vs. F&H	-	-	-	-
VvCabSauv08_v1.1.hap1.chr02	4808421	C	T	M vs. F&H	-	-	-	-
VvCabSauv08_v1.1.hap1.chr02	4808655	T	C	M vs. F&H	-	-	-	-
VvCabSauv08_v1.1.hap1.chr02	4808677	G	A	M vs. F&H	-	-	-	-
VvCabSauv08_v1.1.hap1.chr02	4808753	A	C	M vs. F&H	-	-	-	-
VvCabSauv08_v1.1.hap1.chr02	4808982	T	G	M vs. F&H	-	-	-	-
VvCabSauv08_v1.1.hap1.chr02	4809035	C	T	M vs. F&H	-	-	-	-
VvCabSauv08_v1.1.hap1.chr02	4809037	A	G	M vs. F&H	-	-	-	-
VvCabSauv08_v1.1.hap1.chr02	4809112	C	T	M vs. F&H	-	-	-	-
VvCabSauv08_v1.1.hap1.chr02	4809118	A	G	M vs. F&H	-	-	-	-
VvCabSauv08_v1.1.hap1.chr02	4809131	G	A	M vs. F&H	-	-	-	-
VvCabSauv08_v1.1.hap1.chr02	4809167	A	G	M vs. F&H	-	-	-	-
VvCabSauv08_v1.1.hap1.chr02	4809207	A	G	M vs. F&H	-	-	-	-
VvCabSauv08_v1.1.hap1.chr02	4809213	A	C	M vs. F&H	-	-	-	-
VvCabSauv08_v1.1.hap1.chr02	4809307	A	G	M vs. F&H	-	-	-	-
VvCabSauv08_v1.1.hap1.chr02	4809308	T	C	M vs. F&H	-	-	-	-
VvCabSauv08_v1.1.hap1.chr02	4809380	A	T	M vs. F&H	-	-	-	-
VvCabSauv08_v1.1.hap1.chr02	4809391	T	C	M vs. F&H	-	-	-	-
VvCabSauv08_v1.1.hap1.chr02	4809399	T	C	M vs. F&H	-	-	-	-
VvCabSauv08_v1.1.hap1.chr02	4809411	G	T	M vs. F&H	-	-	-	-
VvCabSauv08_v1.1.hap1.chr02	4809534	T	G	M vs. F&H	-	-	-	-
VvCabSauv08_v1.1.hap1.chr02	4809592	A	G	M vs. F&H	-	-	-	-
VvCabSauv08_v1.1.hap1.chr02	4814425	C	A	M vs. F&H	-	-	-	-
VvCabSauv08_v1.1.hap1.chr02	4824782	G	A	M vs. F&H	-	-	-	-
VvCabSauv08_v1.1.hap1.chr02	4824871	G	A	M vs. F&H	-	-	-	-
VvCabSauv08_v1.1.hap1.chr02	4827469	A	T	M vs. F&H	-	-	-	-
VvCabSauv08_v1.1.hap1.chr02	4830783	G	C	M vs. F&H	-	-	-	-
VvCabSauv08_v1.1.hap1.chr02	4830897	C	T	M vs. F&H	-	-	-	-
VvCabSauv08_v1.1.hap1.chr02	4830961	A	C	M vs. F&H	-	-	-	-
VvCabSauv08_v1.1.hap1.chr02	4832440	A	G	M vs. F&H	-	-	-	-
VvCabSauv08_v1.1.hap1.chr02	4833536	C	T	M vs. F&H	-	-	-	-
VvCabSauv08_v1.1.hap1.chr02	4833579	A	G	M vs. F&H	-	-	-	-
VvCabSauv08_v1.1.hap1.chr02	4834732	A	G	M vs. F&H	-	-	-	-
VvCabSauv08_v1.1.hap1.chr02	4835631	G	A	M vs. F&H	-	-	-	-
VvCabSauv08_v1.1.hap1.chr02	4835948	A	C	M vs. F&H	-	-	-	-
VvCabSauv08_v1.1.hap1.chr02	4836240	C	A	M vs. F&H	-	-	-	-
VvCabSauv08_v1.1.hap1.chr02	4837792	C	T	M vs. F&H	-	-	-	-
VvCabSauv08_v1.1.hap1.chr02	4838784	A	C	M vs. F&H	-	-	-	-
VvCabSauv08_v1.1.hap1.chr02	4839198	A	G	M vs. F&H	-	-	-	-
VvCabSauv08_v1.1.hap1.chr02	4839414	C	T	M vs. F&H	-	-	-	-
VvCabSauv08_v1.1.hap1.chr02	4839983	C	T	M vs. F&H	-	Aldolase	Nonsynonymous	-
VvCabSauv08_v1.1.hap1.chr02	4840014	A	C	M vs. F&H	-	Aldolase	Nonsynonymous	-
VvCabSauv08_v1.1.hap1.chr02	4840038	A	C	M vs. F&H	-	-	-	-
VvCabSauv08_v1.1.hap1.chr02	4840121	A	C	M vs. F&H	-	Aldolase	Synonymous	-
VvCabSauv08_v1.1.hap1.chr02	4840235	C	A	M vs. F&H	Aldolase	-	-	-
VvCabSauv08_v1.1.hap1.chr02	4840255	A	T	M vs. F&H	Aldolase	-	-	-
VvCabSauv08_v1.1.hap1.chr02	4840408	A	G	M vs. F&H	Aldolase	-	-	-
VvCabSauv08_v1.1.hap1.chr02	4840560	G	T	M vs. F&H	Aldolase	-	-	-
VvCabSauv08_v1.1.hap1.chr02	4840589	T	G	M vs. F&H	Aldolase	-	-	-
VvCabSauv08_v1.1.hap1.chr02	4840598	C	T	M vs. F&H	Aldolase	-	-	-
VvCabSauv08_v1.1.hap1.chr02	4840695	T	C	M vs. F&H	Aldolase	-	-	-
VvCabSauv08_v1.1.hap1.chr02	4841048	G	A	M vs. F&H	Aldolase	-	-	-
VvCabSauv08_v1.1.hap1.chr02	4841122	G	A	M vs. F&H	Aldolase	-	-	-
VvCabSauv08_v1.1.hap1.chr02	4841163	A	G	M vs. F&H	Aldolase	-	-	-
VvCabSauv08_v1.1.hap1.chr02	4841218	T	C	M vs. F&H	Aldolase	-	-	-
VvCabSauv08_v1.1.hap1.chr02	4841368	T	A	M vs. F&H	-	TPP	Nonsynonymous	-
VvCabSauv08_v1.1.hap1.chr02	4841819	G	A	M vs. F&H	-	-	-	-
VvCabSauv08_v1.1.hap1.chr02	4842196	T	A	F vs. H&M	-	-	-	-
VvCabSauv08_v1.1.hap1.chr02	4842405	A	T	F vs. H&M	-	-	-	-
VvCabSauv08_v1.1.hap1.chr02	4842406	T	A	F vs. H&M	-	-	-	-
VvCabSauv08_v1.1.hap1.chr02	4842473	T	C	F vs. H&M	-	TPP	Nonsynonymous	-
VvCabSauv08_v1.1.hap1.chr02	4842655	C	T	F vs. H&M	-	-	-	-
VvCabSauv08_v1.1.hap1.chr02	4842656	A	C	F vs. H&M	-	-	-	-
VvCabSauv08_v1.1.hap1.chr02	4843269	C	A	F vs. H&M	-	-	-	-
VvCabSauv08_v1.1.hap1.chr02	4849644	A	G	M vs. F&H	-	-	-	-
VvCabSauv08_v1.1.hap1.chr02	4849686	A	G	M vs. F&H	-	-	-	-
VvCabSauv08_v1.1.hap1.chr02	4850291	C	A	F vs. H&M	-	-	-	-
VvCabSauv08_v1.1.hap1.chr02	4850495	G	A	M vs. F&H	-	-	-	-
VvCabSauv08_v1.1.hap1.chr02	4850510	T	C	M vs. F&H	-	-	-	-
VvCabSauv08_v1.1.hap1.chr02	4850611	T	C	M vs. F&H	-	-	-	-
VvCabSauv08_v1.1.hap1.chr02	4850896	A	G	F vs. H&M	-	-	-	-
VvCabSauv08_v1.1.hap1.chr02	4850903	T	C	F vs. H&M	-	-	-	-
VvCabSauv08_v1.1.hap1.chr02	4850905	C	T	F vs. H&M	-	-	-	-
VvCabSauv08_v1.1.hap1.chr02	4850985	C	T	F vs. H&M	-	-	-	-
VvCabSauv08_v1.1.hap1.chr02	4851057	G	A	F vs. H&M	-	-	-	-
VvCabSauv08_v1.1.hap1.chr02	4851062	T	A	M vs. F&H	-	-	-	-
VvCabSauv08_v1.1.hap1.chr02	4851063	T	G	F vs. H&M	-	-	-	-
VvCabSauv08_v1.1.hap1.chr02	4851162	G	T	F vs. H&M	-	-	-	-
VvCabSauv08_v1.1.hap1.chr02	4851166	A	G	F vs. H&M	-	-	-	-
VvCabSauv08_v1.1.hap1.chr02	4851182	T	G	F vs. H&M	-	-	-	-
VvCabSauv08_v1.1.hap1.chr02	4851190	A	T	F vs. H&M	-	-	-	-
VvCabSauv08_v1.1.hap1.chr02	4851239	C	T	F vs. H&M	-	-	-	-
VvCabSauv08_v1.1.hap1.chr02	4851281	G	A	F vs. H&M	-	-	-	-
VvCabSauv08_v1.1.hap1.chr02	4851315	T	C	F vs. H&M	-	-	-	-
VvCabSauv08_v1.1.hap1.chr02	4851348	A	C	F vs. H&M	-	-	-	-
VvCabSauv08_v1.1.hap1.chr02	4851351	A	T	F vs. H&M	-	-	-	-
VvCabSauv08_v1.1.hap1.chr02	4851361	C	A	F vs. H&M	-	-	-	-
VvCabSauv08_v1.1.hap1.chr02	4851367	C	T	F vs. H&M	-	-	-	-
VvCabSauv08_v1.1.hap1.chr02	4851475	T	C	F vs. H&M	-	-	-	-
VvCabSauv08_v1.1.hap1.chr02	4851480	A	G	F vs. H&M	-	-	-	-
VvCabSauv08_v1.1.hap1.chr02	4851524	A	G	F vs. H&M	-	-	-	-
VvCabSauv08_v1.1.hap1.chr02	4851525	C	A	F vs. H&M	-	-	-	-
VvCabSauv08_v1.1.hap1.chr02	4851536	G	T	F vs. H&M	-	-	-	-
VvCabSauv08_v1.1.hap1.chr02	4851553	A	T	F vs. H&M	-	-	-	-
VvCabSauv08_v1.1.hap1.chr02	4851585	C	T	F vs. H&M	-	-	-	-
VvCabSauv08_v1.1.hap1.chr02	4851588	C	T	F vs. H&M	-	-	-	-
VvCabSauv08_v1.1.hap1.chr02	4851603	T	C	F vs. H&M	-	-	-	-
VvCabSauv08_v1.1.hap1.chr02	4851620	C	T	F vs. H&M	-	-	-	-
VvCabSauv08_v1.1.hap1.chr02	4851649	C	A	F vs. H&M	-	-	-	-
VvCabSauv08_v1.1.hap1.chr02	4851675	G	T	F vs. H&M	-	-	-	-
VvCabSauv08_v1.1.hap1.chr02	4851730	C	T	F vs. H&M	-	-	-	-
VvCabSauv08_v1.1.hap1.chr02	4851800	A	T	F vs. H&M	-	-	-	-
VvCabSauv08_v1.1.hap1.chr02	4875088	A	G	F vs. H&M	-	-	-	-
VvCabSauv08_v1.1.hap1.chr02	4875096	G	C	F vs. H&M	-	-	-	-
VvCabSauv08_v1.1.hap1.chr02	4875098	G	T	F vs. H&M	-	-	-	-
VvCabSauv08_v1.1.hap1.chr02	4875122	T	G	F vs. H&M	-	-	-	-
VvCabSauv08_v1.1.hap1.chr02	4875124	T	C	F vs. H&M	-	-	-	-
VvCabSauv08_v1.1.hap1.chr02	4875127	T	C	F vs. H&M	-	-	-	-
VvCabSauv08_v1.1.hap1.chr02	4875129	G	C	F vs. H&M	-	-	-	-
VvCabSauv08_v1.1.hap1.chr02	4875130	T	G	F vs. H&M	-	-	-	-
VvCabSauv08_v1.1.hap1.chr02	4875152	T	G	F vs. H&M	-	-	-	-
VvCabSauv08_v1.1.hap1.chr02	4875189	A	G	F vs. H&M	-	-	-	-
VvCabSauv08_v1.1.hap1.chr02	4875194	T	C	F vs. H&M	-	-	-	-
VvCabSauv08_v1.1.hap1.chr02	4875200	T	A	F vs. H&M	-	-	-	-
VvCabSauv08_v1.1.hap1.chr02	4875201	T	C	F vs. H&M	-	-	-	-
VvCabSauv08_v1.1.hap1.chr02	4875226	G	A	F vs. H&M	-	-	-	-
VvCabSauv08_v1.1.hap1.chr02	4875227	C	T	F vs. H&M	-	-	-	-
VvCabSauv08_v1.1.hap1.chr02	4875271	T	C	F vs. H&M	-	-	-	-
VvCabSauv08_v1.1.hap1.chr02	4875305	A	C	F vs. H&M	-	-	-	-
VvCabSauv08_v1.1.hap1.chr02	4875320	T	C	F vs. H&M	-	-	-	-
VvCabSauv08_v1.1.hap1.chr02	4875409	G	A	F vs. H&M	-	-	-	-
VvCabSauv08_v1.1.hap1.chr02	4875421	C	G	F vs. H&M	-	-	-	-
VvCabSauv08_v1.1.hap1.chr02	4875428	C	T	F vs. H&M	-	-	-	-
VvCabSauv08_v1.1.hap1.chr02	4876173	T	G	F vs. H&M	-	-	-	-
VvCabSauv08_v1.1.hap1.chr02	4876252	C	T	F vs. H&M	-	-	-	-
VvCabSauv08_v1.1.hap1.chr02	4876328	T	A	F vs. H&M	-	-	-	-
VvCabSauv08_v1.1.hap1.chr02	4876424	A	G	F vs. H&M	-	-	-	-
VvCabSauv08_v1.1.hap1.chr02	4876441	T	G	F vs. H&M	-	-	-	-
VvCabSauv08_v1.1.hap1.chr02	4876490	G	A	F vs. H&M	-	-	-	-
VvCabSauv08_v1.1.hap1.chr02	4876521	C	T	F vs. H&M	-	-	-	-
VvCabSauv08_v1.1.hap1.chr02	4876544	T	G	F vs. H&M	-	-	-	-
VvCabSauv08_v1.1.hap1.chr02	4876558	T	G	F vs. H&M	-	-	-	-
VvCabSauv08_v1.1.hap1.chr02	4876604	G	A	F vs. H&M	-	-	-	-
VvCabSauv08_v1.1.hap1.chr02	4876645	T	G	F vs. H&M	-	-	-	-
VvCabSauv08_v1.1.hap1.chr02	4876780	C	G	F vs. H&M	-	-	-	-
VvCabSauv08_v1.1.hap1.chr02	4876843	C	T	F vs. H&M	-	-	-	-
VvCabSauv08_v1.1.hap1.chr02	4876912	C	G	F vs. H&M	-	-	-	-
VvCabSauv08_v1.1.hap1.chr02	4876985	A	G	F vs. H&M	-	-	-	-
VvCabSauv08_v1.1.hap1.chr02	4877008	G	A	F vs. H&M	-	-	-	-
VvCabSauv08_v1.1.hap1.chr02	4877042	G	T	F vs. H&M	-	-	-	-
VvCabSauv08_v1.1.hap1.chr02	4877144	C	T	F vs. H&M	-	-	-	-
VvCabSauv08_v1.1.hap1.chr02	4877209	A	C	F vs. H&M	-	-	-	-
VvCabSauv08_v1.1.hap1.chr02	4877217	G	A	M vs. F&H	-	-	-	-
VvCabSauv08_v1.1.hap1.chr02	4877320	G	A	F vs. H&M	-	-	-	-
VvCabSauv08_v1.1.hap1.chr02	4877394	C	A	F vs. H&M	-	-	-	-
VvCabSauv08_v1.1.hap1.chr02	4877472	C	T	F vs. H&M	-	-	-	-
VvCabSauv08_v1.1.hap1.chr02	4877483	G	A	F vs. H&M	-	-	-	-
VvCabSauv08_v1.1.hap1.chr02	4877496	C	A	F vs. H&M	-	-	-	-
VvCabSauv08_v1.1.hap1.chr02	4877550	T	A	F vs. H&M	-	-	-	-
VvCabSauv08_v1.1.hap1.chr02	4877593	T	G	M vs. F&H	-	-	-	-
VvCabSauv08_v1.1.hap1.chr02	4877813	A	G	F vs. H&M	-	-	-	-
VvCabSauv08_v1.1.hap1.chr02	4877831	A	G	F vs. H&M	-	-	-	-
VvCabSauv08_v1.1.hap1.chr02	4877868	C	T	F vs. H&M	-	-	-	-
VvCabSauv08_v1.1.hap1.chr02	4877960	C	G	F vs. H&M	-	-	-	-
VvCabSauv08_v1.1.hap1.chr02	4877987	T	C	F vs. H&M	-	-	-	-
VvCabSauv08_v1.1.hap1.chr02	4878009	T	C	F vs. H&M	-	-	-	-
VvCabSauv08_v1.1.hap1.chr02	4878024	T	G	F vs. H&M	-	-	-	-
VvCabSauv08_v1.1.hap1.chr02	4878143	C	T	F vs. H&M	-	-	-	-
VvCabSauv08_v1.1.hap1.chr02	4878156	T	A	F vs. H&M	-	-	-	-
VvCabSauv08_v1.1.hap1.chr02	4878329	G	A	F vs. H&M	-	-	-	-
VvCabSauv08_v1.1.hap1.chr02	4878418	G	A	F vs. H&M	-	-	-	-
VvCabSauv08_v1.1.hap1.chr02	4878479	A	G	F vs. H&M	-	-	-	-
VvCabSauv08_v1.1.hap1.chr02	4878495	G	T	F vs. H&M	-	-	-	-
VvCabSauv08_v1.1.hap1.chr02	4878506	G	C	F vs. H&M	-	-	-	-
VvCabSauv08_v1.1.hap1.chr02	4878511	G	C	F vs. H&M	-	-	-	-
VvCabSauv08_v1.1.hap1.chr02	4878561	C	T	F vs. H&M	-	-	-	-
VvCabSauv08_v1.1.hap1.chr02	4878636	T	G	F vs. H&M	-	-	-	-
VvCabSauv08_v1.1.hap1.chr02	4878774	A	C	F vs. H&M	-	-	-	-
VvCabSauv08_v1.1.hap1.chr02	4878785	C	T	F vs. H&M	-	-	-	-
VvCabSauv08_v1.1.hap1.chr02	4878807	A	G	F vs. H&M	-	-	-	-
VvCabSauv08_v1.1.hap1.chr02	4878892	C	T	F vs. H&M	-	-	-	-
VvCabSauv08_v1.1.hap1.chr02	4878908	T	C	F vs. H&M	-	-	-	-
VvCabSauv08_v1.1.hap1.chr02	4878940	A	T	F vs. H&M	-	-	-	-
VvCabSauv08_v1.1.hap1.chr02	4879016	C	T	F vs. H&M	-	-	-	-
VvCabSauv08_v1.1.hap1.chr02	4879061	T	C	F vs. H&M	-	-	-	-
VvCabSauv08_v1.1.hap1.chr02	4879156	G	A	F vs. H&M	-	-	-	-
VvCabSauv08_v1.1.hap1.chr02	4879529	C	T	F vs. H&M	-	-	-	-
VvCabSauv08_v1.1.hap1.chr02	4879584	G	A	F vs. H&M	-	-	-	-
VvCabSauv08_v1.1.hap1.chr02	4879629	C	G	F vs. H&M	-	-	-	-
VvCabSauv08_v1.1.hap1.chr02	4879694	G	A	F vs. H&M	-	-	-	-
VvCabSauv08_v1.1.hap1.chr02	4879798	T	G	F vs. H&M	-	-	-	-
VvCabSauv08_v1.1.hap1.chr02	4879825	T	C	F vs. H&M	-	-	-	-
VvCabSauv08_v1.1.hap1.chr02	4879868	C	T	F vs. H&M	-	-	-	-
VvCabSauv08_v1.1.hap1.chr02	4879993	T	C	F vs. H&M	-	-	-	-
VvCabSauv08_v1.1.hap1.chr02	4880112	C	A	F vs. H&M	-	-	-	-
VvCabSauv08_v1.1.hap1.chr02	4880271	G	C	F vs. H&M	-	VviINP1	Synonymous	-
VvCabSauv08_v1.1.hap1.chr02	4880295	T	C	F vs. H&M	-	VviINP1	Synonymous	-
VvCabSauv08_v1.1.hap1.chr02	4880384	T	C	F vs. H&M	-	VviINP1	Nonsynonymous	-
VvCabSauv08_v1.1.hap1.chr02	4880751	A	G	F vs. H&M	-	VviINP1	Synonymous	-
VvCabSauv08_v1.1.hap1.chr02	4880938	A	G	F vs. H&M	VviINP1	-	-	-
VvCabSauv08_v1.1.hap1.chr02	4880986	G	A	F vs. H&M	VviINP1	-	-	-
VvCabSauv08_v1.1.hap1.chr02	4881073	A	T	F vs. H&M	VviINP1	-	-	-
VvCabSauv08_v1.1.hap1.chr02	4881208	T	A	F vs. H&M	VviINP1	-	-	-
VvCabSauv08_v1.1.hap1.chr02	4881258	C	T	F vs. H&M	VviINP1	-	-	-
VvCabSauv08_v1.1.hap1.chr02	4881264	C	T	F vs. H&M	VviINP1	-	-	-
VvCabSauv08_v1.1.hap1.chr02	4881282	A	C	F vs. H&M	VviINP1	-	-	-
VvCabSauv08_v1.1.hap1.chr02	4881367	C	T	F vs. H&M	VviINP1	-	-	-
VvCabSauv08_v1.1.hap1.chr02	4881381	G	C	F vs. H&M	VviINP1	-	-	-
VvCabSauv08_v1.1.hap1.chr02	4881398	G	A	F vs. H&M	VviINP1	-	-	-
VvCabSauv08_v1.1.hap1.chr02	4881420	C	T	F vs. H&M	VviINP1	-	-	-
VvCabSauv08_v1.1.hap1.chr02	4881453	A	C	F vs. H&M	VviINP1	-	-	-
VvCabSauv08_v1.1.hap1.chr02	4881478	C	G	F vs. H&M	VviINP1	-	-	-
VvCabSauv08_v1.1.hap1.chr02	4881527	A	C	F vs. H&M	VviINP1	-	-	-
VvCabSauv08_v1.1.hap1.chr02	4881532	T	G	F vs. H&M	VviINP1	-	-	-
VvCabSauv08_v1.1.hap1.chr02	4881604	G	A	F vs. H&M	VviINP1	-	-	-
VvCabSauv08_v1.1.hap1.chr02	4881920	C	T	F vs. H&M	VviINP1	-	-	-
VvCabSauv08_v1.1.hap1.chr02	4881930	T	A	F vs. H&M	VviINP1	-	-	-
VvCabSauv08_v1.1.hap1.chr02	4882029	T	C	F vs. H&M	VviINP1	-	-	-
VvCabSauv08_v1.1.hap1.chr02	4882173	T	C	F vs. H&M	VviINP1	-	-	-
VvCabSauv08_v1.1.hap1.chr02	4882175	A	G	F vs. H&M	VviINP1	-	-	-
VvCabSauv08_v1.1.hap1.chr02	4882197	G	A	F vs. H&M	VviINP1	-	-	-
VvCabSauv08_v1.1.hap1.chr02	4882257	A	G	F vs. H&M	VviINP1	-	-	-
VvCabSauv08_v1.1.hap1.chr02	4882259	T	A	F vs. H&M	VviINP1	-	-	-
VvCabSauv08_v1.1.hap1.chr02	4882287	A	G	F vs. H&M	VviINP1	-	-	-
VvCabSauv08_v1.1.hap1.chr02	4882294	T	C	F vs. H&M	VviINP1	-	-	-
VvCabSauv08_v1.1.hap1.chr02	4882304	A	T	F vs. H&M	VviINP1	-	-	-
VvCabSauv08_v1.1.hap1.chr02	4882314	G	T	F vs. H&M	VviINP1	-	-	-
VvCabSauv08_v1.1.hap1.chr02	4882371	T	C	F vs. H&M	VviINP1	-	-	-
VvCabSauv08_v1.1.hap1.chr02	4882383	T	A	F vs. H&M	VviINP1	-	-	-
VvCabSauv08_v1.1.hap1.chr02	4882408	C	A	F vs. H&M	VviINP1	-	-	-
VvCabSauv08_v1.1.hap1.chr02	4882418	A	G	F vs. H&M	VviINP1	-	-	-
VvCabSauv08_v1.1.hap1.chr02	4882481	G	A	F vs. H&M	VviINP1	-	-	-
VvCabSauv08_v1.1.hap1.chr02	4882496	C	T	F vs. H&M	VviINP1	-	-	-
VvCabSauv08_v1.1.hap1.chr02	4882530	A	C	F vs. H&M	VviINP1	-	-	-
VvCabSauv08_v1.1.hap1.chr02	4882697	C	T	F vs. H&M	VviINP1	-	-	-
VvCabSauv08_v1.1.hap1.chr02	4882736	T	A	F vs. H&M	VviINP1	-	-	-
VvCabSauv08_v1.1.hap1.chr02	4882760	T	G	F vs. H&M	VviINP1	-	-	-
VvCabSauv08_v1.1.hap1.chr02	4882777	T	G	F vs. H&M	VviINP1	-	-	-
VvCabSauv08_v1.1.hap1.chr02	4882782	A	C	F vs. H&M	VviINP1	-	-	-
VvCabSauv08_v1.1.hap1.chr02	4882992	T	G	F vs. H&M	VviINP1	-	-	-
VvCabSauv08_v1.1.hap1.chr02	4883019	C	T	F vs. H&M	VviINP1	-	-	-
VvCabSauv08_v1.1.hap1.chr02	4883174	C	G	F vs. H&M	VviINP1	-	-	-
VvCabSauv08_v1.1.hap1.chr02	4883205	T	G	F vs. H&M	VviINP1	-	-	-
VvCabSauv08_v1.1.hap1.chr02	4883213	G	A	F vs. H&M	VviINP1	-	-	-
VvCabSauv08_v1.1.hap1.chr02	4883224	A	C	F vs. H&M	VviINP1	-	-	-
VvCabSauv08_v1.1.hap1.chr02	4883315	G	A	F vs. H&M	VviINP1	-	-	-
VvCabSauv08_v1.1.hap1.chr02	4883381	T	C	F vs. H&M	VviINP1	-	-	-
VvCabSauv08_v1.1.hap1.chr02	4883413	A	G	F vs. H&M	VviINP1	-	-	-
VvCabSauv08_v1.1.hap1.chr02	4883417	C	A	F vs. H&M	VviINP1	-	-	-
VvCabSauv08_v1.1.hap1.chr02	4883429	G	C	F vs. H&M	VviINP1	-	-	-
VvCabSauv08_v1.1.hap1.chr02	4883449	G	C	F vs. H&M	VviINP1	-	-	-
VvCabSauv08_v1.1.hap1.chr02	4883495	A	G	F vs. H&M	VviINP1	-	-	-
VvCabSauv08_v1.1.hap1.chr02	4883576	A	C	F vs. H&M	VviINP1	-	-	-
VvCabSauv08_v1.1.hap1.chr02	4883656	G	A	F vs. H&M	VviINP1	-	-	-
VvCabSauv08_v1.1.hap1.chr02	4883679	G	A	F vs. H&M	VviINP1	-	-	-
VvCabSauv08_v1.1.hap1.chr02	4883688	G	C	F vs. H&M	VviINP1	-	-	-
VvCabSauv08_v1.1.hap1.chr02	4883857	G	A	F vs. H&M	-	Exostosin	Nonsynonymous	-
VvCabSauv08_v1.1.hap1.chr02	4884271	G	A	F vs. H&M	-	Exostosin	Nonsynonymous	-
VvCabSauv08_v1.1.hap1.chr02	4884458	T	C	F vs. H&M	-	Exostosin	Nonsynonymous	-
VvCabSauv08_v1.1.hap1.chr02	4884462	T	C	F vs. H&M	-	Exostosin	Synonymous	-
VvCabSauv08_v1.1.hap1.chr02	4884472	T	C	F vs. H&M	-	Exostosin	Synonymous	-
VvCabSauv08_v1.1.hap1.chr02	4884489	A	G	F vs. H&M	-	Exostosin	Synonymous	-
VvCabSauv08_v1.1.hap1.chr02	4884591	A	C	F vs. H&M	-	Exostosin	Nonsynonymous	-
VvCabSauv08_v1.1.hap1.chr02	4884625	G	A	F vs. H&M	-	Exostosin	Nonsynonymous	-
VvCabSauv08_v1.1.hap1.chr02	4884851	G	A	F vs. H&M	-	Exostosin	Nonsynonymous	-
VvCabSauv08_v1.1.hap1.chr02	4885076	A	G	F vs. H&M	-	Exostosin	Nonsynonymous	-
VvCabSauv08_v1.1.hap1.chr02	4885786	T	A	F vs. H&M	-	KASIII	Synonymous	-
VvCabSauv08_v1.1.hap1.chr02	4885934	A	T	F vs. H&M	-	-	-	-
VvCabSauv08_v1.1.hap1.chr02	4885952	T	G	F vs. H&M	-	-	-	-
VvCabSauv08_v1.1.hap1.chr02	4886108	G	A	F vs. H&M	-	-	-	-
VvCabSauv08_v1.1.hap1.chr02	4886148	G	C	F vs. H&M	-	-	-	-
VvCabSauv08_v1.1.hap1.chr02	4886161	T	G	F vs. H&M	-	-	-	-
VvCabSauv08_v1.1.hap1.chr02	4886207	T	G	F vs. H&M	-	-	-	-
VvCabSauv08_v1.1.hap1.chr02	4886325	A	C	F vs. H&M	-	-	-	-
VvCabSauv08_v1.1.hap1.chr02	4886362	A	T	M vs. F&H	-	-	-	-
VvCabSauv08_v1.1.hap1.chr02	4886649	A	G	F vs. H&M	-	KASIII	Synonymous	-
VvCabSauv08_v1.1.hap1.chr02	4886727	G	A	F vs. H&M	-	KASIII	Synonymous	-
VvCabSauv08_v1.1.hap1.chr02	4886748	C	T	F vs. H&M	-	KASIII	Synonymous	-
VvCabSauv08_v1.1.hap1.chr02	4886793	T	C	F vs. H&M	-	-	-	-
VvCabSauv08_v1.1.hap1.chr02	4886827	T	C	F vs. H&M	-	-	-	-
VvCabSauv08_v1.1.hap1.chr02	4886842	A	G	F vs. H&M	-	-	-	-
VvCabSauv08_v1.1.hap1.chr02	4886867	A	G	F vs. H&M	-	KASIII	Synonymous	-
VvCabSauv08_v1.1.hap1.chr02	4886968	C	G	F vs. H&M	-	-	-	-
VvCabSauv08_v1.1.hap1.chr02	4887148	A	T	F vs. H&M	-	-	-	-
VvCabSauv08_v1.1.hap1.chr02	4887259	T	C	F vs. H&M	-	-	-	-
VvCabSauv08_v1.1.hap1.chr02	4887290	A	C	F vs. H&M	-	-	-	-
VvCabSauv08_v1.1.hap1.chr02	4887292	G	A	F vs. H&M	-	-	-	-
VvCabSauv08_v1.1.hap1.chr02	4887307	C	T	F vs. H&M	-	-	-	-
VvCabSauv08_v1.1.hap1.chr02	4887315	G	A	F vs. H&M	-	-	-	-
VvCabSauv08_v1.1.hap1.chr02	4887357	A	C	F vs. H&M	-	-	-	-
VvCabSauv08_v1.1.hap1.chr02	4887358	C	A	F vs. H&M	-	-	-	-
VvCabSauv08_v1.1.hap1.chr02	4887495	G	A	F vs. H&M	-	-	-	-
VvCabSauv08_v1.1.hap1.chr02	4887567	T	G	F vs. H&M	-	-	-	-
VvCabSauv08_v1.1.hap1.chr02	4887572	A	G	F vs. H&M	-	-	-	-
VvCabSauv08_v1.1.hap1.chr02	4887823	G	A	F vs. H&M	-	-	-	-
VvCabSauv08_v1.1.hap1.chr02	4887911	A	G	F vs. H&M	-	-	-	-
VvCabSauv08_v1.1.hap1.chr02	4887961	C	T	F vs. H&M	-	-	-	-
VvCabSauv08_v1.1.hap1.chr02	4888038	C	G	F vs. H&M	-	-	-	-
VvCabSauv08_v1.1.hap1.chr02	4888039	A	G	F vs. H&M	-	-	-	-
VvCabSauv08_v1.1.hap1.chr02	4888042	C	A	F vs. H&M	-	-	-	-
VvCabSauv08_v1.1.hap1.chr02	4888051	T	A	F vs. H&M	-	-	-	-
VvCabSauv08_v1.1.hap1.chr02	4888067	A	T	F vs. H&M	-	-	-	-
VvCabSauv08_v1.1.hap1.chr02	4888091	G	T	F vs. H&M	-	-	-	-
VvCabSauv08_v1.1.hap1.chr02	4888111	G	A	F vs. H&M	-	-	-	-
VvCabSauv08_v1.1.hap1.chr02	4888265	A	C	F vs. H&M	-	-	-	-
VvCabSauv08_v1.1.hap1.chr02	4888275	G	A	F vs. H&M	-	-	-	-
VvCabSauv08_v1.1.hap1.chr02	4888390	A	C	F vs. H&M	-	-	-	-
VvCabSauv08_v1.1.hap1.chr02	4888495	T	C	F vs. H&M	-	-	-	-
VvCabSauv08_v1.1.hap1.chr02	4888678	C	T	F vs. H&M	-	-	-	-
VvCabSauv08_v1.1.hap1.chr02	4888680	C	T	F vs. H&M	-	-	-	-
VvCabSauv08_v1.1.hap1.chr02	4888717	C	T	F vs. H&M	-	-	-	-
VvCabSauv08_v1.1.hap1.chr02	4888725	C	T	F vs. H&M	-	-	-	-
VvCabSauv08_v1.1.hap1.chr02	4888731	G	A	F vs. H&M	-	-	-	-
VvCabSauv08_v1.1.hap1.chr02	4888756	A	T	F vs. H&M	-	-	-	-
VvCabSauv08_v1.1.hap1.chr02	4888836	T	C	F vs. H&M	-	-	-	-
VvCabSauv08_v1.1.hap1.chr02	4888856	T	A	F vs. H&M	-	-	-	-
VvCabSauv08_v1.1.hap1.chr02	4888881	A	G	F vs. H&M	-	-	-	-
VvCabSauv08_v1.1.hap1.chr02	4888901	A	G	F vs. H&M	-	-	-	-
VvCabSauv08_v1.1.hap1.chr02	4889206	A	G	F vs. H&M	-	-	-	-
VvCabSauv08_v1.1.hap1.chr02	4889254	C	T	F vs. H&M	-	-	-	-
VvCabSauv08_v1.1.hap1.chr02	4889270	G	A	F vs. H&M	-	-	-	-
VvCabSauv08_v1.1.hap1.chr02	4889271	A	G	F vs. H&M	-	-	-	-
VvCabSauv08_v1.1.hap1.chr02	4889357	A	C	F vs. H&M	-	-	-	-
VvCabSauv08_v1.1.hap1.chr02	4889393	A	G	F vs. H&M	-	-	-	-
VvCabSauv08_v1.1.hap1.chr02	4889502	G	A	F vs. H&M	-	-	-	-
VvCabSauv08_v1.1.hap1.chr02	4889630	C	T	F vs. H&M	-	-	-	-
VvCabSauv08_v1.1.hap1.chr02	4889631	A	G	F vs. H&M	-	-	-	-
VvCabSauv08_v1.1.hap1.chr02	4889671	T	G	F vs. H&M	-	-	-	-
VvCabSauv08_v1.1.hap1.chr02	4889739	G	A	F vs. H&M	-	-	-	-
VvCabSauv08_v1.1.hap1.chr02	4890575	A	C	F vs. H&M	-	-	-	-
VvCabSauv08_v1.1.hap1.chr02	4890579	T	C	F vs. H&M	-	-	-	-
VvCabSauv08_v1.1.hap1.chr02	4890608	C	G	F vs. H&M	-	-	-	-
VvCabSauv08_v1.1.hap1.chr02	4890793	C	T	F vs. H&M	-	-	-	-
VvCabSauv08_v1.1.hap1.chr02	4890820	T	C	F vs. H&M	-	KASIII	Nonsynonymous	-
VvCabSauv08_v1.1.hap1.chr02	4890926	T	G	F vs. H&M	-	KASIII	Synonymous	-
VvCabSauv08_v1.1.hap1.chr02	4890966	T	C	F vs. H&M	-	-	-	-
VvCabSauv08_v1.1.hap1.chr02	4891127	G	A	F vs. H&M	-	-	-	-
VvCabSauv08_v1.1.hap1.chr02	4891187	A	G	F vs. H&M	-	-	-	-
VvCabSauv08_v1.1.hap1.chr02	4891421	G	A	F vs. H&M	-	-	-	-
VvCabSauv08_v1.1.hap1.chr02	4891444	T	A	F vs. H&M	-	-	-	-
VvCabSauv08_v1.1.hap1.chr02	4891466	C	G	F vs. H&M	-	-	-	-
VvCabSauv08_v1.1.hap1.chr02	4891536	A	G	F vs. H&M	-	-	-	-
VvCabSauv08_v1.1.hap1.chr02	4891540	T	G	F vs. H&M	-	-	-	-
VvCabSauv08_v1.1.hap1.chr02	4891743	G	A	F vs. H&M	-	-	-	-
VvCabSauv08_v1.1.hap1.chr02	4891918	G	C	F vs. H&M	-	-	-	-
VvCabSauv08_v1.1.hap1.chr02	4891956	T	C	F vs. H&M	-	-	-	-
VvCabSauv08_v1.1.hap1.chr02	4891990	C	A	F vs. H&M	-	-	-	-
VvCabSauv08_v1.1.hap1.chr02	4892019	T	G	F vs. H&M	-	-	-	-
VvCabSauv08_v1.1.hap1.chr02	4892114	T	C	F vs. H&M	-	-	-	-
VvCabSauv08_v1.1.hap1.chr02	4892911	C	T	F vs. H&M	-	-	-	-
VvCabSauv08_v1.1.hap1.chr02	4892935	G	A	F vs. H&M	-	-	-	-
VvCabSauv08_v1.1.hap1.chr02	4892944	G	C	F vs. H&M	-	-	-	-
VvCabSauv08_v1.1.hap1.chr02	4892961	A	G	F vs. H&M	-	-	-	-
VvCabSauv08_v1.1.hap1.chr02	4893052	G	T	F vs. H&M	-	KASIII	Synonymous	-
VvCabSauv08_v1.1.hap1.chr02	4893061	G	A	F vs. H&M	-	KASIII	Synonymous	-
VvCabSauv08_v1.1.hap1.chr02	4893419	A	T	F vs. H&M	-	-	-	-
VvCabSauv08_v1.1.hap1.chr02	4893481	A	C	F vs. H&M	-	-	-	-
VvCabSauv08_v1.1.hap1.chr02	4893503	T	A	F vs. H&M	-	-	-	-
VvCabSauv08_v1.1.hap1.chr02	4893625	A	T	F vs. H&M	-	-	-	-
VvCabSauv08_v1.1.hap1.chr02	4893693	C	A	F vs. H&M	-	-	-	-
VvCabSauv08_v1.1.hap1.chr02	4893696	A	G	F vs. H&M	-	-	-	-
VvCabSauv08_v1.1.hap1.chr02	4893728	T	G	F vs. H&M	-	-	-	-
VvCabSauv08_v1.1.hap1.chr02	4893752	G	A	F vs. H&M	-	-	-	-
VvCabSauv08_v1.1.hap1.chr02	4893790	A	T	F vs. H&M	-	-	-	-
VvCabSauv08_v1.1.hap1.chr02	4893818	A	G	F vs. H&M	-	-	-	-
VvCabSauv08_v1.1.hap1.chr02	4893841	T	C	F vs. H&M	-	-	-	-
VvCabSauv08_v1.1.hap1.chr02	4893885	G	A	F vs. H&M	-	-	-	-
VvCabSauv08_v1.1.hap1.chr02	4893908	C	T	F vs. H&M	-	-	-	-
VvCabSauv08_v1.1.hap1.chr02	4893991	A	G	F vs. H&M	-	-	-	-
VvCabSauv08_v1.1.hap1.chr02	4893997	C	T	F vs. H&M	-	-	-	-
VvCabSauv08_v1.1.hap1.chr02	4894014	C	T	F vs. H&M	-	-	-	-
VvCabSauv08_v1.1.hap1.chr02	4894019	G	A	F vs. H&M	-	-	-	-
VvCabSauv08_v1.1.hap1.chr02	4894032	A	G	F vs. H&M	-	-	-	-
VvCabSauv08_v1.1.hap1.chr02	4894033	T	A	F vs. H&M	-	-	-	-
VvCabSauv08_v1.1.hap1.chr02	4894104	T	C	F vs. H&M	-	-	-	-
VvCabSauv08_v1.1.hap1.chr02	4894106	C	T	F vs. H&M	-	-	-	-
VvCabSauv08_v1.1.hap1.chr02	4894175	T	A	F vs. H&M	-	-	-	-
VvCabSauv08_v1.1.hap1.chr02	4894221	G	C	F vs. H&M	-	-	-	-
VvCabSauv08_v1.1.hap1.chr02	4894284	G	C	F vs. H&M	-	-	-	-
VvCabSauv08_v1.1.hap1.chr02	4894380	G	A	F vs. H&M	-	-	-	-
VvCabSauv08_v1.1.hap1.chr02	4894394	T	A	F vs. H&M	-	-	-	-
VvCabSauv08_v1.1.hap1.chr02	4894462	C	A	F vs. H&M	-	-	-	-
VvCabSauv08_v1.1.hap1.chr02	4894549	A	G	F vs. H&M	-	-	-	-
VvCabSauv08_v1.1.hap1.chr02	4894602	A	G	F vs. H&M	-	-	-	-
VvCabSauv08_v1.1.hap1.chr02	4894612	C	T	F vs. H&M	-	-	-	-
VvCabSauv08_v1.1.hap1.chr02	4894836	A	G	M vs. F&H	-	-	-	-
VvCabSauv08_v1.1.hap1.chr02	4894956	A	G	M vs. F&H	-	-	-	-
VvCabSauv08_v1.1.hap1.chr02	4895120	G	A	F vs. H&M	-	-	-	-
VvCabSauv08_v1.1.hap1.chr02	4895156	C	T	F vs. H&M	-	-	-	-
VvCabSauv08_v1.1.hap1.chr02	4895182	A	T	F vs. H&M	-	-	-	-
VvCabSauv08_v1.1.hap1.chr02	4895190	A	G	F vs. H&M	-	-	-	-
VvCabSauv08_v1.1.hap1.chr02	4895191	C	A	F vs. H&M	-	-	-	-
VvCabSauv08_v1.1.hap1.chr02	4895297	A	G	F vs. H&M	-	-	-	-
VvCabSauv08_v1.1.hap1.chr02	4895346	G	A	F vs. H&M	-	-	-	-
VvCabSauv08_v1.1.hap1.chr02	4895358	T	A	F vs. H&M	-	-	-	-
VvCabSauv08_v1.1.hap1.chr02	4895363	T	C	F vs. H&M	-	-	-	-
VvCabSauv08_v1.1.hap1.chr02	4895376	A	C	F vs. H&M	-	-	-	-
VvCabSauv08_v1.1.hap1.chr02	4895466	C	T	F vs. H&M	-	-	-	-
VvCabSauv08_v1.1.hap1.chr02	4895558	C	T	F vs. H&M	-	-	-	-
VvCabSauv08_v1.1.hap1.chr02	4895593	T	A	F vs. H&M	-	-	-	-
VvCabSauv08_v1.1.hap1.chr02	4895622	G	A	F vs. H&M	-	-	-	-
VvCabSauv08_v1.1.hap1.chr02	4895729	T	C	F vs. H&M	-	-	-	-
VvCabSauv08_v1.1.hap1.chr02	4895741	C	T	F vs. H&M	-	-	-	-
VvCabSauv08_v1.1.hap1.chr02	4895999	T	C	F vs. H&M	-	-	-	-
VvCabSauv08_v1.1.hap1.chr02	4896012	A	T	F vs. H&M	-	-	-	-
VvCabSauv08_v1.1.hap1.chr02	4896037	C	A	F vs. H&M	-	-	-	-
VvCabSauv08_v1.1.hap1.chr02	4896218	C	T	F vs. H&M	-	-	-	-
VvCabSauv08_v1.1.hap1.chr02	4896234	G	T	F vs. H&M	-	-	-	-
VvCabSauv08_v1.1.hap1.chr02	4896249	T	C	F vs. H&M	-	-	-	-
VvCabSauv08_v1.1.hap1.chr02	4896268	A	G	F vs. H&M	-	-	-	-
VvCabSauv08_v1.1.hap1.chr02	4896298	C	T	F vs. H&M	-	-	-	-
VvCabSauv08_v1.1.hap1.chr02	4896363	C	T	F vs. H&M	-	-	-	-
VvCabSauv08_v1.1.hap1.chr02	4896463	A	C	F vs. H&M	-	-	-	-
VvCabSauv08_v1.1.hap1.chr02	4896488	A	G	F vs. H&M	-	-	-	-
VvCabSauv08_v1.1.hap1.chr02	4896532	G	A	F vs. H&M	-	-	-	-
VvCabSauv08_v1.1.hap1.chr02	4896748	T	C	F vs. H&M	-	-	-	-
VvCabSauv08_v1.1.hap1.chr02	4896807	G	T	F vs. H&M	-	-	-	-
VvCabSauv08_v1.1.hap1.chr02	4896814	C	G	F vs. H&M	-	-	-	-
VvCabSauv08_v1.1.hap1.chr02	4896905	C	A	F vs. H&M	-	-	-	-
VvCabSauv08_v1.1.hap1.chr02	4896982	G	A	F vs. H&M	-	KASIII	Synonymous	-
VvCabSauv08_v1.1.hap1.chr02	4897022	T	G	F vs. H&M	-	KASIII	Nonsynonymous	-
VvCabSauv08_v1.1.hap1.chr02	4897047	A	G	F vs. H&M	-	KASIII	Nonsynonymous	-
VvCabSauv08_v1.1.hap1.chr02	4897362	G	T	F vs. H&M	KASIII	-	-	-
VvCabSauv08_v1.1.hap1.chr02	4897484	A	G	F vs. H&M	KASIII	-	-	-
VvCabSauv08_v1.1.hap1.chr02	4897488	G	C	F vs. H&M	KASIII	-	-	-
VvCabSauv08_v1.1.hap1.chr02	4897518	A	G	F vs. H&M	KASIII	-	-	-
VvCabSauv08_v1.1.hap1.chr02	4897542	T	C	F vs. H&M	KASIII	-	-	-
VvCabSauv08_v1.1.hap1.chr02	4897574	A	G	F vs. H&M	KASIII	-	-	-
VvCabSauv08_v1.1.hap1.chr02	4897576	A	C	F vs. H&M	KASIII	-	-	-
VvCabSauv08_v1.1.hap1.chr02	4897600	T	C	F vs. H&M	KASIII	-	-	-
VvCabSauv08_v1.1.hap1.chr02	4897682	G	A	F vs. H&M	KASIII	-	-	-
VvCabSauv08_v1.1.hap1.chr02	4897686	T	C	F vs. H&M	KASIII	-	-	-
VvCabSauv08_v1.1.hap1.chr02	4897688	C	T	F vs. H&M	KASIII	-	-	-
VvCabSauv08_v1.1.hap1.chr02	4897751	T	C	F vs. H&M	KASIII	-	-	-
VvCabSauv08_v1.1.hap1.chr02	4897759	C	T	F vs. H&M	KASIII	-	-	-
VvCabSauv08_v1.1.hap1.chr02	4897774	C	T	F vs. H&M	KASIII	-	-	-
VvCabSauv08_v1.1.hap1.chr02	4897775	C	T	F vs. H&M	KASIII	-	-	-
VvCabSauv08_v1.1.hap1.chr02	4897776	G	T	F vs. H&M	KASIII	-	-	-
VvCabSauv08_v1.1.hap1.chr02	4897778	A	T	F vs. H&M	KASIII	-	-	-
VvCabSauv08_v1.1.hap1.chr02	4897780	G	T	F vs. H&M	KASIII	-	-	-
VvCabSauv08_v1.1.hap1.chr02	4897781	G	A	F vs. H&M	KASIII	-	-	-
VvCabSauv08_v1.1.hap1.chr02	4897784	G	C	F vs. H&M	KASIII	-	-	-
VvCabSauv08_v1.1.hap1.chr02	4897815	G	A	F vs. H&M	KASIII	-	-	-
VvCabSauv08_v1.1.hap1.chr02	4897878	C	T	F vs. H&M	KASIII	-	-	-
VvCabSauv08_v1.1.hap1.chr02	4898216	G	A	M vs. F&H	KASIII	-	-	-
VvCabSauv08_v1.1.hap1.chr02	4899249	G	A	M vs. F&H	KASIII	-	-	-
VvCabSauv08_v1.1.hap1.chr02	4899872	A	G	M vs. F&H	KASIII	-	-	-
VvCabSauv08_v1.1.hap1.chr02	4899883	A	G	M vs. F&H	KASIII	-	-	-
VvCabSauv08_v1.1.hap1.chr02	4900128	T	A	F vs. H&M	-	-	-	-
VvCabSauv08_v1.1.hap1.chr02	4900227	A	T	F vs. H&M	-	-	-	-
VvCabSauv08_v1.1.hap1.chr02	4900241	A	G	F vs. H&M	-	-	-	-
VvCabSauv08_v1.1.hap1.chr02	4900349	G	C	F vs. H&M	-	-	-	-
VvCabSauv08_v1.1.hap1.chr02	4900391	T	C	F vs. H&M	-	-	-	-
VvCabSauv08_v1.1.hap1.chr02	4900403	C	T	F vs. H&M	-	-	-	-
VvCabSauv08_v1.1.hap1.chr02	4900411	A	T	F vs. H&M	-	-	-	-
VvCabSauv08_v1.1.hap1.chr02	4900749	T	A	F vs. H&M	-	-	-	-
VvCabSauv08_v1.1.hap1.chr02	4900808	A	T	F vs. H&M	-	-	-	-
VvCabSauv08_v1.1.hap1.chr02	4900822	T	C	F vs. H&M	-	-	-	-
VvCabSauv08_v1.1.hap1.chr02	4900852	A	C	F vs. H&M	-	-	-	-
VvCabSauv08_v1.1.hap1.chr02	4900963	T	C	F vs. H&M	-	-	-	-
VvCabSauv08_v1.1.hap1.chr02	4900987	A	C	F vs. H&M	-	-	-	-
VvCabSauv08_v1.1.hap1.chr02	4900994	A	G	F vs. H&M	-	-	-	-
VvCabSauv08_v1.1.hap1.chr02	4900995	T	C	F vs. H&M	-	-	-	-
VvCabSauv08_v1.1.hap1.chr02	4900996	T	C	F vs. H&M	-	-	-	-
VvCabSauv08_v1.1.hap1.chr02	4901039	G	A	F vs. H&M	-	-	-	-
VvCabSauv08_v1.1.hap1.chr02	4901064	G	A	F vs. H&M	-	-	-	-
VvCabSauv08_v1.1.hap1.chr02	4901951	T	G	F vs. H&M	-	-	-	-
VvCabSauv08_v1.1.hap1.chr02	4901968	A	G	F vs. H&M	-	-	-	-
VvCabSauv08_v1.1.hap1.chr02	4901974	T	A	F vs. H&M	-	-	-	-
VvCabSauv08_v1.1.hap1.chr02	4901976	A	T	F vs. H&M	-	-	-	-
VvCabSauv08_v1.1.hap1.chr02	4902043	C	T	F vs. H&M	-	-	-	-
VvCabSauv08_v1.1.hap1.chr02	4902215	T	C	F vs. H&M	-	-	-	-
VvCabSauv08_v1.1.hap1.chr02	4902218	G	A	F vs. H&M	-	-	-	-
VvCabSauv08_v1.1.hap1.chr02	4902231	G	A	F vs. H&M	-	-	-	-
VvCabSauv08_v1.1.hap1.chr02	4902292	A	G	F vs. H&M	-	-	-	-
VvCabSauv08_v1.1.hap1.chr02	4902345	T	A	M vs. F&H	-	-	-	-
VvCabSauv08_v1.1.hap1.chr02	4902446	A	G	F vs. H&M	-	-	-	-
VvCabSauv08_v1.1.hap1.chr02	4902460	G	A	F vs. H&M	-	-	-	-
VvCabSauv08_v1.1.hap1.chr02	4902469	T	A	F vs. H&M	-	-	-	-
VvCabSauv08_v1.1.hap1.chr02	4902481	G	A	F vs. H&M	-	-	-	-
VvCabSauv08_v1.1.hap1.chr02	4902545	G	C	F vs. H&M	-	-	-	-
VvCabSauv08_v1.1.hap1.chr02	4902546	G	T	F vs. H&M	-	-	-	-
VvCabSauv08_v1.1.hap1.chr02	4902647	T	G	F vs. H&M	-	-	-	-
VvCabSauv08_v1.1.hap1.chr02	4902661	G	T	F vs. H&M	-	-	-	-
VvCabSauv08_v1.1.hap1.chr02	4902673	C	T	F vs. H&M	-	-	-	-
VvCabSauv08_v1.1.hap1.chr02	4902709	A	G	F vs. H&M	-	-	-	-
VvCabSauv08_v1.1.hap1.chr02	4902790	A	T	F vs. H&M	-	-	-	-
VvCabSauv08_v1.1.hap1.chr02	4902794	G	A	F vs. H&M	-	-	-	-
VvCabSauv08_v1.1.hap1.chr02	4902868	T	A	F vs. H&M	-	-	-	-
VvCabSauv08_v1.1.hap1.chr02	4903056	G	C	F vs. H&M	-	-	-	-
VvCabSauv08_v1.1.hap1.chr02	4903093	A	G	F vs. H&M	-	-	-	-
VvCabSauv08_v1.1.hap1.chr02	4903126	T	C	F vs. H&M	-	-	-	-
VvCabSauv08_v1.1.hap1.chr02	4903127	C	A	F vs. H&M	-	-	-	-
VvCabSauv08_v1.1.hap1.chr02	4903143	A	C	F vs. H&M	-	-	-	-
VvCabSauv08_v1.1.hap1.chr02	4903159	G	A	F vs. H&M	-	-	-	-
VvCabSauv08_v1.1.hap1.chr02	4903177	G	A	F vs. H&M	-	-	-	-
VvCabSauv08_v1.1.hap1.chr02	4903180	G	A	F vs. H&M	-	-	-	-
VvCabSauv08_v1.1.hap1.chr02	4903192	A	T	F vs. H&M	-	-	-	-
VvCabSauv08_v1.1.hap1.chr02	4903212	T	A	F vs. H&M	-	-	-	-
VvCabSauv08_v1.1.hap1.chr02	4903350	A	G	F vs. H&M	-	-	-	-
VvCabSauv08_v1.1.hap1.chr02	4903631	A	G	F vs. H&M	-	-	-	-
VvCabSauv08_v1.1.hap1.chr02	4903635	C	T	F vs. H&M	-	-	-	-
VvCabSauv08_v1.1.hap1.chr02	4903637	T	C	F vs. H&M	-	-	-	-
VvCabSauv08_v1.1.hap1.chr02	4903639	G	A	F vs. H&M	-	-	-	-
VvCabSauv08_v1.1.hap1.chr02	4903671	C	G	F vs. H&M	-	-	-	-
VvCabSauv08_v1.1.hap1.chr02	4903673	C	T	F vs. H&M	-	-	-	-
VvCabSauv08_v1.1.hap1.chr02	4903707	C	T	F vs. H&M	-	-	-	-
VvCabSauv08_v1.1.hap1.chr02	4903708	A	G	F vs. H&M	-	-	-	-
VvCabSauv08_v1.1.hap1.chr02	4903767	G	A	F vs. H&M	-	-	-	-
VvCabSauv08_v1.1.hap1.chr02	4903810	A	G	F vs. H&M	-	-	-	-
VvCabSauv08_v1.1.hap1.chr02	4903945	T	A	F vs. H&M	-	-	-	-
VvCabSauv08_v1.1.hap1.chr02	4903953	T	A	F vs. H&M	-	-	-	-
VvCabSauv08_v1.1.hap1.chr02	4903993	C	T	F vs. H&M	-	-	-	-
VvCabSauv08_v1.1.hap1.chr02	4904025	G	T	F vs. H&M	-	-	-	-
VvCabSauv08_v1.1.hap1.chr02	4904027	T	G	F vs. H&M	-	-	-	-
VvCabSauv08_v1.1.hap1.chr02	4904045	A	G	F vs. H&M	-	-	-	-
VvCabSauv08_v1.1.hap1.chr02	4904051	C	T	F vs. H&M	-	-	-	-
VvCabSauv08_v1.1.hap1.chr02	4904108	C	T	F vs. H&M	-	-	-	-
VvCabSauv08_v1.1.hap1.chr02	4904109	A	G	F vs. H&M	-	-	-	-
VvCabSauv08_v1.1.hap1.chr02	4904169	T	A	F vs. H&M	-	-	-	-
VvCabSauv08_v1.1.hap1.chr02	4904183	C	T	F vs. H&M	-	-	-	-
VvCabSauv08_v1.1.hap1.chr02	4904209	T	G	F vs. H&M	-	-	-	-
VvCabSauv08_v1.1.hap1.chr02	4904217	A	G	F vs. H&M	-	-	-	-
VvCabSauv08_v1.1.hap1.chr02	4904226	G	T	F vs. H&M	-	-	-	-
VvCabSauv08_v1.1.hap1.chr02	4904247	T	C	F vs. H&M	-	-	-	-
VvCabSauv08_v1.1.hap1.chr02	4904251	T	C	F vs. H&M	-	-	-	-
VvCabSauv08_v1.1.hap1.chr02	4904311	T	C	F vs. H&M	-	-	-	-
VvCabSauv08_v1.1.hap1.chr02	4904328	T	C	F vs. H&M	-	-	-	-
VvCabSauv08_v1.1.hap1.chr02	4904346	C	A	F vs. H&M	-	-	-	-
VvCabSauv08_v1.1.hap1.chr02	4904375	T	A	F vs. H&M	-	-	-	-
VvCabSauv08_v1.1.hap1.chr02	4904378	G	A	F vs. H&M	-	-	-	-
VvCabSauv08_v1.1.hap1.chr02	4904379	C	T	F vs. H&M	-	-	-	-
VvCabSauv08_v1.1.hap1.chr02	4904381	G	A	F vs. H&M	-	-	-	-
VvCabSauv08_v1.1.hap1.chr02	4904389	A	G	F vs. H&M	-	-	-	-
VvCabSauv08_v1.1.hap1.chr02	4904392	T	C	F vs. H&M	-	-	-	-
VvCabSauv08_v1.1.hap1.chr02	4905148	A	G	M vs. F&H	-	-	-	-
VvCabSauv08_v1.1.hap1.chr02	4905876	C	G	M vs. F&H	-	-	-	-
VvCabSauv08_v1.1.hap1.chr02	4906457	A	G	M vs. F&H	-	-	-	-
VvCabSauv08_v1.1.hap1.chr02	4906674	T	C	F vs. H&M	-	-	-	-
VvCabSauv08_v1.1.hap1.chr02	4906691	A	G	F vs. H&M	-	-	-	-
VvCabSauv08_v1.1.hap1.chr02	4906692	A	G	F vs. H&M	-	-	-	-
VvCabSauv08_v1.1.hap1.chr02	4906694	A	G	F vs. H&M	-	-	-	-
VvCabSauv08_v1.1.hap1.chr02	4906727	G	A	F vs. H&M	-	-	-	-
VvCabSauv08_v1.1.hap1.chr02	4906737	C	T	F vs. H&M	-	-	-	-
VvCabSauv08_v1.1.hap1.chr02	4906743	C	T	F vs. H&M	-	-	-	-
VvCabSauv08_v1.1.hap1.chr02	4906761	T	C	F vs. H&M	-	-	-	-
VvCabSauv08_v1.1.hap1.chr02	4906822	C	T	F vs. H&M	-	-	-	-
VvCabSauv08_v1.1.hap1.chr02	4906927	T	C	F vs. H&M	-	-	-	-
VvCabSauv08_v1.1.hap1.chr02	4906928	G	T	F vs. H&M	-	-	-	-
VvCabSauv08_v1.1.hap1.chr02	4907002	A	C	F vs. H&M	-	-	-	-
VvCabSauv08_v1.1.hap1.chr02	4907069	G	A	F vs. H&M	-	-	-	-
VvCabSauv08_v1.1.hap1.chr02	4907091	G	A	F vs. H&M	-	-	-	-
VvCabSauv08_v1.1.hap1.chr02	4907102	G	T	F vs. H&M	-	-	-	-
VvCabSauv08_v1.1.hap1.chr02	4907153	G	A	F vs. H&M	-	-	-	-
VvCabSauv08_v1.1.hap1.chr02	4907193	C	T	F vs. H&M	-	-	-	-
VvCabSauv08_v1.1.hap1.chr02	4907207	G	C	F vs. H&M	-	-	-	-
VvCabSauv08_v1.1.hap1.chr02	4907208	G	T	F vs. H&M	-	-	-	-
VvCabSauv08_v1.1.hap1.chr02	4907214	G	T	F vs. H&M	-	-	-	-
VvCabSauv08_v1.1.hap1.chr02	4907222	G	C	F vs. H&M	-	-	-	-
VvCabSauv08_v1.1.hap1.chr02	4907258	C	T	F vs. H&M	-	-	-	-
VvCabSauv08_v1.1.hap1.chr02	4907273	G	A	F vs. H&M	-	-	-	-
VvCabSauv08_v1.1.hap1.chr02	4907313	C	T	F vs. H&M	-	-	-	-
VvCabSauv08_v1.1.hap1.chr02	4907394	C	T	F vs. H&M	-	-	-	-
VvCabSauv08_v1.1.hap1.chr02	4907401	C	T	F vs. H&M	-	-	-	-
VvCabSauv08_v1.1.hap1.chr02	4907402	T	C	F vs. H&M	-	-	-	-
VvCabSauv08_v1.1.hap1.chr02	4907406	T	C	F vs. H&M	-	-	-	-
VvCabSauv08_v1.1.hap1.chr02	4907409	T	C	F vs. H&M	-	-	-	-
VvCabSauv08_v1.1.hap1.chr02	4907417	C	T	F vs. H&M	-	-	-	-
VvCabSauv08_v1.1.hap1.chr02	4907424	A	C	F vs. H&M	-	-	-	-
VvCabSauv08_v1.1.hap1.chr02	4931102	T	A	F vs. H&M	-	-	-	-
VvCabSauv08_v1.1.hap1.chr02	4931139	A	G	F vs. H&M	-	-	-	-
VvCabSauv08_v1.1.hap1.chr02	4931159	G	A	F vs. H&M	-	-	-	-
VvCabSauv08_v1.1.hap1.chr02	4944302	G	T	F vs. H&M	PLATZ	-	-	-
VvCabSauv08_v1.1.hap1.chr02	4944332	A	G	F vs. H&M	PLATZ	-	-	-
VvCabSauv08_v1.1.hap1.chr02	4944555	T	A	M vs. F&H	PLATZ	-	-	-
VvCabSauv08_v1.1.hap1.chr02	4944838	T	C	F vs. H&M	PLATZ	-	-	-
VvCabSauv08_v1.1.hap1.chr02	4944845	G	A	F vs. H&M	PLATZ	-	-	-
VvCabSauv08_v1.1.hap1.chr02	4944855	T	C	F vs. H&M	PLATZ	-	-	-
VvCabSauv08_v1.1.hap1.chr02	4944879	T	G	F vs. H&M	PLATZ	-	-	-
VvCabSauv08_v1.1.hap1.chr02	4944915	A	T	F vs. H&M	PLATZ	-	-	-
VvCabSauv08_v1.1.hap1.chr02	4944962	A	C	F vs. H&M	PLATZ	-	-	-
VvCabSauv08_v1.1.hap1.chr02	4944965	G	T	F vs. H&M	PLATZ	-	-	-
VvCabSauv08_v1.1.hap1.chr02	4944967	G	T	F vs. H&M	PLATZ	-	-	-
VvCabSauv08_v1.1.hap1.chr02	4944969	G	T	F vs. H&M	PLATZ	-	-	-
VvCabSauv08_v1.1.hap1.chr02	4944971	G	T	F vs. H&M	PLATZ	-	-	-
VvCabSauv08_v1.1.hap1.chr02	4944996	T	A	F vs. H&M	PLATZ	-	-	-
VvCabSauv08_v1.1.hap1.chr02	4945153	T	C	F vs. H&M	PLATZ	-	-	-
VvCabSauv08_v1.1.hap1.chr02	4945223	A	G	F vs. H&M	PLATZ	-	-	-
VvCabSauv08_v1.1.hap1.chr02	4945245	G	A	F vs. H&M	PLATZ	-	-	-
VvCabSauv08_v1.1.hap1.chr02	4945255	T	C	F vs. H&M	PLATZ	-	-	-
VvCabSauv08_v1.1.hap1.chr02	4945275	C	T	F vs. H&M	PLATZ	-	-	-
VvCabSauv08_v1.1.hap1.chr02	4945277	G	A	F vs. H&M	PLATZ	-	-	-
VvCabSauv08_v1.1.hap1.chr02	4945336	A	T	F vs. H&M	PLATZ	-	-	-
VvCabSauv08_v1.1.hap1.chr02	4945338	T	C	F vs. H&M	PLATZ	-	-	-
VvCabSauv08_v1.1.hap1.chr02	4945345	T	C	F vs. H&M	PLATZ	-	-	-
VvCabSauv08_v1.1.hap1.chr02	4945399	T	G	F vs. H&M	PLATZ	-	-	-
VvCabSauv08_v1.1.hap1.chr02	4945440	C	T	F vs. H&M	PLATZ	-	-	-
VvCabSauv08_v1.1.hap1.chr02	4945459	A	C	F vs. H&M	PLATZ	-	-	-
VvCabSauv08_v1.1.hap1.chr02	4945467	T	A	F vs. H&M	PLATZ	-	-	-
VvCabSauv08_v1.1.hap1.chr02	4945507	T	A	F vs. H&M	-	-	-	-
VvCabSauv08_v1.1.hap1.chr02	4945809	G	A	F vs. H&M	-	-	-	-
VvCabSauv08_v1.1.hap1.chr02	4945847	C	A	F vs. H&M	-	PLATZ	Synonymous	-
VvCabSauv08_v1.1.hap1.chr02	4945892	G	A	F vs. H&M	-	PLATZ	Nonsynonymous	-
VvCabSauv08_v1.1.hap1.chr02	4945930	C	T	F vs. H&M	-	-	-	-
VvCabSauv08_v1.1.hap1.chr02	4946058	C	T	F vs. H&M	-	PLATZ	Synonymous	-
VvCabSauv08_v1.1.hap1.chr02	4946094	A	C	F vs. H&M	-	PLATZ	Nonsynonymous	-
VvCabSauv08_v1.1.hap1.chr02	4946143	T	C	F vs. H&M	-	-	-	-
VvCabSauv08_v1.1.hap1.chr02	4946218	T	C	F vs. H&M	-	-	-	-
VvCabSauv08_v1.1.hap1.chr02	4946235	A	G	F vs. H&M	-	PLATZ	Nonsynonymous	-
VvCabSauv08_v1.1.hap1.chr02	4946250	A	G	F vs. H&M	-	PLATZ	Nonsynonymous	-
VvCabSauv08_v1.1.hap1.chr02	4946415	T	G	F vs. H&M	-	PLATZ	Nonsynonymous	-
VvCabSauv08_v1.1.hap1.chr02	4946444	C	A	F vs. H&M	-	PLATZ	Synonymous	-
VvCabSauv08_v1.1.hap1.chr02	4946486	A	G	F vs. H&M	-	PLATZ	Synonymous	-
VvCabSauv08_v1.1.hap1.chr02	4946494	C	T	F vs. H&M	-	PLATZ	Nonsynonymous	-
VvCabSauv08_v1.1.hap1.chr02	4946511	T	C	F vs. H&M	-	PLATZ	Nonsynonymous	-
VvCabSauv08_v1.1.hap1.chr02	4946760	A	T	F vs. H&M	-	-	-	-
VvCabSauv08_v1.1.hap1.chr02	4946844	T	G	F vs. H&M	-	-	-	-
VvCabSauv08_v1.1.hap1.chr02	4946862	G	C	F vs. H&M	-	-	-	-
VvCabSauv08_v1.1.hap1.chr02	4946889	T	A	F vs. H&M	-	-	-	-
VvCabSauv08_v1.1.hap1.chr02	4946932	C	A	F vs. H&M	-	-	-	-
VvCabSauv08_v1.1.hap1.chr02	4946940	C	T	F vs. H&M	-	-	-	-
VvCabSauv08_v1.1.hap1.chr02	4946942	G	A	F vs. H&M	-	-	-	-
VvCabSauv08_v1.1.hap1.chr02	4946943	A	G	F vs. H&M	-	-	-	-
VvCabSauv08_v1.1.hap1.chr02	4946947	T	C	F vs. H&M	-	-	-	-
VvCabSauv08_v1.1.hap1.chr02	4946957	G	A	F vs. H&M	-	-	-	-
VvCabSauv08_v1.1.hap1.chr02	4946965	A	G	F vs. H&M	-	-	-	-
VvCabSauv08_v1.1.hap1.chr02	4946998	A	G	F vs. H&M	-	-	-	-
VvCabSauv08_v1.1.hap1.chr02	4947008	T	A	F vs. H&M	-	-	-	-
VvCabSauv08_v1.1.hap1.chr02	4947117	C	T	F vs. H&M	-	-	-	-
VvCabSauv08_v1.1.hap1.chr02	4947220	G	A	F vs. H&M	-	-	-	-
VvCabSauv08_v1.1.hap1.chr02	4947295	G	T	F vs. H&M	-	-	-	-
VvCabSauv08_v1.1.hap1.chr02	4947379	T	C	F vs. H&M	-	-	-	-
VvCabSauv08_v1.1.hap1.chr02	4947504	T	C	F vs. H&M	-	-	-	-
VvCabSauv08_v1.1.hap1.chr02	4947519	C	T	F vs. H&M	-	-	-	-
VvCabSauv08_v1.1.hap1.chr02	4947527	T	C	F vs. H&M	-	-	-	-
VvCabSauv08_v1.1.hap1.chr02	4947533	G	A	F vs. H&M	-	-	-	-
VvCabSauv08_v1.1.hap1.chr02	4947540	T	C	F vs. H&M	-	-	-	-
VvCabSauv08_v1.1.hap1.chr02	4947581	T	C	F vs. H&M	-	-	-	-
VvCabSauv08_v1.1.hap1.chr02	4947738	G	T	F vs. H&M	-	-	-	-
VvCabSauv08_v1.1.hap1.chr02	4947781	G	A	F vs. H&M	-	-	-	-
VvCabSauv08_v1.1.hap1.chr02	4947786	T	A	F vs. H&M	-	-	-	-
VvCabSauv08_v1.1.hap1.chr02	4947815	C	A	F vs. H&M	-	-	-	-
VvCabSauv08_v1.1.hap1.chr02	4947822	C	G	F vs. H&M	-	-	-	-
VvCabSauv08_v1.1.hap1.chr02	4947852	T	C	F vs. H&M	-	-	-	-
VvCabSauv08_v1.1.hap1.chr02	4948203	G	C	F vs. H&M	-	FMO #1	Nonsynonymous	-
VvCabSauv08_v1.1.hap1.chr02	4948291	T	A	F vs. H&M	-	FMO #1	Synonymous	-
VvCabSauv08_v1.1.hap1.chr02	4948312	A	G	F vs. H&M	-	-	-	-
VvCabSauv08_v1.1.hap1.chr02	4948451	A	T	F vs. H&M	-	FMO #1	Nonsynonymous	stop_gained
VvCabSauv08_v1.1.hap1.chr02	4948463	T	G	F vs. H&M	-	FMO #1	Nonsynonymous	-
VvCabSauv08_v1.1.hap1.chr02	4948513	A	C	F vs. H&M	-	FMO #1	Nonsynonymous	stop_lost
VvCabSauv08_v1.1.hap1.chr02	4948575	A	G	F vs. H&M	-	FMO #1	Nonsynonymous	-
VvCabSauv08_v1.1.hap1.chr02	4948632	G	A	F vs. H&M	-	-	-	-
VvCabSauv08_v1.1.hap1.chr02	4948733	T	C	F vs. H&M	-	FMO #1	Nonsynonymous	-
VvCabSauv08_v1.1.hap1.chr02	4948770	A	G	F vs. H&M	-	FMO #1	Nonsynonymous	-
VvCabSauv08_v1.1.hap1.chr02	4948811	C	T	F vs. H&M	-	FMO #1	Nonsynonymous	-
VvCabSauv08_v1.1.hap1.chr02	4948815	T	C	F vs. H&M	-	FMO #1	Nonsynonymous	-
VvCabSauv08_v1.1.hap1.chr02	4948849	C	T	F vs. H&M	-	-	-	-
VvCabSauv08_v1.1.hap1.chr02	4949022	G	A	F vs. H&M	-	-	-	-
VvCabSauv08_v1.1.hap1.chr02	4949138	G	A	F vs. H&M	-	FMO #1	Nonsynonymous	-
VvCabSauv08_v1.1.hap1.chr02	4949361	T	G	F vs. H&M	-	-	-	-
VvCabSauv08_v1.1.hap1.chr02	4949382	T	G	F vs. H&M	-	-	-	-
VvCabSauv08_v1.1.hap1.chr02	4949461	T	C	F vs. H&M	-	-	-	-
VvCabSauv08_v1.1.hap1.chr02	4949524	A	G	F vs. H&M	-	-	-	-
VvCabSauv08_v1.1.hap1.chr02	4949540	T	A	F vs. H&M	-	-	-	-
VvCabSauv08_v1.1.hap1.chr02	4949542	A	G	F vs. H&M	-	-	-	-
VvCabSauv08_v1.1.hap1.chr02	4949609	C	A	F vs. H&M	-	FMO #1	Nonsynonymous	-
VvCabSauv08_v1.1.hap1.chr02	4949731	C	T	F vs. H&M	-	-	-	-
VvCabSauv08_v1.1.hap1.chr02	4949738	T	C	F vs. H&M	-	-	-	-
VvCabSauv08_v1.1.hap1.chr02	4949816	C	T	F vs. H&M	-	-	-	-
VvCabSauv08_v1.1.hap1.chr02	4949865	T	A	F vs. H&M	-	-	-	-
VvCabSauv08_v1.1.hap1.chr02	4949871	G	T	F vs. H&M	-	-	-	-
VvCabSauv08_v1.1.hap1.chr02	4949885	G	C	F vs. H&M	-	-	-	-
VvCabSauv08_v1.1.hap1.chr02	4949910	A	G	F vs. H&M	-	-	-	-
VvCabSauv08_v1.1.hap1.chr02	4949947	C	G	F vs. H&M	-	-	-	-
VvCabSauv08_v1.1.hap1.chr02	4950003	G	A	F vs. H&M	-	-	-	-
VvCabSauv08_v1.1.hap1.chr02	4950090	C	T	F vs. H&M	-	-	-	-
VvCabSauv08_v1.1.hap1.chr02	4950140	G	A	F vs. H&M	-	-	-	-
VvCabSauv08_v1.1.hap1.chr02	4950244	C	T	F vs. H&M	-	-	-	-
VvCabSauv08_v1.1.hap1.chr02	4950314	A	T	F vs. H&M	-	-	-	-
VvCabSauv08_v1.1.hap1.chr02	4950341	A	G	F vs. H&M	-	-	-	-
VvCabSauv08_v1.1.hap1.chr02	4950355	A	C	F vs. H&M	-	-	-	-
VvCabSauv08_v1.1.hap1.chr02	4950367	C	T	F vs. H&M	-	-	-	-
VvCabSauv08_v1.1.hap1.chr02	4950483	C	G	F vs. H&M	-	-	-	-
VvCabSauv08_v1.1.hap1.chr02	4950519	T	C	F vs. H&M	-	-	-	-
VvCabSauv08_v1.1.hap1.chr02	4950528	T	G	F vs. H&M	-	-	-	-
VvCabSauv08_v1.1.hap1.chr02	4950529	C	T	F vs. H&M	-	-	-	-
VvCabSauv08_v1.1.hap1.chr02	4950793	C	A	F vs. H&M	-	-	-	-
VvCabSauv08_v1.1.hap1.chr02	4950843	T	A	F vs. H&M	-	-	-	-
VvCabSauv08_v1.1.hap1.chr02	4950854	G	A	F vs. H&M	-	-	-	-
VvCabSauv08_v1.1.hap1.chr02	4950911	C	T	F vs. H&M	-	-	-	-
VvCabSauv08_v1.1.hap1.chr02	4950917	A	T	F vs. H&M	-	-	-	-
VvCabSauv08_v1.1.hap1.chr02	4951000	A	G	F vs. H&M	-	-	-	-
VvCabSauv08_v1.1.hap1.chr02	4951034	C	T	F vs. H&M	-	-	-	-
VvCabSauv08_v1.1.hap1.chr02	4951039	C	T	F vs. H&M	-	-	-	-
VvCabSauv08_v1.1.hap1.chr02	4951067	T	C	F vs. H&M	-	-	-	-
VvCabSauv08_v1.1.hap1.chr02	4951301	C	G	F vs. H&M	-	FMO #1	Nonsynonymous	-
VvCabSauv08_v1.1.hap1.chr02	4951361	A	G	F vs. H&M	-	FMO #1	Nonsynonymous	-
VvCabSauv08_v1.1.hap1.chr02	4951362	C	T	F vs. H&M	-	FMO #1	Synonymous	-
VvCabSauv08_v1.1.hap1.chr02	4951382	G	T	F vs. H&M	-	FMO #1	Nonsynonymous	-
VvCabSauv08_v1.1.hap1.chr02	4951402	G	A	F vs. H&M	-	FMO #1	Nonsynonymous	-
VvCabSauv08_v1.1.hap1.chr02	4951415	T	A	F vs. H&M	-	FMO #1	Nonsynonymous	-
VvCabSauv08_v1.1.hap1.chr02	4951560	T	G	F vs. H&M	-	FMO #1	Nonsynonymous	-
VvCabSauv08_v1.1.hap1.chr02	4951593	T	C	F vs. H&M	-	FMO #1	Synonymous	-
VvCabSauv08_v1.1.hap1.chr02	4951699	C	G	F vs. H&M	-	FMO #1	Nonsynonymous	-
VvCabSauv08_v1.1.hap1.chr02	4951793	C	G	F vs. H&M	FMO #1	-	-	-
VvCabSauv08_v1.1.hap1.chr02	4951818	A	G	F vs. H&M	FMO #1	-	-	-
VvCabSauv08_v1.1.hap1.chr02	4951837	G	A	F vs. H&M	FMO #1	-	-	-
VvCabSauv08_v1.1.hap1.chr02	4951877	A	G	F vs. H&M	FMO #1	-	-	-
VvCabSauv08_v1.1.hap1.chr02	4951885	T	G	F vs. H&M	FMO #1	-	-	-
VvCabSauv08_v1.1.hap1.chr02	4951896	A	C	F vs. H&M	FMO #1	-	-	-
VvCabSauv08_v1.1.hap1.chr02	4956965	C	A	F vs. H&M	-	-	-	-
VvCabSauv08_v1.1.hap1.chr02	4956967	G	A	F vs. H&M	-	-	-	-
VvCabSauv08_v1.1.hap1.chr02	4956971	G	A	F vs. H&M	-	-	-	-
VvCabSauv08_v1.1.hap1.chr02	4956978	A	G	F vs. H&M	-	-	-	-
VvCabSauv08_v1.1.hap1.chr02	4957000	C	G	F vs. H&M	-	-	-	-
VvCabSauv08_v1.1.hap1.chr02	4957031	C	A	F vs. H&M	-	-	-	-
VvCabSauv08_v1.1.hap1.chr02	4957037	G	C	F vs. H&M	-	-	-	-
VvCabSauv08_v1.1.hap1.chr02	4957057	A	G	F vs. H&M	-	-	-	-
VvCabSauv08_v1.1.hap1.chr02	4957066	C	T	F vs. H&M	-	-	-	-
VvCabSauv08_v1.1.hap1.chr02	4957099	A	G	F vs. H&M	-	-	-	-
VvCabSauv08_v1.1.hap1.chr02	4957133	T	A	F vs. H&M	-	-	-	-
VvCabSauv08_v1.1.hap1.chr02	4957146	G	C	F vs. H&M	-	-	-	-
VvCabSauv08_v1.1.hap1.chr02	4957160	G	C	F vs. H&M	-	-	-	-
VvCabSauv08_v1.1.hap1.chr02	4957163	A	G	F vs. H&M	-	-	-	-
VvCabSauv08_v1.1.hap1.chr02	4957166	A	G	F vs. H&M	-	-	-	-
VvCabSauv08_v1.1.hap1.chr02	4957187	A	T	F vs. H&M	-	-	-	-
VvCabSauv08_v1.1.hap1.chr02	4957190	C	A	F vs. H&M	-	-	-	-
VvCabSauv08_v1.1.hap1.chr02	4957195	C	T	F vs. H&M	-	-	-	-
VvCabSauv08_v1.1.hap1.chr02	4976093	G	A	F vs. H&M	-	-	-	-
VvCabSauv08_v1.1.hap1.chr02	4976110	G	A	F vs. H&M	-	-	-	-
VvCabSauv08_v1.1.hap1.chr02	4976113	G	A	F vs. H&M	-	-	-	-
VvCabSauv08_v1.1.hap1.chr02	4976124	A	T	F vs. H&M	-	-	-	-
VvCabSauv08_v1.1.hap1.chr02	4976314	A	G	F vs. H&M	-	-	-	-
VvCabSauv08_v1.1.hap1.chr02	4976316	A	C	F vs. H&M	-	-	-	-
VvCabSauv08_v1.1.hap1.chr02	4976338	T	C	F vs. H&M	-	-	-	-
VvCabSauv08_v1.1.hap1.chr02	4976344	T	C	F vs. H&M	-	-	-	-
VvCabSauv08_v1.1.hap1.chr02	4976348	G	T	F vs. H&M	-	-	-	-
VvCabSauv08_v1.1.hap1.chr02	4976356	A	G	F vs. H&M	-	-	-	-
VvCabSauv08_v1.1.hap1.chr02	4976371	T	A	F vs. H&M	-	-	-	-
VvCabSauv08_v1.1.hap1.chr02	4976418	G	C	F vs. H&M	-	-	-	-
VvCabSauv08_v1.1.hap1.chr02	4976421	G	A	F vs. H&M	-	-	-	-
VvCabSauv08_v1.1.hap1.chr02	4976423	T	C	F vs. H&M	-	-	-	-
VvCabSauv08_v1.1.hap1.chr02	4976444	T	C	F vs. H&M	-	-	-	-
VvCabSauv08_v1.1.hap1.chr02	4976458	A	G	F vs. H&M	-	-	-	-
VvCabSauv08_v1.1.hap1.chr02	4976466	A	G	F vs. H&M	-	-	-	-
VvCabSauv08_v1.1.hap1.chr02	4976484	T	C	F vs. H&M	-	-	-	-
VvCabSauv08_v1.1.hap1.chr02	4976570	T	A	F vs. H&M	-	-	-	-
VvCabSauv08_v1.1.hap1.chr02	4979668	C	T	F vs. H&M	-	-	-	-
VvCabSauv08_v1.1.hap1.chr02	4979678	C	A	F vs. H&M	-	-	-	-
VvCabSauv08_v1.1.hap1.chr02	4979823	T	C	F vs. H&M	-	-	-	-
VvCabSauv08_v1.1.hap1.chr02	4979901	G	A	F vs. H&M	-	-	-	-
VvCabSauv08_v1.1.hap1.chr02	4979955	T	C	F vs. H&M	-	-	-	-
VvCabSauv08_v1.1.hap1.chr02	4979993	T	A	F vs. H&M	-	-	-	-
VvCabSauv08_v1.1.hap1.chr02	4980221	A	G	F vs. H&M	-	-	-	-
VvCabSauv08_v1.1.hap1.chr02	4980268	T	G	F vs. H&M	-	-	-	-
VvCabSauv08_v1.1.hap1.chr02	4980334	T	C	F vs. H&M	-	FMO #2	Nonsynonymous	-
VvCabSauv08_v1.1.hap1.chr02	4980406	T	G	F vs. H&M	-	FMO #2	Nonsynonymous	-
VvCabSauv08_v1.1.hap1.chr02	4980425	A	G	F vs. H&M	-	FMO #2	Nonsynonymous	-
VvCabSauv08_v1.1.hap1.chr02	4980431	T	C	F vs. H&M	-	FMO #2	Nonsynonymous	-
VvCabSauv08_v1.1.hap1.chr02	4980452	A	G	F vs. H&M	-	FMO #2	Nonsynonymous	stop_lost
VvCabSauv08_v1.1.hap1.chr02	4980454	T	C	F vs. H&M	-	FMO #2	Nonsynonymous	-
VvCabSauv08_v1.1.hap1.chr02	4980497	C	T	F vs. H&M	-	FMO #2	Nonsynonymous	-
VvCabSauv08_v1.1.hap1.chr02	4980516	A	C	F vs. H&M	-	-	-	-
VvCabSauv08_v1.1.hap1.chr02	4980568	A	T	F vs. H&M	-	-	-	-
VvCabSauv08_v1.1.hap1.chr02	4980607	C	A	F vs. H&M	-	-	-	-
VvCabSauv08_v1.1.hap1.chr02	4980612	G	C	F vs. H&M	-	-	-	-
VvCabSauv08_v1.1.hap1.chr02	4980615	G	A	F vs. H&M	-	-	-	-
VvCabSauv08_v1.1.hap1.chr02	4980648	G	C	F vs. H&M	-	-	-	-
VvCabSauv08_v1.1.hap1.chr02	4980664	G	A	F vs. H&M	-	-	-	-
VvCabSauv08_v1.1.hap1.chr02	4980667	C	T	F vs. H&M	-	-	-	-
VvCabSauv08_v1.1.hap1.chr02	4980701	T	C	F vs. H&M	-	-	-	-
VvCabSauv08_v1.1.hap1.chr02	4980808	T	C	F vs. H&M	-	FMO #2	Nonsynonymous	-
VvCabSauv08_v1.1.hap1.chr02	4980813	T	C	F vs. H&M	-	FMO #2	Nonsynonymous	-
VvCabSauv08_v1.1.hap1.chr02	4980835	A	C	F vs. H&M	-	FMO #2	Nonsynonymous	stop_lost
VvCabSauv08_v1.1.hap1.chr02	4980877	T	G	F vs. H&M	-	FMO #2	Nonsynonymous	-
VvCabSauv08_v1.1.hap1.chr02	4980943	A	G	F vs. H&M	-	-	-	-
VvCabSauv08_v1.1.hap1.chr02	4980980	G	T	F vs. H&M	-	-	-	-
VvCabSauv08_v1.1.hap1.chr02	4981087	G	A	F vs. H&M	-	FMO #2	Nonsynonymous	-
VvCabSauv08_v1.1.hap1.chr02	4981153	G	T	F vs. H&M	-	-	-	-
VvCabSauv08_v1.1.hap1.chr02	4981160	G	A	F vs. H&M	-	-	-	-
VvCabSauv08_v1.1.hap1.chr02	4981242	A	C	F vs. H&M	-	FMO #2	Nonsynonymous	-
VvCabSauv08_v1.1.hap1.chr02	4981264	A	G	F vs. H&M	-	FMO #2	Nonsynonymous	stop_lost
VvCabSauv08_v1.1.hap1.chr02	4981273	G	C	F vs. H&M	-	FMO #2	Nonsynonymous	-
VvCabSauv08_v1.1.hap1.chr02	4981303	A	G	F vs. H&M	-	FMO #2	Nonsynonymous	-
VvCabSauv08_v1.1.hap1.chr02	4981338	C	T	F vs. H&M	-	-	-	-
VvCabSauv08_v1.1.hap1.chr02	4981388	A	G	F vs. H&M	-	-	-	-
VvCabSauv08_v1.1.hap1.chr02	4981432	A	C	F vs. H&M	-	-	-	-
VvCabSauv08_v1.1.hap1.chr02	4981464	G	A	F vs. H&M	-	FMO #2	Nonsynonymous	stop_gained
VvCabSauv08_v1.1.hap1.chr02	4981619	G	T	F vs. H&M	-	-	-	-
VvCabSauv08_v1.1.hap1.chr02	4981670	A	G	F vs. H&M	-	-	-	-
VvCabSauv08_v1.1.hap1.chr02	4981825	C	T	F vs. H&M	-	FMO #2	Nonsynonymous	stop_gained
VvCabSauv08_v1.1.hap1.chr02	4981941	T	C	F vs. H&M	-	-	-	-
VvCabSauv08_v1.1.hap1.chr02	4981966	G	A	F vs. H&M	-	-	-	-
VvCabSauv08_v1.1.hap1.chr02	4982010	T	C	F vs. H&M	-	-	-	-
VvCabSauv08_v1.1.hap1.chr02	4982155	C	A	F vs. H&M	-	-	-	-
VvCabSauv08_v1.1.hap1.chr02	4982172	A	G	F vs. H&M	-	-	-	-
VvCabSauv08_v1.1.hap1.chr02	4982259	A	G	F vs. H&M	-	-	-	-
VvCabSauv08_v1.1.hap1.chr02	4982262	C	T	F vs. H&M	-	-	-	-
VvCabSauv08_v1.1.hap1.chr02	4982354	T	G	F vs. H&M	-	-	-	-
VvCabSauv08_v1.1.hap1.chr02	4982366	T	C	F vs. H&M	-	-	-	-
VvCabSauv08_v1.1.hap1.chr02	4982423	A	G	F vs. H&M	-	-	-	-
VvCabSauv08_v1.1.hap1.chr02	4982424	A	G	F vs. H&M	-	-	-	-
VvCabSauv08_v1.1.hap1.chr02	4982426	T	C	F vs. H&M	-	-	-	-
VvCabSauv08_v1.1.hap1.chr02	4982724	T	C	M vs. F&H	-	-	-	-
VvCabSauv08_v1.1.hap1.chr02	4984824	G	A	M vs. F&H	-	-	-	-
VvCabSauv08_v1.1.hap1.chr02	4985621	T	C	F vs. H&M	-	-	-	-
VvCabSauv08_v1.1.hap1.chr02	4985648	G	T	F vs. H&M	-	-	-	-
VvCabSauv08_v1.1.hap1.chr02	4985654	C	T	F vs. H&M	-	-	-	-
VvCabSauv08_v1.1.hap1.chr02	4985728	A	G	F vs. H&M	-	-	-	-
VvCabSauv08_v1.1.hap1.chr02	4985733	G	C	F vs. H&M	-	-	-	-
VvCabSauv08_v1.1.hap1.chr02	4985808	A	G	F vs. H&M	-	-	-	-
VvCabSauv08_v1.1.hap1.chr02	4985846	C	A	F vs. H&M	-	-	-	-
VvCabSauv08_v1.1.hap1.chr02	4985888	A	G	F vs. H&M	-	FMO #2	Nonsynonymous	-
VvCabSauv08_v1.1.hap1.chr02	4985889	C	T	F vs. H&M	-	FMO #2	Nonsynonymous	-
VvCabSauv08_v1.1.hap1.chr02	4985911	T	C	F vs. H&M	-	FMO #2	Synonymous	-
VvCabSauv08_v1.1.hap1.chr02	4986041	G	A	F vs. H&M	-	FMO #2	Nonsynonymous	-
VvCabSauv08_v1.1.hap1.chr02	4986086	T	C	M vs. F&H	-	-	-	-
VvCabSauv08_v1.1.hap1.chr02	4986108	A	G	M vs. F&H	-	-	-	-
VvCabSauv08_v1.1.hap1.chr02	4986120	A	G	M vs. F&H	-	-	-	-
VvCabSauv08_v1.1.hap1.chr02	4986449	T	C	M vs. F&H	-	-	-	-
VvCabSauv08_v1.1.hap1.chr02	4986716	T	C	F vs. H&M	-	FMO #2	Nonsynonymous	-
VvCabSauv08_v1.1.hap1.chr02	4986787	A	G	F vs. H&M	-	FMO #2	Nonsynonymous	-
VvCabSauv08_v1.1.hap1.chr02	4986790	T	G	F vs. H&M	-	FMO #2	Nonsynonymous	-
VvCabSauv08_v1.1.hap1.chr02	4986801	T	C	F vs. H&M	-	FMO #2	Synonymous	-
VvCabSauv08_v1.1.hap1.chr02	4988210	C	T	F vs. H&M	-	FMO #2	Nonsynonymous	-
VvCabSauv08_v1.1.hap1.chr02	4988328	G	C	F vs. H&M	-	FMO #2	Nonsynonymous	-
VvCabSauv08_v1.1.hap1.chr02	4988334	A	G	F vs. H&M	-	FMO #2	Synonymous	-
VvCabSauv08_v1.1.hap1.chr02	4988450	C	T	F vs. H&M	FMO #2	-	-	-
VvCabSauv08_v1.1.hap1.chr02	4988506	G	C	F vs. H&M	FMO #2	-	-	-
VvCabSauv08_v1.1.hap1.chr02	4988508	A	C	M vs. F&H	FMO #2	-	-	-
VvCabSauv08_v1.1.hap1.chr02	4988509	A	C	F vs. H&M	FMO #2	-	-	-
VvCabSauv08_v1.1.hap1.chr02	4988510	A	G	F vs. H&M	FMO #2	-	-	-
VvCabSauv08_v1.1.hap1.chr02	4988516	A	C	F vs. H&M	FMO #2	-	-	-
VvCabSauv08_v1.1.hap1.chr02	4988519	A	C	F vs. H&M	FMO #2	-	-	-
VvCabSauv08_v1.1.hap1.chr02	4988532	A	G	F vs. H&M	FMO #2	-	-	-
VvCabSauv08_v1.1.hap1.chr02	4988547	A	C	F vs. H&M	FMO #2	-	-	-
VvCabSauv08_v1.1.hap1.chr02	4988551	A	G	F vs. H&M	FMO #2	-	-	-
VvCabSauv08_v1.1.hap1.chr02	4988593	T	C	F vs. H&M	FMO #2	-	-	-
VvCabSauv08_v1.1.hap1.chr02	4988597	T	G	F vs. H&M	FMO #2	-	-	-
VvCabSauv08_v1.1.hap1.chr02	4988603	A	C	F vs. H&M	FMO #2	-	-	-
VvCabSauv08_v1.1.hap1.chr02	4988613	T	A	F vs. H&M	FMO #2	-	-	-
VvCabSauv08_v1.1.hap1.chr02	4988756	T	C	M vs. F&H	FMO #2	-	-	-
VvCabSauv08_v1.1.hap1.chr02	4989164	A	G	M vs. F&H	FMO #2	-	-	-
VvCabSauv08_v1.1.hap1.chr02	4989221	A	T	M vs. F&H	FMO #2	-	-	-
VvCabSauv08_v1.1.hap1.chr02	4989993	T	G	M vs. F&H	FMO #2	-	-	-
VvCabSauv08_v1.1.hap1.chr02	4990091	T	C	F vs. H&M	FMO #2	-	-	-
VvCabSauv08_v1.1.hap1.chr02	4990092	G	A	F vs. H&M	FMO #2	-	-	-
VvCabSauv08_v1.1.hap1.chr02	4990136	G	C	F vs. H&M	FMO #2	-	-	-
VvCabSauv08_v1.1.hap1.chr02	4990155	T	C	F vs. H&M	FMO #2	-	-	-
VvCabSauv08_v1.1.hap1.chr02	4990164	T	C	F vs. H&M	FMO #2	-	-	-
VvCabSauv08_v1.1.hap1.chr02	4990168	T	C	F vs. H&M	FMO #2	-	-	-
VvCabSauv08_v1.1.hap1.chr02	4990203	A	C	F vs. H&M	FMO #2	-	-	-
VvCabSauv08_v1.1.hap1.chr02	4990204	T	A	F vs. H&M	FMO #2	-	-	-
VvCabSauv08_v1.1.hap1.chr02	4990244	C	T	F vs. H&M	FMO #2	-	-	-
VvCabSauv08_v1.1.hap1.chr02	4990247	T	C	F vs. H&M	FMO #2	-	-	-
VvCabSauv08_v1.1.hap1.chr02	4990259	G	A	F vs. H&M	FMO #2	-	-	-
VvCabSauv08_v1.1.hap1.chr02	4990278	G	A	F vs. H&M	FMO #2	-	-	-
VvCabSauv08_v1.1.hap1.chr02	4990281	C	A	F vs. H&M	FMO #2	-	-	-
VvCabSauv08_v1.1.hap1.chr02	4990350	T	C	F vs. H&M	FMO #2	-	-	-
VvCabSauv08_v1.1.hap1.chr02	4990447	A	G	F vs. H&M	FMO #2	-	-	-
VvCabSauv08_v1.1.hap1.chr02	4990558	T	C	F vs. H&M	FMO #2	-	-	-
VvCabSauv08_v1.1.hap1.chr02	4990571	C	T	F vs. H&M	FMO #2	-	-	-
VvCabSauv08_v1.1.hap1.chr02	4990601	G	A	F vs. H&M	FMO #2	-	-	-
VvCabSauv08_v1.1.hap1.chr02	4990611	A	G	F vs. H&M	FMO #2	-	-	-
VvCabSauv08_v1.1.hap1.chr02	4990613	T	C	F vs. H&M	FMO #2	-	-	-
VvCabSauv08_v1.1.hap1.chr02	4990621	C	T	F vs. H&M	FMO #2	-	-	-
VvCabSauv08_v1.1.hap1.chr02	4990636	T	C	F vs. H&M	FMO #2	-	-	-
VvCabSauv08_v1.1.hap1.chr02	4990644	T	C	F vs. H&M	FMO #2	-	-	-
VvCabSauv08_v1.1.hap1.chr02	4990655	T	C	F vs. H&M	FMO #2	-	-	-
VvCabSauv08_v1.1.hap1.chr02	4990683	C	A	F vs. H&M	FMO #2	-	-	-
VvCabSauv08_v1.1.hap1.chr02	4990684	A	T	F vs. H&M	FMO #2	-	-	-
VvCabSauv08_v1.1.hap1.chr02	4990693	T	C	F vs. H&M	FMO #2	-	-	-
VvCabSauv08_v1.1.hap1.chr02	4990714	C	T	F vs. H&M	FMO #2	-	-	-
VvCabSauv08_v1.1.hap1.chr02	4990723	T	C	F vs. H&M	FMO #2	-	-	-
VvCabSauv08_v1.1.hap1.chr02	4990744	T	A	F vs. H&M	FMO #2	-	-	-
VvCabSauv08_v1.1.hap1.chr02	4990749	G	C	F vs. H&M	FMO #2	-	-	-
VvCabSauv08_v1.1.hap1.chr02	4990766	C	T	F vs. H&M	FMO #2	-	-	-
VvCabSauv08_v1.1.hap1.chr02	4990787	G	C	F vs. H&M	FMO #2	-	-	-
VvCabSauv08_v1.1.hap1.chr02	4990799	C	T	F vs. H&M	FMO #2	-	-	-
VvCabSauv08_v1.1.hap1.chr02	4990815	T	C	F vs. H&M	FMO #2	-	-	-
VvCabSauv08_v1.1.hap1.chr02	4990826	A	C	F vs. H&M	FMO #2	-	-	-
VvCabSauv08_v1.1.hap1.chr02	4990894	T	A	F vs. H&M	FMO #2	-	-	-
VvCabSauv08_v1.1.hap1.chr02	4990992	C	G	F vs. H&M	FMO #2	-	-	-
VvCabSauv08_v1.1.hap1.chr02	4991025	A	G	F vs. H&M	FMO #2	-	-	-
VvCabSauv08_v1.1.hap1.chr02	4991135	T	C	F vs. H&M	FMO #2	-	-	-
VvCabSauv08_v1.1.hap1.chr02	4991284	A	G	F vs. H&M	FMO #2	-	-	-
VvCabSauv08_v1.1.hap1.chr02	4991555	G	A	F vs. H&M	-	-	-	-
VvCabSauv08_v1.1.hap1.chr02	4991557	G	T	F vs. H&M	-	-	-	-
VvCabSauv08_v1.1.hap1.chr02	4991582	C	A	F vs. H&M	-	-	-	-
VvCabSauv08_v1.1.hap1.chr02	4991595	A	T	F vs. H&M	-	-	-	-
VvCabSauv08_v1.1.hap1.chr02	4991663	C	A	F vs. H&M	-	-	-	-
VvCabSauv08_v1.1.hap1.chr02	4991675	A	G	F vs. H&M	-	-	-	-
VvCabSauv08_v1.1.hap1.chr02	4991686	C	T	F vs. H&M	-	-	-	-
VvCabSauv08_v1.1.hap1.chr02	4991758	C	G	F vs. H&M	-	FMO #3	Nonsynonymous	-
VvCabSauv08_v1.1.hap1.chr02	4991778	G	A	F vs. H&M	-	FMO #3	Synonymous	-
VvCabSauv08_v1.1.hap1.chr02	4991862	A	G	F vs. H&M	-	FMO #3	Synonymous	-
VvCabSauv08_v1.1.hap1.chr02	4991873	C	G	M vs. F&H	-	FMO #3	Nonsynonymous	-
VvCabSauv08_v1.1.hap1.chr02	4991955	A	G	F vs. H&M	-	-	-	-
VvCabSauv08_v1.1.hap1.chr02	4992043	C	T	F vs. H&M	-	-	-	-
VvCabSauv08_v1.1.hap1.chr02	4992052	T	G	F vs. H&M	-	-	-	-
VvCabSauv08_v1.1.hap1.chr02	4992186	C	A	F vs. H&M	-	FMO #3	Nonsynonymous	-
VvCabSauv08_v1.1.hap1.chr02	4992387	G	A	F vs. H&M	-	-	-	-
VvCabSauv08_v1.1.hap1.chr02	4992417	G	A	F vs. H&M	-	FMO #3	Synonymous	-
VvCabSauv08_v1.1.hap1.chr02	4992624	T	G	F vs. H&M	-	-	-	-
VvCabSauv08_v1.1.hap1.chr02	4992629	G	C	F vs. H&M	-	-	-	-
VvCabSauv08_v1.1.hap1.chr02	4992862	C	T	F vs. H&M	-	FMO #3	Nonsynonymous	-
VvCabSauv08_v1.1.hap1.chr02	4992863	A	G	F vs. H&M	-	FMO #3	Synonymous	-
VvCabSauv08_v1.1.hap1.chr02	4992883	C	T	F vs. H&M	-	FMO #3	Nonsynonymous	-
VvCabSauv08_v1.1.hap1.chr02	4992976	T	C	F vs. H&M	-	FMO #3	Nonsynonymous	-
VvCabSauv08_v1.1.hap1.chr02	4993035	C	G	F vs. H&M	-	-	-	-
VvCabSauv08_v1.1.hap1.chr02	4993167	A	T	F vs. H&M	-	-	-	-
VvCabSauv08_v1.1.hap1.chr02	4993185	T	C	F vs. H&M	-	-	-	-
VvCabSauv08_v1.1.hap1.chr02	4993195	C	T	F vs. H&M	-	-	-	-
VvCabSauv08_v1.1.hap1.chr02	4993223	T	G	F vs. H&M	-	-	-	-
VvCabSauv08_v1.1.hap1.chr02	4993233	A	T	F vs. H&M	-	-	-	-
VvCabSauv08_v1.1.hap1.chr02	4993251	A	G	F vs. H&M	-	-	-	-
VvCabSauv08_v1.1.hap1.chr02	4993347	G	A	F vs. H&M	-	-	-	-
VvCabSauv08_v1.1.hap1.chr02	4993413	A	G	F vs. H&M	-	-	-	-
VvCabSauv08_v1.1.hap1.chr02	4993565	C	T	F vs. H&M	-	-	-	-
VvCabSauv08_v1.1.hap1.chr02	4993567	A	T	F vs. H&M	-	-	-	-
VvCabSauv08_v1.1.hap1.chr02	4993627	G	A	F vs. H&M	-	-	-	-
VvCabSauv08_v1.1.hap1.chr02	4993666	G	A	F vs. H&M	-	-	-	-
VvCabSauv08_v1.1.hap1.chr02	4993701	G	A	F vs. H&M	-	FMO #3	Nonsynonymous	-
VvCabSauv08_v1.1.hap1.chr02	4993773	C	T	F vs. H&M	-	-	-	-
VvCabSauv08_v1.1.hap1.chr02	4993962	C	T	F vs. H&M	-	-	-	-
VvCabSauv08_v1.1.hap1.chr02	4994161	G	A	F vs. H&M	-	-	-	-
VvCabSauv08_v1.1.hap1.chr02	4994169	A	G	F vs. H&M	-	-	-	-
VvCabSauv08_v1.1.hap1.chr02	4994298	A	T	F vs. H&M	-	-	-	-
VvCabSauv08_v1.1.hap1.chr02	4994385	T	A	F vs. H&M	-	-	-	-
VvCabSauv08_v1.1.hap1.chr02	4994476	C	A	F vs. H&M	-	-	-	-
VvCabSauv08_v1.1.hap1.chr02	4994669	T	C	F vs. H&M	-	FMO #3	Synonymous	-
VvCabSauv08_v1.1.hap1.chr02	4994671	C	T	F vs. H&M	-	FMO #3	Nonsynonymous	-
VvCabSauv08_v1.1.hap1.chr02	4994751	A	G	F vs. H&M	-	FMO #3	Nonsynonymous	-
VvCabSauv08_v1.1.hap1.chr02	4994813	A	T	F vs. H&M	-	FMO #3	Synonymous	-
VvCabSauv08_v1.1.hap1.chr02	4994864	G	A	F vs. H&M	-	FMO #3	Synonymous	-
VvCabSauv08_v1.1.hap1.chr02	4994926	C	A	F vs. H&M	-	FMO #3	Nonsynonymous	-
VvCabSauv08_v1.1.hap1.chr02	4995117	A	T	F vs. H&M	-	FMO #3	Nonsynonymous	-
VvCabSauv08_v1.1.hap1.chr02	4995121	G	A	F vs. H&M	-	FMO #3	Nonsynonymous	-
VvCabSauv08_v1.1.hap1.chr02	4995143	T	C	F vs. H&M	FMO #3	-	-	-
VvCabSauv08_v1.1.hap1.chr02	4995151	A	G	F vs. H&M	FMO #3	-	-	-
VvCabSauv08_v1.1.hap1.chr02	4995188	C	A	F vs. H&M	FMO #3	-	-	-
VvCabSauv08_v1.1.hap1.chr02	4995224	G	T	F vs. H&M	FMO #3	-	-	-
VvCabSauv08_v1.1.hap1.chr02	4995277	G	A	F vs. H&M	FMO #3	-	-	-
VvCabSauv08_v1.1.hap1.chr02	4995433	T	G	F vs. H&M	FMO #3	-	-	-
VvCabSauv08_v1.1.hap1.chr02	4995471	G	A	F vs. H&M	FMO #3	-	-	-
VvCabSauv08_v1.1.hap1.chr02	4995561	G	A	F vs. H&M	FMO #3	-	-	-
VvCabSauv08_v1.1.hap1.chr02	5000592	G	T	F vs. H&M	-	-	-	-
VvCabSauv08_v1.1.hap1.chr02	5000897	G	C	F vs. H&M	-	Hypothetical protein (VviFSEX)	Nonsynonymous	-
VvCabSauv08_v1.1.hap1.chr02	5000979	C	T	F vs. H&M	-	Hypothetical protein (VviFSEX)	Synonymous	-
VvCabSauv08_v1.1.hap1.chr02	5001346	C	T	F vs. H&M	-	Hypothetical protein (VviFSEX)	Nonsynonymous	-
VvCabSauv08_v1.1.hap1.chr02	5001361	T	G	F vs. H&M	-	Hypothetical protein (VviFSEX)	Nonsynonymous	-
VvCabSauv08_v1.1.hap1.chr02	5001395	A	T	F vs. H&M	-	Hypothetical protein (VviFSEX)	Nonsynonymous	-
VvCabSauv08_v1.1.hap1.chr02	5001422	G	A	F vs. H&M	-	Hypothetical protein (VviFSEX)	Nonsynonymous	-
VvCabSauv08_v1.1.hap1.chr02	5001503	A	G	F vs. H&M	-	Hypothetical protein (VviFSEX)	Nonsynonymous	-
VvCabSauv08_v1.1.hap1.chr02	5001547	C	A	F vs. H&M	-	Hypothetical protein (VviFSEX)	Nonsynonymous	-
VvCabSauv08_v1.1.hap1.chr02	5001623	T	C	F vs. H&M	-	Hypothetical protein (VviFSEX)	Nonsynonymous	-
VvCabSauv08_v1.1.hap1.chr02	5001836	G	A	F vs. H&M	-	Hypothetical protein (VviFSEX)	Nonsynonymous	-
VvCabSauv08_v1.1.hap1.chr02	5001869	G	T	F vs. H&M	-	Hypothetical protein (VviFSEX)	Nonsynonymous	-
VvCabSauv08_v1.1.hap1.chr02	5001895	T	C	F vs. H&M	-	Hypothetical protein (VviFSEX)	Nonsynonymous	-
VvCabSauv08_v1.1.hap1.chr02	5002016	C	T	F vs. H&M	-	-	-	-
VvCabSauv08_v1.1.hap1.chr02	5002019	G	T	F vs. H&M	-	-	-	-
VvCabSauv08_v1.1.hap1.chr02	5002073	G	A	F vs. H&M	-	-	-	-
VvCabSauv08_v1.1.hap1.chr02	5002085	A	T	F vs. H&M	-	-	-	-
VvCabSauv08_v1.1.hap1.chr02	5002101	G	C	F vs. H&M	-	-	-	-
VvCabSauv08_v1.1.hap1.chr02	5002121	T	G	F vs. H&M	-	-	-	-
VvCabSauv08_v1.1.hap1.chr02	5002140	T	C	F vs. H&M	-	-	-	-
VvCabSauv08_v1.1.hap1.chr02	5002303	T	C	F vs. H&M	-	-	-	-
VvCabSauv08_v1.1.hap1.chr02	5002361	C	A	F vs. H&M	-	-	-	-
VvCabSauv08_v1.1.hap1.chr02	5002363	G	C	F vs. H&M	-	-	-	-
VvCabSauv08_v1.1.hap1.chr02	5002469	C	G	F vs. H&M	-	-	-	-
VvCabSauv08_v1.1.hap1.chr02	5003614	T	C	M vs. F&H	WRKY	-	-	-
VvCabSauv08_v1.1.hap1.chr02	5004004	G	A	F vs. H&M	WRKY	-	-	-
VvCabSauv08_v1.1.hap1.chr02	5004011	C	T	F vs. H&M	WRKY	-	-	-
VvCabSauv08_v1.1.hap1.chr02	5004531	A	T	F vs. H&M	WRKY	-	-	-
VvCabSauv08_v1.1.hap1.chr02	5004578	C	T	F vs. H&M	WRKY	-	-	-
VvCabSauv08_v1.1.hap1.chr02	5007096	T	C	F vs. H&M	-	-	-	-
VvCabSauv08_v1.1.hap1.chr02	5007106	T	A	F vs. H&M	-	-	-	-
VvCabSauv08_v1.1.hap1.chr02	5007127	T	C	F vs. H&M	-	-	-	-
VvCabSauv08_v1.1.hap1.chr02	5007136	A	G	F vs. H&M	-	-	-	-
VvCabSauv08_v1.1.hap1.chr02	5007168	T	A	F vs. H&M	-	-	-	-
VvCabSauv08_v1.1.hap1.chr02	5007188	A	C	F vs. H&M	-	-	-	-
VvCabSauv08_v1.1.hap1.chr02	5007232	G	A	F vs. H&M	-	-	-	-
VvCabSauv08_v1.1.hap1.chr02	5007273	A	T	F vs. H&M	-	-	-	-
VvCabSauv08_v1.1.hap1.chr02	5007286	C	A	F vs. H&M	-	-	-	-
VvCabSauv08_v1.1.hap1.chr02	5007288	C	T	F vs. H&M	-	-	-	-
VvCabSauv08_v1.1.hap1.chr02	5007361	T	G	F vs. H&M	-	-	-	-
VvCabSauv08_v1.1.hap1.chr02	5007382	T	C	F vs. H&M	-	-	-	-
VvCabSauv08_v1.1.hap1.chr02	5007396	T	C	F vs. H&M	-	-	-	-
VvCabSauv08_v1.1.hap1.chr02	5007439	C	A	F vs. H&M	-	-	-	-
VvCabSauv08_v1.1.hap1.chr02	5007449	G	A	F vs. H&M	-	-	-	-
VvCabSauv08_v1.1.hap1.chr02	5007945	A	C	F vs. H&M	-	-	-	-
VvCabSauv08_v1.1.hap1.chr02	5008174	C	G	F vs. H&M	-	-	-	-
VvCabSauv08_v1.1.hap1.chr02	5008226	G	A	F vs. H&M	-	-	-	-
VvCabSauv08_v1.1.hap1.chr02	5008231	G	T	F vs. H&M	-	-	-	-
VvCabSauv08_v1.1.hap1.chr02	5008349	G	T	F vs. H&M	-	-	-	-
VvCabSauv08_v1.1.hap1.chr02	5008369	T	C	F vs. H&M	-	-	-	-
VvCabSauv08_v1.1.hap1.chr02	5008423	C	G	F vs. H&M	-	-	-	-
VvCabSauv08_v1.1.hap1.chr02	5008463	C	A	F vs. H&M	-	-	-	-
VvCabSauv08_v1.1.hap1.chr02	5008497	C	T	F vs. H&M	-	-	-	-
VvCabSauv08_v1.1.hap1.chr02	5008522	A	T	F vs. H&M	-	-	-	-
VvCabSauv08_v1.1.hap1.chr02	5008576	A	G	F vs. H&M	-	-	-	-
VvCabSauv08_v1.1.hap1.chr02	5008580	A	T	F vs. H&M	-	-	-	-
VvCabSauv08_v1.1.hap1.chr02	5008603	T	C	F vs. H&M	-	-	-	-
VvCabSauv08_v1.1.hap1.chr02	5008614	A	G	F vs. H&M	-	-	-	-
VvCabSauv08_v1.1.hap1.chr02	5008638	G	A	F vs. H&M	-	-	-	-
VvCabSauv08_v1.1.hap1.chr02	5008702	T	A	F vs. H&M	-	-	-	-
VvCabSauv08_v1.1.hap1.chr02	5008760	C	T	F vs. H&M	-	-	-	-
VvCabSauv08_v1.1.hap1.chr02	5008763	A	T	F vs. H&M	-	-	-	-
VvCabSauv08_v1.1.hap1.chr02	5008778	T	C	F vs. H&M	-	-	-	-
VvCabSauv08_v1.1.hap1.chr02	5008853	G	A	F vs. H&M	-	-	-	-
VvCabSauv08_v1.1.hap1.chr02	5008863	C	T	F vs. H&M	-	-	-	-
VvCabSauv08_v1.1.hap1.chr02	5008887	C	T	F vs. H&M	-	-	-	-
VvCabSauv08_v1.1.hap1.chr02	5008888	A	T	F vs. H&M	-	-	-	-
VvCabSauv08_v1.1.hap1.chr02	5008935	T	A	F vs. H&M	-	-	-	-
VvCabSauv08_v1.1.hap1.chr02	5009008	C	G	F vs. H&M	-	-	-	-
VvCabSauv08_v1.1.hap1.chr02	5009092	G	A	F vs. H&M	-	-	-	-
VvCabSauv08_v1.1.hap1.chr02	5009097	C	T	F vs. H&M	-	-	-	-
VvCabSauv08_v1.1.hap1.chr02	5009113	T	C	F vs. H&M	-	-	-	-
VvCabSauv08_v1.1.hap1.chr02	5009135	A	C	F vs. H&M	-	-	-	-
VvCabSauv08_v1.1.hap1.chr02	5009152	C	A	F vs. H&M	-	-	-	-
VvCabSauv08_v1.1.hap1.chr02	5009545	A	T	F vs. H&M	-	-	-	-
VvCabSauv08_v1.1.hap1.chr02	5009678	A	G	M vs. F&H	-	-	-	-
VvCabSauv08_v1.1.hap1.chr02	5009707	A	G	M vs. F&H	-	-	-	-
VvCabSauv08_v1.1.hap1.chr02	5010165	T	C	M vs. F&H	-	-	-	-
VvCabSauv08_v1.1.hap1.chr02	5010986	T	A	M vs. F&H	-	-	-	-
VvCabSauv08_v1.1.hap1.chr02	5010987	T	A	M vs. F&H	-	-	-	-
VvCabSauv08_v1.1.hap1.chr02	5011019	T	C	M vs. F&H	-	-	-	-
VvCabSauv08_v1.1.hap1.chr02	5011073	A	T	M vs. F&H	-	-	-	-
VvCabSauv08_v1.1.hap1.chr02	5011292	A	G	M vs. F&H	-	-	-	-
VvCabSauv08_v1.1.hap1.chr02	5011463	G	A	F vs. H&M	-	-	-	-
VvCabSauv08_v1.1.hap1.chr02	5011554	A	G	F vs. H&M	-	-	-	-
VvCabSauv08_v1.1.hap1.chr02	5011636	T	G	F vs. H&M	-	-	-	-
VvCabSauv08_v1.1.hap1.chr02	5011698	T	C	F vs. H&M	-	-	-	-
VvCabSauv08_v1.1.hap1.chr02	5011792	A	G	F vs. H&M	-	-	-	-
VvCabSauv08_v1.1.hap1.chr02	5011806	C	A	F vs. H&M	-	-	-	-
VvCabSauv08_v1.1.hap1.chr02	5011811	C	A	F vs. H&M	-	-	-	-
VvCabSauv08_v1.1.hap1.chr02	5011869	G	A	F vs. H&M	-	-	-	-
VvCabSauv08_v1.1.hap1.chr02	5011969	G	C	F vs. H&M	-	-	-	-
VvCabSauv08_v1.1.hap1.chr02	5012022	A	C	F vs. H&M	-	-	-	-
VvCabSauv08_v1.1.hap1.chr02	5012120	G	A	F vs. H&M	-	-	-	-
VvCabSauv08_v1.1.hap1.chr02	5012202	C	T	F vs. H&M	-	-	-	-
VvCabSauv08_v1.1.hap1.chr02	5012245	C	A	F vs. H&M	-	-	-	-
VvCabSauv08_v1.1.hap1.chr02	5012643	G	A	F vs. H&M	-	-	-	-
VvCabSauv08_v1.1.hap1.chr02	5012653	A	C	F vs. H&M	-	-	-	-
VvCabSauv08_v1.1.hap1.chr02	5012661	G	A	F vs. H&M	-	-	-	-
VvCabSauv08_v1.1.hap1.chr02	5012691	A	G	F vs. H&M	-	-	-	-
VvCabSauv08_v1.1.hap1.chr02	5012713	A	T	F vs. H&M	-	-	-	-
VvCabSauv08_v1.1.hap1.chr02	5012714	A	T	F vs. H&M	-	-	-	-
VvCabSauv08_v1.1.hap1.chr02	5012716	T	C	F vs. H&M	-	-	-	-
VvCabSauv08_v1.1.hap1.chr02	5012724	C	A	F vs. H&M	-	-	-	-
VvCabSauv08_v1.1.hap1.chr02	5012754	T	A	F vs. H&M	-	-	-	-
VvCabSauv08_v1.1.hap1.chr02	5012817	A	T	F vs. H&M	-	-	-	-
VvCabSauv08_v1.1.hap1.chr02	5012818	A	T	F vs. H&M	-	-	-	-
VvCabSauv08_v1.1.hap1.chr02	5012878	A	G	F vs. H&M	-	-	-	-
VvCabSauv08_v1.1.hap1.chr02	5012880	T	C	F vs. H&M	-	-	-	-
VvCabSauv08_v1.1.hap1.chr02	5012881	C	T	F vs. H&M	-	-	-	-
VvCabSauv08_v1.1.hap1.chr02	5012883	G	A	F vs. H&M	-	-	-	-
VvCabSauv08_v1.1.hap1.chr02	5012885	A	T	F vs. H&M	-	-	-	-
VvCabSauv08_v1.1.hap1.chr02	5012909	T	A	F vs. H&M	-	-	-	-
VvCabSauv08_v1.1.hap1.chr02	5012930	A	G	F vs. H&M	-	-	-	-
VvCabSauv08_v1.1.hap1.chr02	5012974	C	T	F vs. H&M	-	-	-	-
VvCabSauv08_v1.1.hap1.chr02	5012977	G	A	F vs. H&M	-	-	-	-
VvCabSauv08_v1.1.hap1.chr02	5012978	T	C	F vs. H&M	-	-	-	-
VvCabSauv08_v1.1.hap1.chr02	5013090	C	T	F vs. H&M	-	-	-	-
VvCabSauv08_v1.1.hap1.chr02	5013123	T	C	F vs. H&M	-	-	-	-
VvCabSauv08_v1.1.hap1.chr02	5013139	A	T	F vs. H&M	-	-	-	-
VvCabSauv08_v1.1.hap1.chr02	5013149	T	A	F vs. H&M	-	-	-	-
VvCabSauv08_v1.1.hap1.chr02	5013150	T	A	F vs. H&M	-	-	-	-
VvCabSauv08_v1.1.hap1.chr02	5013163	G	A	F vs. H&M	-	-	-	-
VvCabSauv08_v1.1.hap1.chr02	5013167	G	A	F vs. H&M	-	-	-	-
VvCabSauv08_v1.1.hap1.chr02	5013186	A	C	F vs. H&M	-	-	-	-
VvCabSauv08_v1.1.hap1.chr02	5013189	C	A	F vs. H&M	-	-	-	-
VvCabSauv08_v1.1.hap1.chr02	5013192	T	C	F vs. H&M	-	-	-	-
VvCabSauv08_v1.1.hap1.chr02	5013207	A	T	F vs. H&M	-	-	-	-
VvCabSauv08_v1.1.hap1.chr02	5013219	G	A	F vs. H&M	-	-	-	-
VvCabSauv08_v1.1.hap1.chr02	5013253	T	A	F vs. H&M	-	-	-	-
VvCabSauv08_v1.1.hap1.chr02	5013256	A	C	F vs. H&M	-	-	-	-
VvCabSauv08_v1.1.hap1.chr02	5013288	T	A	F vs. H&M	-	-	-	-
VvCabSauv08_v1.1.hap1.chr02	5013316	A	G	F vs. H&M	-	-	-	-
VvCabSauv08_v1.1.hap1.chr02	5013322	A	G	F vs. H&M	-	-	-	-
VvCabSauv08_v1.1.hap1.chr02	5013329	A	G	F vs. H&M	-	-	-	-
VvCabSauv08_v1.1.hap1.chr02	5013337	T	C	F vs. H&M	-	-	-	-
VvCabSauv08_v1.1.hap1.chr02	5013354	A	C	F vs. H&M	-	-	-	-
VvCabSauv08_v1.1.hap1.chr02	5013361	G	A	F vs. H&M	-	-	-	-
VvCabSauv08_v1.1.hap1.chr02	5013379	G	A	F vs. H&M	-	-	-	-
VvCabSauv08_v1.1.hap1.chr02	5013411	G	A	F vs. H&M	-	-	-	-
VvCabSauv08_v1.1.hap1.chr02	5013436	T	C	F vs. H&M	-	-	-	-
VvCabSauv08_v1.1.hap1.chr02	5013502	T	G	F vs. H&M	-	-	-	-
VvCabSauv08_v1.1.hap1.chr02	5013511	T	A	F vs. H&M	-	-	-	-
VvCabSauv08_v1.1.hap1.chr02	5013795	C	T	M vs. F&H	-	-	-	-
VvCabSauv08_v1.1.hap1.chr02	5013860	C	A	M vs. F&H	-	-	-	-
VvCabSauv08_v1.1.hap1.chr02	5013913	T	C	M vs. F&H	-	-	-	-
VvCabSauv08_v1.1.hap1.chr02	5014329	T	C	M vs. F&H	-	-	-	-
VvCabSauv08_v1.1.hap1.chr02	5014340	T	C	M vs. F&H	-	-	-	-
VvCabSauv08_v1.1.hap1.chr02	5014518	G	A	M vs. F&H	-	-	-	-
VvCabSauv08_v1.1.hap1.chr02	5014625	T	C	M vs. F&H	-	-	-	-
VvCabSauv08_v1.1.hap1.chr02	5014630	A	G	M vs. F&H	-	-	-	-
VvCabSauv08_v1.1.hap1.chr02	5014825	A	G	F vs. H&M	-	-	-	-
VvCabSauv08_v1.1.hap1.chr02	5014832	G	A	F vs. H&M	-	-	-	-
VvCabSauv08_v1.1.hap1.chr02	5014891	T	C	F vs. H&M	-	-	-	-
VvCabSauv08_v1.1.hap1.chr02	5014893	C	T	F vs. H&M	-	-	-	-
VvCabSauv08_v1.1.hap1.chr02	5014955	A	G	F vs. H&M	-	-	-	-
VvCabSauv08_v1.1.hap1.chr02	5014989	A	T	F vs. H&M	-	-	-	-
VvCabSauv08_v1.1.hap1.chr02	5015038	C	G	F vs. H&M	-	-	-	-
VvCabSauv08_v1.1.hap1.chr02	5015048	C	T	F vs. H&M	-	-	-	-
VvCabSauv08_v1.1.hap1.chr02	5015050	C	A	F vs. H&M	-	-	-	-
VvCabSauv08_v1.1.hap1.chr02	5015072	G	A	F vs. H&M	-	-	-	-
VvCabSauv08_v1.1.hap1.chr02	5015096	A	T	F vs. H&M	-	-	-	-
VvCabSauv08_v1.1.hap1.chr02	5015116	A	C	F vs. H&M	-	-	-	-
VvCabSauv08_v1.1.hap1.chr02	5015126	C	T	F vs. H&M	-	-	-	-
VvCabSauv08_v1.1.hap1.chr02	5015139	T	A	F vs. H&M	-	-	-	-
VvCabSauv08_v1.1.hap1.chr02	5015148	T	C	F vs. H&M	-	-	-	-
VvCabSauv08_v1.1.hap1.chr02	5015158	C	A	F vs. H&M	-	-	-	-
VvCabSauv08_v1.1.hap1.chr02	5015163	C	T	F vs. H&M	-	-	-	-
VvCabSauv08_v1.1.hap1.chr02	5015168	A	G	F vs. H&M	-	-	-	-
VvCabSauv08_v1.1.hap1.chr02	5015182	G	A	F vs. H&M	-	-	-	-
VvCabSauv08_v1.1.hap1.chr02	5015190	C	G	F vs. H&M	-	-	-	-
VvCabSauv08_v1.1.hap1.chr02	5015244	A	G	F vs. H&M	-	-	-	-
VvCabSauv08_v1.1.hap1.chr02	5015250	T	C	F vs. H&M	-	-	-	-
VvCabSauv08_v1.1.hap1.chr02	5015329	G	A	F vs. H&M	-	-	-	-
VvCabSauv08_v1.1.hap1.chr02	5015332	C	A	F vs. H&M	-	-	-	-
VvCabSauv08_v1.1.hap1.chr02	5015490	A	C	F vs. H&M	-	-	-	-
VvCabSauv08_v1.1.hap1.chr02	5015504	A	T	F vs. H&M	-	-	-	-
VvCabSauv08_v1.1.hap1.chr02	5015556	G	T	F vs. H&M	-	-	-	-
VvCabSauv08_v1.1.hap1.chr02	5015582	T	G	F vs. H&M	-	-	-	-
VvCabSauv08_v1.1.hap1.chr02	5015586	A	G	F vs. H&M	-	-	-	-
VvCabSauv08_v1.1.hap1.chr02	5015641	A	G	F vs. H&M	-	-	-	-
VvCabSauv08_v1.1.hap1.chr02	5015735	C	A	F vs. H&M	-	-	-	-
VvCabSauv08_v1.1.hap1.chr02	5015839	G	A	F vs. H&M	-	-	-	-
VvCabSauv08_v1.1.hap1.chr02	5015861	A	T	F vs. H&M	-	-	-	-
VvCabSauv08_v1.1.hap1.chr02	5015904	T	C	F vs. H&M	-	-	-	-
VvCabSauv08_v1.1.hap1.chr02	5015931	G	C	F vs. H&M	-	-	-	-
VvCabSauv08_v1.1.hap1.chr02	5015940	G	A	F vs. H&M	-	-	-	-
VvCabSauv08_v1.1.hap1.chr02	5015951	T	C	F vs. H&M	-	-	-	-
VvCabSauv08_v1.1.hap1.chr02	5015977	C	A	F vs. H&M	-	-	-	-
VvCabSauv08_v1.1.hap1.chr02	5015990	G	A	F vs. H&M	-	-	-	-
VvCabSauv08_v1.1.hap1.chr02	5016048	C	T	F vs. H&M	-	-	-	-
VvCabSauv08_v1.1.hap1.chr02	5016176	C	G	F vs. H&M	-	-	-	-
VvCabSauv08_v1.1.hap1.chr02	5016182	T	A	F vs. H&M	-	-	-	-
VvCabSauv08_v1.1.hap1.chr02	5016209	A	C	F vs. H&M	-	-	-	-
VvCabSauv08_v1.1.hap1.chr02	5016231	A	T	F vs. H&M	-	-	-	-
VvCabSauv08_v1.1.hap1.chr02	5016256	G	A	F vs. H&M	-	-	-	-
VvCabSauv08_v1.1.hap1.chr02	5016309	C	T	F vs. H&M	-	-	-	-
VvCabSauv08_v1.1.hap1.chr02	5016333	A	T	F vs. H&M	-	-	-	-
VvCabSauv08_v1.1.hap1.chr02	5016350	A	G	F vs. H&M	-	-	-	-
VvCabSauv08_v1.1.hap1.chr02	5016359	A	C	F vs. H&M	-	-	-	-
VvCabSauv08_v1.1.hap1.chr02	5016398	T	C	F vs. H&M	-	-	-	-
VvCabSauv08_v1.1.hap1.chr02	5016446	T	C	F vs. H&M	-	-	-	-
VvCabSauv08_v1.1.hap1.chr02	5016557	T	G	F vs. H&M	-	-	-	-
VvCabSauv08_v1.1.hap1.chr02	5016601	G	T	F vs. H&M	-	-	-	-
VvCabSauv08_v1.1.hap1.chr02	5016637	G	T	F vs. H&M	-	-	-	-
VvCabSauv08_v1.1.hap1.chr02	5016722	T	C	F vs. H&M	-	-	-	-
VvCabSauv08_v1.1.hap1.chr02	5016747	T	C	F vs. H&M	-	-	-	-
VvCabSauv08_v1.1.hap1.chr02	5016817	T	A	F vs. H&M	-	-	-	-
VvCabSauv08_v1.1.hap1.chr02	5016831	C	T	F vs. H&M	-	-	-	-
VvCabSauv08_v1.1.hap1.chr02	5016986	T	C	F vs. H&M	-	-	-	-
VvCabSauv08_v1.1.hap1.chr02	5016991	G	C	F vs. H&M	-	-	-	-
VvCabSauv08_v1.1.hap1.chr02	5017007	T	G	F vs. H&M	-	-	-	-
VvCabSauv08_v1.1.hap1.chr02	5017019	G	C	F vs. H&M	-	-	-	-
VvCabSauv08_v1.1.hap1.chr02	5017021	G	A	F vs. H&M	-	-	-	-
VvCabSauv08_v1.1.hap1.chr02	5017030	C	T	F vs. H&M	-	-	-	-
VvCabSauv08_v1.1.hap1.chr02	5017033	C	T	F vs. H&M	-	-	-	-
VvCabSauv08_v1.1.hap1.chr02	5017043	T	C	F vs. H&M	-	-	-	-
VvCabSauv08_v1.1.hap1.chr02	5017054	A	G	F vs. H&M	-	-	-	-
VvCabSauv08_v1.1.hap1.chr02	5017055	T	C	F vs. H&M	-	-	-	-
VvCabSauv08_v1.1.hap1.chr02	5017088	G	A	F vs. H&M	-	-	-	-
VvCabSauv08_v1.1.hap1.chr02	5017090	A	G	F vs. H&M	-	-	-	-
VvCabSauv08_v1.1.hap1.chr02	5017092	T	C	F vs. H&M	-	-	-	-
VvCabSauv08_v1.1.hap1.chr02	5017107	T	A	F vs. H&M	-	-	-	-
VvCabSauv08_v1.1.hap1.chr02	5017113	G	A	F vs. H&M	-	-	-	-
VvCabSauv08_v1.1.hap1.chr02	5017139	A	T	F vs. H&M	-	-	-	-
VvCabSauv08_v1.1.hap1.chr02	5017150	T	A	F vs. H&M	-	-	-	-
VvCabSauv08_v1.1.hap1.chr02	5017227	T	A	M vs. F&H	-	-	-	-
VvCabSauv08_v1.1.hap1.chr02	5017503	C	T	F vs. H&M	-	-	-	-
VvCabSauv08_v1.1.hap1.chr02	5017540	C	A	F vs. H&M	-	-	-	-
VvCabSauv08_v1.1.hap1.chr02	5017546	A	G	F vs. H&M	-	-	-	-
VvCabSauv08_v1.1.hap1.chr02	5017574	G	T	F vs. H&M	-	-	-	-
VvCabSauv08_v1.1.hap1.chr02	5017607	G	A	F vs. H&M	-	-	-	-
VvCabSauv08_v1.1.hap1.chr02	5017718	C	A	F vs. H&M	-	-	-	-
VvCabSauv08_v1.1.hap1.chr02	5017764	A	G	F vs. H&M	-	-	-	-
VvCabSauv08_v1.1.hap1.chr02	5017766	A	G	F vs. H&M	-	-	-	-
VvCabSauv08_v1.1.hap1.chr02	5017818	A	G	F vs. H&M	-	-	-	-
VvCabSauv08_v1.1.hap1.chr02	5017827	A	G	F vs. H&M	-	-	-	-
VvCabSauv08_v1.1.hap1.chr02	5017831	T	G	F vs. H&M	-	-	-	-
VvCabSauv08_v1.1.hap1.chr02	5017870	T	G	F vs. H&M	-	-	-	-
VvCabSauv08_v1.1.hap1.chr02	5017906	T	A	F vs. H&M	-	-	-	-
VvCabSauv08_v1.1.hap1.chr02	5017977	G	A	F vs. H&M	-	-	-	-
VvCabSauv08_v1.1.hap1.chr02	5018003	A	G	F vs. H&M	-	-	-	-
VvCabSauv08_v1.1.hap1.chr02	5018085	C	T	F vs. H&M	-	-	-	-
VvCabSauv08_v1.1.hap1.chr02	5018117	A	C	F vs. H&M	-	-	-	-
VvCabSauv08_v1.1.hap1.chr02	5018137	C	T	F vs. H&M	-	-	-	-
VvCabSauv08_v1.1.hap1.chr02	5018153	C	T	F vs. H&M	-	-	-	-
VvCabSauv08_v1.1.hap1.chr02	5018195	A	G	F vs. H&M	-	-	-	-
VvCabSauv08_v1.1.hap1.chr02	5018230	T	C	F vs. H&M	-	-	-	-
VvCabSauv08_v1.1.hap1.chr02	5018233	C	A	F vs. H&M	-	-	-	-
VvCabSauv08_v1.1.hap1.chr02	5018246	G	C	F vs. H&M	-	-	-	-
VvCabSauv08_v1.1.hap1.chr02	5018320	C	G	F vs. H&M	-	-	-	-
VvCabSauv08_v1.1.hap1.chr02	5018340	C	A	F vs. H&M	-	-	-	-
VvCabSauv08_v1.1.hap1.chr02	5018386	C	G	F vs. H&M	-	-	-	-
VvCabSauv08_v1.1.hap1.chr02	5018398	C	G	F vs. H&M	-	-	-	-
VvCabSauv08_v1.1.hap1.chr02	5018412	G	A	F vs. H&M	-	-	-	-
VvCabSauv08_v1.1.hap1.chr02	5018432	A	C	F vs. H&M	-	-	-	-
VvCabSauv08_v1.1.hap1.chr02	5018466	A	G	F vs. H&M	-	-	-	-
VvCabSauv08_v1.1.hap1.chr02	5018476	G	C	F vs. H&M	-	-	-	-
VvCabSauv08_v1.1.hap1.chr02	5018486	A	G	F vs. H&M	-	-	-	-
VvCabSauv08_v1.1.hap1.chr02	5018599	T	C	M vs. F&H	-	-	-	-
VvCabSauv08_v1.1.hap1.chr02	5018704	A	G	M vs. F&H	-	-	-	-
VvCabSauv08_v1.1.hap1.chr02	5018765	C	T	M vs. F&H	-	-	-	-
VvCabSauv08_v1.1.hap1.chr02	5018776	G	A	M vs. F&H	-	-	-	-
VvCabSauv08_v1.1.hap1.chr02	5018855	C	A	F vs. H&M	-	-	-	-
VvCabSauv08_v1.1.hap1.chr02	5018871	A	T	F vs. H&M	-	-	-	-
VvCabSauv08_v1.1.hap1.chr02	5018875	A	G	F vs. H&M	-	-	-	-
VvCabSauv08_v1.1.hap1.chr02	5018879	G	A	F vs. H&M	-	-	-	-
VvCabSauv08_v1.1.hap1.chr02	5019380	C	T	M vs. F&H	-	-	-	-
VvCabSauv08_v1.1.hap1.chr02	5019442	T	A	M vs. F&H	-	-	-	-
VvCabSauv08_v1.1.hap1.chr02	5020095	C	T	F vs. H&M	-	-	-	-
VvCabSauv08_v1.1.hap1.chr02	5020254	C	T	F vs. H&M	-	-	-	-
VvCabSauv08_v1.1.hap1.chr02	5020255	A	G	F vs. H&M	-	-	-	-
VvCabSauv08_v1.1.hap1.chr02	5020739	A	G	F vs. H&M	-	-	-	-
VvCabSauv08_v1.1.hap1.chr02	5020846	T	G	F vs. H&M	-	-	-	-
VvCabSauv08_v1.1.hap1.chr02	5020887	A	G	F vs. H&M	-	-	-	-
VvCabSauv08_v1.1.hap1.chr02	5020915	T	A	F vs. H&M	-	-	-	-
VvCabSauv08_v1.1.hap1.chr02	5021005	T	C	F vs. H&M	-	-	-	-
VvCabSauv08_v1.1.hap1.chr02	5053195	C	A	F vs. H&M	VviAPT3	-	-	-
VvCabSauv08_v1.1.hap1.chr02	5053200	C	T	F vs. H&M	VviAPT3	-	-	-
VvCabSauv08_v1.1.hap1.chr02	5053204	G	T	F vs. H&M	VviAPT3	-	-	-
VvCabSauv08_v1.1.hap1.chr02	5053205	T	C	F vs. H&M	VviAPT3	-	-	-
VvCabSauv08_v1.1.hap1.chr02	5053210	T	A	M vs. F&H	VviAPT3	-	-	-
VvCabSauv08_v1.1.hap1.chr02	5053228	T	C	F vs. H&M	VviAPT3	-	-	-
VvCabSauv08_v1.1.hap1.chr02	5053288	T	C	F vs. H&M	VviAPT3	-	-	-
VvCabSauv08_v1.1.hap1.chr02	5053291	A	G	F vs. H&M	VviAPT3	-	-	-
VvCabSauv08_v1.1.hap1.chr02	5053357	A	G	F vs. H&M	VviAPT3	-	-	-
VvCabSauv08_v1.1.hap1.chr02	5053413	T	A	F vs. H&M	VviAPT3	-	-	-
VvCabSauv08_v1.1.hap1.chr02	5053439	C	T	F vs. H&M	VviAPT3	-	-	-
VvCabSauv08_v1.1.hap1.chr02	5053466	C	T	F vs. H&M	VviAPT3	-	-	-
VvCabSauv08_v1.1.hap1.chr02	5053476	A	G	F vs. H&M	VviAPT3	-	-	-
VvCabSauv08_v1.1.hap1.chr02	5053503	T	C	F vs. H&M	VviAPT3	-	-	-
VvCabSauv08_v1.1.hap1.chr02	5053515	T	A	F vs. H&M	VviAPT3	-	-	-
VvCabSauv08_v1.1.hap1.chr02	5053557	C	T	F vs. H&M	VviAPT3	-	-	-
VvCabSauv08_v1.1.hap1.chr02	5053568	C	A	F vs. H&M	VviAPT3	-	-	-
VvCabSauv08_v1.1.hap1.chr02	5053706	C	T	F vs. H&M	VviAPT3	-	-	-
VvCabSauv08_v1.1.hap1.chr02	5053745	T	A	F vs. H&M	VviAPT3	-	-	-
VvCabSauv08_v1.1.hap1.chr02	5053759	C	T	F vs. H&M	VviAPT3	-	-	-
VvCabSauv08_v1.1.hap1.chr02	5053760	C	A	F vs. H&M	VviAPT3	-	-	-
VvCabSauv08_v1.1.hap1.chr02	5053767	C	T	F vs. H&M	VviAPT3	-	-	-
VvCabSauv08_v1.1.hap1.chr02	5053793	G	A	F vs. H&M	VviAPT3	-	-	-
VvCabSauv08_v1.1.hap1.chr02	5053802	G	A	F vs. H&M	VviAPT3	-	-	-
VvCabSauv08_v1.1.hap1.chr02	5053806	T	C	F vs. H&M	VviAPT3	-	-	-
VvCabSauv08_v1.1.hap1.chr02	5053829	C	A	F vs. H&M	VviAPT3	-	-	-
VvCabSauv08_v1.1.hap1.chr02	5053837	A	T	F vs. H&M	VviAPT3	-	-	-
VvCabSauv08_v1.1.hap1.chr02	5053848	T	A	F vs. H&M	VviAPT3	-	-	-
VvCabSauv08_v1.1.hap1.chr02	5053863	T	G	F vs. H&M	VviAPT3	-	-	-
VvCabSauv08_v1.1.hap1.chr02	5053865	T	A	F vs. H&M	VviAPT3	-	-	-
VvCabSauv08_v1.1.hap1.chr02	5053971	G	A	F vs. H&M	VviAPT3	-	-	-
VvCabSauv08_v1.1.hap1.chr02	5053974	C	G	F vs. H&M	VviAPT3	-	-	-
VvCabSauv08_v1.1.hap1.chr02	5053987	T	A	F vs. H&M	VviAPT3	-	-	-
VvCabSauv08_v1.1.hap1.chr02	5054014	T	A	F vs. H&M	VviAPT3	-	-	-
VvCabSauv08_v1.1.hap1.chr02	5054021	C	A	F vs. H&M	VviAPT3	-	-	-
VvCabSauv08_v1.1.hap1.chr02	5054136	T	A	F vs. H&M	VviAPT3	-	-	-
VvCabSauv08_v1.1.hap1.chr02	5054416	T	C	M vs. F&H	VviAPT3	-	-	-
VvCabSauv08_v1.1.hap1.chr02	5054482	T	C	M vs. F&H	VviAPT3	-	-	-
VvCabSauv08_v1.1.hap1.chr02	5054497	T	C	F vs. H&M	VviAPT3	-	-	-
VvCabSauv08_v1.1.hap1.chr02	5054523	A	G	F vs. H&M	VviAPT3	-	-	-
VvCabSauv08_v1.1.hap1.chr02	5054528	G	A	F vs. H&M	VviAPT3	-	-	-
VvCabSauv08_v1.1.hap1.chr02	5054559	A	C	F vs. H&M	VviAPT3	-	-	-
VvCabSauv08_v1.1.hap1.chr02	5054560	T	C	F vs. H&M	VviAPT3	-	-	-
VvCabSauv08_v1.1.hap1.chr02	5054562	G	T	F vs. H&M	VviAPT3	-	-	-
VvCabSauv08_v1.1.hap1.chr02	5054567	C	G	F vs. H&M	VviAPT3	-	-	-
VvCabSauv08_v1.1.hap1.chr02	5054600	T	C	F vs. H&M	VviAPT3	-	-	-
VvCabSauv08_v1.1.hap1.chr02	5054632	T	C	F vs. H&M	VviAPT3	-	-	-
VvCabSauv08_v1.1.hap1.chr02	5054871	C	T	F vs. H&M	VviAPT3	-	-	-
VvCabSauv08_v1.1.hap1.chr02	5054875	G	A	F vs. H&M	VviAPT3	-	-	-
VvCabSauv08_v1.1.hap1.chr02	5055023	T	A	F vs. H&M	VviAPT3	-	-	-
VvCabSauv08_v1.1.hap1.chr02	5055031	C	T	F vs. H&M	VviAPT3	-	-	-
VvCabSauv08_v1.1.hap1.chr02	5055045	G	A	F vs. H&M	VviAPT3	-	-	-
VvCabSauv08_v1.1.hap1.chr02	5055148	G	T	F vs. H&M	VviAPT3	-	-	-
VvCabSauv08_v1.1.hap1.chr02	5055196	T	C	F vs. H&M	VviAPT3	-	-	-
VvCabSauv08_v1.1.hap1.chr02	5055238	T	G	F vs. H&M	VviAPT3	-	-	-
VvCabSauv08_v1.1.hap1.chr02	5055244	T	A	F vs. H&M	VviAPT3	-	-	-
VvCabSauv08_v1.1.hap1.chr02	5055284	G	T	F vs. H&M	VviAPT3	-	-	-
VvCabSauv08_v1.1.hap1.chr02	5055289	C	T	F vs. H&M	VviAPT3	-	-	-
VvCabSauv08_v1.1.hap1.chr02	5055328	A	G	F vs. H&M	VviAPT3	-	-	-
VvCabSauv08_v1.1.hap1.chr02	5055361	T	C	F vs. H&M	VviAPT3	-	-	-
VvCabSauv08_v1.1.hap1.chr02	5055387	G	A	F vs. H&M	VviAPT3	-	-	-
VvCabSauv08_v1.1.hap1.chr02	5055451	C	T	F vs. H&M	VviAPT3	-	-	-
VvCabSauv08_v1.1.hap1.chr02	5055457	T	C	F vs. H&M	VviAPT3	-	-	-
VvCabSauv08_v1.1.hap1.chr02	5055677	G	C	F vs. H&M	VviAPT3	-	-	-
VvCabSauv08_v1.1.hap1.chr02	5055796	C	T	F vs. H&M	-	VviAPT3	Synonymous	-
VvCabSauv08_v1.1.hap1.chr02	5055901	C	T	F vs. H&M	-	-	-	-
VvCabSauv08_v1.1.hap1.chr02	5055941	T	A	F vs. H&M	-	-	-	-
VvCabSauv08_v1.1.hap1.chr02	5056030	G	C	F vs. H&M	-	-	-	-
VvCabSauv08_v1.1.hap1.chr02	5056036	T	A	F vs. H&M	-	-	-	-
VvCabSauv08_v1.1.hap1.chr02	5056187	A	T	F vs. H&M	-	VviAPT3	Synonymous	-
VvCabSauv08_v1.1.hap1.chr02	5056188	A	T	F vs. H&M	-	VviAPT3	Nonsynonymous	-
VvCabSauv08_v1.1.hap1.chr02	5056253	T	A	F vs. H&M	-	-	-	-
VvCabSauv08_v1.1.hap1.chr02	5056293	C	T	F vs. H&M	-	-	-	-
VvCabSauv08_v1.1.hap1.chr02	5056325	C	T	F vs. H&M	-	-	-	-
VvCabSauv08_v1.1.hap1.chr02	5056353	A	G	F vs. H&M	-	-	-	-
VvCabSauv08_v1.1.hap1.chr02	5056371	G	T	F vs. H&M	-	-	-	-
VvCabSauv08_v1.1.hap1.chr02	5056387	G	T	F vs. H&M	-	-	-	-
VvCabSauv08_v1.1.hap1.chr02	5056446	T	C	F vs. H&M	-	-	-	-
VvCabSauv08_v1.1.hap1.chr02	5056766	A	G	F vs. H&M	-	-	-	-
VvCabSauv08_v1.1.hap1.chr02	5056772	G	A	F vs. H&M	-	-	-	-
VvCabSauv08_v1.1.hap1.chr02	5056795	C	A	F vs. H&M	-	-	-	-
VvCabSauv08_v1.1.hap1.chr02	5056910	A	C	F vs. H&M	-	-	-	-
VvCabSauv08_v1.1.hap1.chr02	5056926	A	G	F vs. H&M	-	-	-	-
VvCabSauv08_v1.1.hap1.chr02	5056928	G	A	F vs. H&M	-	-	-	-
VvCabSauv08_v1.1.hap1.chr02	5056974	T	A	F vs. H&M	-	-	-	-
VvCabSauv08_v1.1.hap1.chr02	5057071	T	G	F vs. H&M	-	-	-	-
VvCabSauv08_v1.1.hap1.chr02	5057151	T	C	F vs. H&M	-	-	-	-
VvCabSauv08_v1.1.hap1.chr02	5057257	G	C	F vs. H&M	-	-	-	-
VvCabSauv08_v1.1.hap1.chr02	5057342	C	T	F vs. H&M	-	-	-	-
VvCabSauv08_v1.1.hap1.chr02	5057367	T	A	F vs. H&M	-	-	-	-
VvCabSauv08_v1.1.hap1.chr02	5057424	C	T	F vs. H&M	-	-	-	-
VvCabSauv08_v1.1.hap1.chr02	5057534	A	C	F vs. H&M	-	-	-	-
VvCabSauv08_v1.1.hap1.chr02	5057553	A	G	F vs. H&M	-	-	-	-
VvCabSauv08_v1.1.hap1.chr02	5057558	A	G	F vs. H&M	-	-	-	-
VvCabSauv08_v1.1.hap1.chr02	5057787	C	T	F vs. H&M	-	-	-	-
VvCabSauv08_v1.1.hap1.chr02	5057810	C	T	F vs. H&M	-	-	-	-
VvCabSauv08_v1.1.hap1.chr02	5057816	A	C	F vs. H&M	-	-	-	-
VvCabSauv08_v1.1.hap1.chr02	5057857	C	T	F vs. H&M	-	-	-	-
VvCabSauv08_v1.1.hap1.chr02	5057858	T	G	F vs. H&M	-	-	-	-
VvCabSauv08_v1.1.hap1.chr02	5057860	A	G	F vs. H&M	-	-	-	-
VvCabSauv08_v1.1.hap1.chr02	5057944	A	T	F vs. H&M	-	-	-	-
VvCabSauv08_v1.1.hap1.chr02	5057980	C	T	F vs. H&M	-	-	-	-
VvCabSauv08_v1.1.hap1.chr02	5057981	A	G	F vs. H&M	-	-	-	-
VvCabSauv08_v1.1.hap1.chr02	5058058	A	G	F vs. H&M	-	-	-	-
VvCabSauv08_v1.1.hap1.chr02	5058077	G	C	F vs. H&M	-	-	-	-
VvCabSauv08_v1.1.hap1.chr02	5058150	A	G	F vs. H&M	-	-	-	-
VvCabSauv08_v1.1.hap1.chr02	5058332	T	A	F vs. H&M	-	-	-	-
VvCabSauv08_v1.1.hap1.chr02	5058421	G	A	F vs. H&M	-	-	-	-
VvCabSauv08_v1.1.hap1.chr02	5058471	G	A	F vs. H&M	-	-	-	-
VvCabSauv08_v1.1.hap1.chr02	5058540	T	A	F vs. H&M	-	-	-	-
VvCabSauv08_v1.1.hap1.chr02	5058694	T	C	F vs. H&M	-	-	-	-
VvCabSauv08_v1.1.hap1.chr02	5058728	T	G	F vs. H&M	-	-	-	-
VvCabSauv08_v1.1.hap1.chr02	5058729	T	A	F vs. H&M	-	-	-	-
VvCabSauv08_v1.1.hap1.chr02	5058909	C	T	F vs. H&M	-	-	-	-
VvCabSauv08_v1.1.hap1.chr02	5058910	A	G	F vs. H&M	-	-	-	-
VvCabSauv08_v1.1.hap1.chr02	5058924	T	C	F vs. H&M	-	-	-	-
VvCabSauv08_v1.1.hap1.chr02	5059068	G	A	F vs. H&M	-	-	-	-
VvCabSauv08_v1.1.hap1.chr02	5059248	T	C	F vs. H&M	-	VviAPT3	Nonsynonymous	-
VvCabSauv08_v1.1.hap1.chr02	5059280	C	T	F vs. H&M	-	VviAPT3	Synonymous	-
VvCabSauv08_v1.1.hap1.chr02	5059385	C	T	F vs. H&M	-	-	-	-
VvCabSauv08_v1.1.hap1.chr02	5059386	A	G	F vs. H&M	-	-	-	-
VvCabSauv08_v1.1.hap1.chr02	5059422	T	A	F vs. H&M	-	-	-	-
VvCabSauv08_v1.1.hap1.chr02	5059631	C	G	F vs. H&M	-	-	-	-
VvCabSauv08_v1.1.hap1.chr02	5059676	T	A	F vs. H&M	-	-	-	-
VvCabSauv08_v1.1.hap1.chr02	5059692	C	T	F vs. H&M	-	-	-	-
VvCabSauv08_v1.1.hap1.chr02	5059696	T	C	F vs. H&M	-	-	-	-
VvCabSauv08_v1.1.hap1.chr02	5059719	C	G	F vs. H&M	-	-	-	-
VvCabSauv08_v1.1.hap1.chr02	5059733	A	G	F vs. H&M	-	-	-	-
VvCabSauv08_v1.1.hap1.chr02	5059749	C	T	F vs. H&M	-	-	-	-
VvCabSauv08_v1.1.hap1.chr02	5059828	A	G	F vs. H&M	-	-	-	-
VvCabSauv08_v1.1.hap1.chr02	5059857	G	A	F vs. H&M	-	-	-	-
VvCabSauv08_v1.1.hap1.chr02	5059926	G	T	F vs. H&M	-	VviAPT3	Nonsynonymous	-
VvCabSauv08_v1.1.hap1.chr02	5059999	G	A	F vs. H&M	-	-	-	-
VvCabSauv08_v1.1.hap1.chr02	5060048	T	G	F vs. H&M	-	-	-	-
VvCabSauv08_v1.1.hap1.chr02	5060075	G	C	F vs. H&M	-	-	-	-
VvCabSauv08_v1.1.hap1.chr02	5060077	A	G	F vs. H&M	-	-	-	-
VvCabSauv08_v1.1.hap1.chr02	5060079	A	C	F vs. H&M	-	-	-	-
VvCabSauv08_v1.1.hap1.chr02	5060081	A	T	F vs. H&M	-	-	-	-
VvCabSauv08_v1.1.hap1.chr02	5060097	T	C	F vs. H&M	-	-	-	-
VvCabSauv08_v1.1.hap1.chr02	5060124	A	T	F vs. H&M	-	-	-	-
VvCabSauv08_v1.1.hap1.chr02	5060148	A	G	F vs. H&M	-	-	-	-
VvCabSauv08_v1.1.hap1.chr02	5060204	T	G	F vs. H&M	-	-	-	-
VvCabSauv08_v1.1.hap1.chr02	5060296	T	A	F vs. H&M	-	-	-	-
VvCabSauv08_v1.1.hap1.chr02	5060301	G	A	F vs. H&M	-	-	-	-
VvCabSauv08_v1.1.hap1.chr02	5060331	T	C	F vs. H&M	-	-	-	-
VvCabSauv08_v1.1.hap1.chr02	5060384	A	C	F vs. H&M	-	-	-	-
VvCabSauv08_v1.1.hap1.chr02	5060385	A	C	F vs. H&M	-	-	-	-
VvCabSauv08_v1.1.hap1.chr02	5060416	G	A	F vs. H&M	-	-	-	-
VvCabSauv08_v1.1.hap1.chr02	5060444	A	G	F vs. H&M	-	-	-	-
VvCabSauv08_v1.1.hap1.chr02	5060465	G	T	F vs. H&M	-	-	-	-
VvCabSauv08_v1.1.hap1.chr02	5060499	C	T	F vs. H&M	-	-	-	-
VvCabSauv08_v1.1.hap1.chr02	5060510	G	A	F vs. H&M	-	-	-	-
VvCabSauv08_v1.1.hap1.chr02	5060593	T	C	F vs. H&M	-	-	-	-
VvCabSauv08_v1.1.hap1.chr02	5060613	C	T	F vs. H&M	-	-	-	-
VvCabSauv08_v1.1.hap1.chr02	5060642	G	A	F vs. H&M	-	-	-	-
VvCabSauv08_v1.1.hap1.chr02	5060658	A	G	F vs. H&M	-	-	-	-
VvCabSauv08_v1.1.hap1.chr02	5060690	C	A	F vs. H&M	-	-	-	-
VvCabSauv08_v1.1.hap1.chr02	5060695	A	G	F vs. H&M	-	-	-	-
VvCabSauv08_v1.1.hap1.chr02	5060711	A	G	F vs. H&M	-	-	-	-
VvCabSauv08_v1.1.hap1.chr02	5060723	A	T	F vs. H&M	-	-	-	-
VvCabSauv08_v1.1.hap1.chr02	5060740	G	A	F vs. H&M	-	-	-	-
VvCabSauv08_v1.1.hap1.chr02	5060751	G	A	F vs. H&M	-	-	-	-
VvCabSauv08_v1.1.hap1.chr02	5060889	A	T	F vs. H&M	-	-	-	-
VvCabSauv08_v1.1.hap1.chr02	5060958	A	G	F vs. H&M	-	-	-	-
VvCabSauv08_v1.1.hap1.chr02	5060965	G	T	F vs. H&M	-	-	-	-
VvCabSauv08_v1.1.hap1.chr02	5060971	G	T	F vs. H&M	-	-	-	-
VvCabSauv08_v1.1.hap1.chr02	5060977	C	T	F vs. H&M	-	-	-	-
VvCabSauv08_v1.1.hap1.chr02	5060998	G	A	F vs. H&M	-	-	-	-
VvCabSauv08_v1.1.hap1.chr02	5061066	A	G	F vs. H&M	-	-	-	-
VvCabSauv08_v1.1.hap1.chr02	5061069	G	A	F vs. H&M	-	-	-	-
VvCabSauv08_v1.1.hap1.chr02	5061079	G	A	F vs. H&M	-	-	-	-
VvCabSauv08_v1.1.hap1.chr02	5061097	T	A	F vs. H&M	-	-	-	-
VvCabSauv08_v1.1.hap1.chr02	5061107	G	A	F vs. H&M	-	-	-	-
VvCabSauv08_v1.1.hap1.chr02	5061108	T	C	F vs. H&M	-	-	-	-
VvCabSauv08_v1.1.hap1.chr02	5061205	T	C	F vs. H&M	-	-	-	-
VvCabSauv08_v1.1.hap1.chr02	5061481	G	A	F vs. H&M	-	VviAPT3	Nonsynonymous	-
VvCabSauv08_v1.1.hap1.chr02	5061492	C	G	F vs. H&M	-	-	-	-
VvCabSauv08_v1.1.hap1.chr02	5061548	A	T	F vs. H&M	-	-	-	-
