# Supplementary material for: The genetic basis of sex determination in grapes
Source: Nat Commun. 2020 Jun 9;11:2902. doi: 10.1038/s41467-020-16700-z (PMC7283251; doi:10.1038/s41467-020-16700-z)
Supplement: Supplementary file 7 — Supplementary Data 3 [file 41467_2020_16700_MOESM7_ESM.xlsx]

## Sheet: Supplementary Data 3
Supplementary Data 3: Coordinates and features of the sex-linked INDELs.
chrom	Start	End	DEL length	Sex linkage	Promoter	Exon
VvCabSauv08_v1.1.hap1.chr02	4802118	4802118	1	M vs. F&H	PPR-containing protein	-
VvCabSauv08_v1.1.hap1.chr02	4802229	4802229	1	M vs. F&H	PPR-containing protein	-
VvCabSauv08_v1.1.hap1.chr02	4803733	4803733	1	M vs. F&H	PPR-containing protein	-
VvCabSauv08_v1.1.hap1.chr02	4804059	4804059	1	M vs. F&H	-	-
VvCabSauv08_v1.1.hap1.chr02	4804221	4804222	2	M vs. F&H	-	-
VvCabSauv08_v1.1.hap1.chr02	4805071	4805071	1	M vs. F&H	VviYABBY3	-
VvCabSauv08_v1.1.hap1.chr02	4806085	4806087	3	M vs. F&H	VviYABBY3	-
VvCabSauv08_v1.1.hap1.chr02	4806754	4806755	2	M vs. F&H	VviYABBY3	-
VvCabSauv08_v1.1.hap1.chr02	4806938	4806944	7	M vs. F&H	VviYABBY3	-
VvCabSauv08_v1.1.hap1.chr02	4807067	4807067	1	M vs. F&H	VviYABBY3	-
VvCabSauv08_v1.1.hap1.chr02	4807138	4807141	4	M vs. F&H	VviYABBY3	-
VvCabSauv08_v1.1.hap1.chr02	4807490	4807490	1	M vs. F&H	VviYABBY3	-
VvCabSauv08_v1.1.hap1.chr02	4809147	4809147	1	M vs. F&H	-	-
VvCabSauv08_v1.1.hap1.chr02	4823841	4823842	2	M vs. F&H	-	-
VvCabSauv08_v1.1.hap1.chr02	4834127	4834130	4	M vs. F&H	-	-
VvCabSauv08_v1.1.hap1.chr02	4840342	4840343	2	M vs. F&H	Aldolase	-
VvCabSauv08_v1.1.hap1.chr02	4851128	4851128	1	F vs. H&M	-	-
VvCabSauv08_v1.1.hap1.chr02	4851271	4851271	1	F vs. H&M	-	-
VvCabSauv08_v1.1.hap1.chr02	4851280	4851280	1	F vs. H&M	-	-
VvCabSauv08_v1.1.hap1.chr02	4851300	4851306	7	F vs. H&M	-	-
VvCabSauv08_v1.1.hap1.chr02	4851484	4851489	6	F vs. H&M	-	-
VvCabSauv08_v1.1.hap1.chr02	4851493	4851494	2	F vs. H&M	-	-
VvCabSauv08_v1.1.hap1.chr02	4851498	4851498	1	F vs. H&M	-	-
VvCabSauv08_v1.1.hap1.chr02	4851789	4851789	1	F vs. H&M	-	-
VvCabSauv08_v1.1.hap1.chr02	4875116	4875120	5	F vs. H&M	-	-
VvCabSauv08_v1.1.hap1.chr02	4875311	4875314	4	F vs. H&M	-	-
VvCabSauv08_v1.1.hap1.chr02	4876548	4876548	1	M vs. F&H	-	-
VvCabSauv08_v1.1.hap1.chr02	4878129	4878129	1	F vs. H&M	-	-
VvCabSauv08_v1.1.hap1.chr02	4879426	4879426	1	F vs. H&M	-	-
VvCabSauv08_v1.1.hap1.chr02	4880730	4880737	8	F vs. H&M	-	VviINP1
VvCabSauv08_v1.1.hap1.chr02	4881927	4881927	1	F vs. H&M	VviINP1	-
VvCabSauv08_v1.1.hap1.chr02	4882040	4882040	1	F vs. H&M	VviINP1	-
VvCabSauv08_v1.1.hap1.chr02	4883236	4883236	1	F vs. H&M	VviINP1	-
VvCabSauv08_v1.1.hap1.chr02	4883507	4883508	2	F vs. H&M	VviINP1	-
VvCabSauv08_v1.1.hap1.chr02	4883511	4883519	9	F vs. H&M	VviINP1	-
VvCabSauv08_v1.1.hap1.chr02	4883522	4883526	5	F vs. H&M	VviINP1	-
VvCabSauv08_v1.1.hap1.chr02	4885393	4885394	2	F vs. H&M	-	-
VvCabSauv08_v1.1.hap1.chr02	4886338	4886339	2	F vs. H&M	-	-
VvCabSauv08_v1.1.hap1.chr02	4886345	4886351	7	F vs. H&M	-	-
VvCabSauv08_v1.1.hap1.chr02	4886361	4886363	3	F vs. H&M	-	-
VvCabSauv08_v1.1.hap1.chr02	4886366	4886367	2	F vs. H&M	-	-
VvCabSauv08_v1.1.hap1.chr02	4887139	4887139	1	F vs. H&M	-	-
VvCabSauv08_v1.1.hap1.chr02	4887223	4887234	12	F vs. H&M	-	-
VvCabSauv08_v1.1.hap1.chr02	4887441	4887442	2	F vs. H&M	-	-
VvCabSauv08_v1.1.hap1.chr02	4887725	4887725	1	F vs. H&M	-	-
VvCabSauv08_v1.1.hap1.chr02	4888489	4888489	1	F vs. H&M	-	-
VvCabSauv08_v1.1.hap1.chr02	4889003	4889004	2	F vs. H&M	-	-
VvCabSauv08_v1.1.hap1.chr02	4889339	4889339	1	F vs. H&M	-	-
VvCabSauv08_v1.1.hap1.chr02	4889369	4889372	4	F vs. H&M	-	-
VvCabSauv08_v1.1.hap1.chr02	4889393	4889393	1	M vs. F&H	-	-
VvCabSauv08_v1.1.hap1.chr02	4889397	4889399	3	F vs. H&M	-	-
VvCabSauv08_v1.1.hap1.chr02	4889497	4889498	2	F vs. H&M	-	-
VvCabSauv08_v1.1.hap1.chr02	4889918	4889919	2	F vs. H&M	-	-
VvCabSauv08_v1.1.hap1.chr02	4890572	4890573	2	F vs. H&M	-	-
VvCabSauv08_v1.1.hap1.chr02	4890756	4890778	23	F vs. H&M	-	-
VvCabSauv08_v1.1.hap1.chr02	4892147	4892149	3	F vs. H&M	-	-
VvCabSauv08_v1.1.hap1.chr02	4894514	4894514	1	F vs. H&M	-	-
VvCabSauv08_v1.1.hap1.chr02	4895057	4895062	6	F vs. H&M	-	-
VvCabSauv08_v1.1.hap1.chr02	4895110	4895111	2	F vs. H&M	-	-
VvCabSauv08_v1.1.hap1.chr02	4896565	4896565	1	F vs. H&M	-	-
VvCabSauv08_v1.1.hap1.chr02	4896598	4896600	3	F vs. H&M	-	-
VvCabSauv08_v1.1.hap1.chr02	4896604	4896609	6	F vs. H&M	-	-
VvCabSauv08_v1.1.hap1.chr02	4896878	4896878	1	F vs. H&M	-	-
VvCabSauv08_v1.1.hap1.chr02	4897747	4897747	1	F vs. H&M	KASIII	-
VvCabSauv08_v1.1.hap1.chr02	4897765	4897765	1	F vs. H&M	KASIII	-
VvCabSauv08_v1.1.hap1.chr02	4900254	4900254	1	F vs. H&M	-	-
VvCabSauv08_v1.1.hap1.chr02	4900300	4900301	2	F vs. H&M	-	-
VvCabSauv08_v1.1.hap1.chr02	4900789	4900791	3	F vs. H&M	-	-
VvCabSauv08_v1.1.hap1.chr02	4900848	4900850	3	F vs. H&M	-	-
VvCabSauv08_v1.1.hap1.chr02	4902687	4902691	5	F vs. H&M	-	-
VvCabSauv08_v1.1.hap1.chr02	4903292	4903292	1	F vs. H&M	-	-
VvCabSauv08_v1.1.hap1.chr02	4903960	4903961	2	F vs. H&M	-	-
VvCabSauv08_v1.1.hap1.chr02	4904262	4904263	2	F vs. H&M	-	-
VvCabSauv08_v1.1.hap1.chr02	4904736	4904736	1	M vs. F&H	-	-
VvCabSauv08_v1.1.hap1.chr02	4906631	4906641	11	M vs. F&H	-	-
VvCabSauv08_v1.1.hap1.chr02	4906691	4906691	1	M vs. F&H	-	-
VvCabSauv08_v1.1.hap1.chr02	4906872	4906876	5	F vs. H&M	-	-
VvCabSauv08_v1.1.hap1.chr02	4906881	4906882	2	F vs. H&M	-	-
VvCabSauv08_v1.1.hap1.chr02	4906887	4906892	6	F vs. H&M	-	-
VvCabSauv08_v1.1.hap1.chr02	4907139	4907146	8	F vs. H&M	-	-
VvCabSauv08_v1.1.hap1.chr02	4944607	4944608	2	F vs. H&M	PLATZ	-
VvCabSauv08_v1.1.hap1.chr02	4944937	4944941	5	F vs. H&M	PLATZ	-
VvCabSauv08_v1.1.hap1.chr02	4944968	4944971	4	M vs. F&H	PLATZ	-
VvCabSauv08_v1.1.hap1.chr02	4950363	4950363	1	F vs. H&M	-	-
VvCabSauv08_v1.1.hap1.chr02	4951734	4951754	21	F vs. H&M	-	FMO #1
VvCabSauv08_v1.1.hap1.chr02	4951775	4951780	6	F vs. H&M	FMO #1	-
VvCabSauv08_v1.1.hap1.chr02	4951867	4951867	1	F vs. H&M	FMO #1	-
VvCabSauv08_v1.1.hap1.chr02	4957004	4957005	2	F vs. H&M	-	-
VvCabSauv08_v1.1.hap1.chr02	4957095	4957095	1	F vs. H&M	-	-
VvCabSauv08_v1.1.hap1.chr02	4957174	4957178	5	F vs. H&M	-	-
VvCabSauv08_v1.1.hap1.chr02	4976323	4976326	4	F vs. H&M	-	-
VvCabSauv08_v1.1.hap1.chr02	4976435	4976440	6	F vs. H&M	-	-
VvCabSauv08_v1.1.hap1.chr02	4976447	4976447	1	F vs. H&M	-	-
VvCabSauv08_v1.1.hap1.chr02	4976450	4976451	2	F vs. H&M	-	-
VvCabSauv08_v1.1.hap1.chr02	4976456	4976456	1	F vs. H&M	-	-
VvCabSauv08_v1.1.hap1.chr02	4976510	4976510	1	F vs. H&M	-	-
VvCabSauv08_v1.1.hap1.chr02	4980119	4980123	5	F vs. H&M	-	-
VvCabSauv08_v1.1.hap1.chr02	4980126	4980126	1	F vs. H&M	-	-
VvCabSauv08_v1.1.hap1.chr02	4980130	4980137	8	F vs. H&M	-	-
VvCabSauv08_v1.1.hap1.chr02	4980146	4980146	1	F vs. H&M	-	-
VvCabSauv08_v1.1.hap1.chr02	4980149	4980154	6	F vs. H&M	-	-
VvCabSauv08_v1.1.hap1.chr02	4980160	4980165	6	F vs. H&M	-	-
VvCabSauv08_v1.1.hap1.chr02	4980172	4980176	5	F vs. H&M	-	-
VvCabSauv08_v1.1.hap1.chr02	4982701	4982705	5	M vs. F&H	-	-
VvCabSauv08_v1.1.hap1.chr02	4986077	4986090	14	F vs. H&M	-	-
VvCabSauv08_v1.1.hap1.chr02	4988493	4988499	7	F vs. H&M	FMO #2	-
VvCabSauv08_v1.1.hap1.chr02	4988503	4988503	1	F vs. H&M	FMO #2	-
VvCabSauv08_v1.1.hap1.chr02	4988513	4988513	1	F vs. H&M	FMO #2	-
VvCabSauv08_v1.1.hap1.chr02	4988564	4988564	1	F vs. H&M	FMO #2	-
VvCabSauv08_v1.1.hap1.chr02	4990199	4990199	1	F vs. H&M	FMO #2	-
VvCabSauv08_v1.1.hap1.chr02	4990206	4990206	1	F vs. H&M	FMO #2	-
VvCabSauv08_v1.1.hap1.chr02	4991449	4991469	21	F vs. H&M	-	-
VvCabSauv08_v1.1.hap1.chr02	4995215	4995215	1	F vs. H&M	FMO #3	-
VvCabSauv08_v1.1.hap1.chr02	4995307	4995307	1	F vs. H&M	FMO #3	-
VvCabSauv08_v1.1.hap1.chr02	4995353	4995354	2	F vs. H&M	FMO #3	-
VvCabSauv08_v1.1.hap1.chr02	5002214	5002214	1	F vs. H&M	-	-
VvCabSauv08_v1.1.hap1.chr02	5002255	5002255	1	F vs. H&M	-	-
VvCabSauv08_v1.1.hap1.chr02	5004018	5004018	1	F vs. H&M	WRKY	-
VvCabSauv08_v1.1.hap1.chr02	5004454	5004462	9	M vs. F&H	WRKY	-
VvCabSauv08_v1.1.hap1.chr02	5008357	5008358	2	F vs. H&M	-	-
VvCabSauv08_v1.1.hap1.chr02	5009855	5009875	21	F vs. H&M	-	-
VvCabSauv08_v1.1.hap1.chr02	5009890	5009894	5	F vs. H&M	-	-
VvCabSauv08_v1.1.hap1.chr02	5009899	5009914	16	F vs. H&M	-	-
VvCabSauv08_v1.1.hap1.chr02	5009918	5009957	40	F vs. H&M	-	-
VvCabSauv08_v1.1.hap1.chr02	5009961	5009965	5	F vs. H&M	-	-
VvCabSauv08_v1.1.hap1.chr02	5009969	5009972	4	F vs. H&M	-	-
VvCabSauv08_v1.1.hap1.chr02	5009976	5010004	29	F vs. H&M	-	-
VvCabSauv08_v1.1.hap1.chr02	5010008	5010044	37	F vs. H&M	-	-
VvCabSauv08_v1.1.hap1.chr02	5010066	5010075	10	F vs. H&M	-	-
VvCabSauv08_v1.1.hap1.chr02	5010080	5010091	12	F vs. H&M	-	-
VvCabSauv08_v1.1.hap1.chr02	5010095	5010138	44	F vs. H&M	-	-
VvCabSauv08_v1.1.hap1.chr02	5010142	5010149	8	F vs. H&M	-	-
VvCabSauv08_v1.1.hap1.chr02	5010220	5010237	18	F vs. H&M	-	-
VvCabSauv08_v1.1.hap1.chr02	5010327	5010374	48	F vs. H&M	-	-
VvCabSauv08_v1.1.hap1.chr02	5010474	5010478	5	F vs. H&M	-	-
VvCabSauv08_v1.1.hap1.chr02	5010547	5010587	41	F vs. H&M	-	-
VvCabSauv08_v1.1.hap1.chr02	5010591	5010618	28	F vs. H&M	-	-
VvCabSauv08_v1.1.hap1.chr02	5010622	5010659	38	F vs. H&M	-	-
VvCabSauv08_v1.1.hap1.chr02	5010663	5010707	45	F vs. H&M	-	-
VvCabSauv08_v1.1.hap1.chr02	5010711	5010758	48	F vs. H&M	-	-
VvCabSauv08_v1.1.hap1.chr02	5011399	5011399	1	F vs. H&M	-	-
VvCabSauv08_v1.1.hap1.chr02	5011414	5011416	3	F vs. H&M	-	-
VvCabSauv08_v1.1.hap1.chr02	5011614	5011614	1	F vs. H&M	-	-
VvCabSauv08_v1.1.hap1.chr02	5011620	5011623	4	F vs. H&M	-	-
VvCabSauv08_v1.1.hap1.chr02	5011630	5011632	3	F vs. H&M	-	-
VvCabSauv08_v1.1.hap1.chr02	5011644	5011647	4	F vs. H&M	-	-
VvCabSauv08_v1.1.hap1.chr02	5011820	5011821	2	F vs. H&M	-	-
VvCabSauv08_v1.1.hap1.chr02	5011827	5011830	4	F vs. H&M	-	-
VvCabSauv08_v1.1.hap1.chr02	5012701	5012703	3	F vs. H&M	-	-
VvCabSauv08_v1.1.hap1.chr02	5012719	5012719	1	F vs. H&M	-	-
VvCabSauv08_v1.1.hap1.chr02	5013180	5013181	2	F vs. H&M	-	-
VvCabSauv08_v1.1.hap1.chr02	5013305	5013313	9	F vs. H&M	-	-
VvCabSauv08_v1.1.hap1.chr02	5015487	5015487	1	F vs. H&M	-	-
VvCabSauv08_v1.1.hap1.chr02	5015887	5015892	6	F vs. H&M	-	-
VvCabSauv08_v1.1.hap1.chr02	5016046	5016046	1	F vs. H&M	-	-
VvCabSauv08_v1.1.hap1.chr02	5016942	5016949	8	F vs. H&M	-	-
VvCabSauv08_v1.1.hap1.chr02	5017730	5017731	2	F vs. H&M	-	-
VvCabSauv08_v1.1.hap1.chr02	5018227	5018227	1	F vs. H&M	-	-
VvCabSauv08_v1.1.hap1.chr02	5018287	5018287	1	F vs. H&M	-	-
VvCabSauv08_v1.1.hap1.chr02	5018446	5018454	9	F vs. H&M	-	-
VvCabSauv08_v1.1.hap1.chr02	5019569	5019577	9	F vs. H&M	-	-
VvCabSauv08_v1.1.hap1.chr02	5019692	5019718	27	F vs. H&M	-	-
VvCabSauv08_v1.1.hap1.chr02	5053399	5053406	8	F vs. H&M	VviAPT3	-
VvCabSauv08_v1.1.hap1.chr02	5053475	5053475	1	M vs. F&H	VviAPT3	-
VvCabSauv08_v1.1.hap1.chr02	5053786	5053786	1	F vs. H&M	VviAPT3	-
VvCabSauv08_v1.1.hap1.chr02	5054889	5054889	1	F vs. H&M	VviAPT3	-
VvCabSauv08_v1.1.hap1.chr02	5054899	5054904	6	F vs. H&M	VviAPT3	-
VvCabSauv08_v1.1.hap1.chr02	5054922	5054923	2	F vs. H&M	VviAPT3	-
VvCabSauv08_v1.1.hap1.chr02	5054927	5054934	8	F vs. H&M	VviAPT3	-
VvCabSauv08_v1.1.hap1.chr02	5054937	5054937	1	F vs. H&M	VviAPT3	-
VvCabSauv08_v1.1.hap1.chr02	5056266	5056266	1	F vs. H&M	-	-
VvCabSauv08_v1.1.hap1.chr02	5057122	5057122	1	F vs. H&M	-	-
VvCabSauv08_v1.1.hap1.chr02	5057125	5057128	4	F vs. H&M	-	-
VvCabSauv08_v1.1.hap1.chr02	5057131	5057131	1	F vs. H&M	-	-
VvCabSauv08_v1.1.hap1.chr02	5057845	5057845	1	F vs. H&M	-	-
VvCabSauv08_v1.1.hap1.chr02	5058108	5058108	1	F vs. H&M	-	-
VvCabSauv08_v1.1.hap1.chr02	5058224	5058224	1	F vs. H&M	-	-
VvCabSauv08_v1.1.hap1.chr02	5059705	5059705	1	F vs. H&M	-	-
VvCabSauv08_v1.1.hap1.chr02	5061136	5061136	1	F vs. H&M	-	-
VvCabSauv08_v1.1.hap1.chr02	5061172	5061181	10	F vs. H&M	-	-
VvCabSauv08_v1.1.hap1.chr02	5061225	5061228	4	F vs. H&M	-	-
