# Supplementary material for: The genetic basis of sex determination in grapes
Source: Nat Commun. 2020 Jun 9;11:2902. doi: 10.1038/s41467-020-16700-z (PMC7283251; doi:10.1038/s41467-020-16700-z)
Supplement: Supplementary file 8 — Supplementary Data 4 [file 41467_2020_16700_MOESM8_ESM.xlsx]

## Sheet: Supplementary Data 4
Supplementary Data 4: Results of the marker assay performed on the F1 population Vv vinifera F2-35 x V. arizonica b42-26.
NA, no visible phenotype (no inflorescence); *Amplification of actin fragment only; †Absence of amplification; ‡Successful amplification when repeated
Number in Supplementary Fig. 6	Genotype	Phenotype	H/M INP1 fragment Y/N
Female	F2-35	Female	No
Male	b42-26	Male	Yes
1	05347-001	Male	Yes
2	05347-002	Female	No
3	05347-004	Female	No
4	05347-005	Male	Yes
5	05347-007	Female	No
6	05347-008	Female	No
7	05347-009	Male	Yes
8	05347-010	Female	No‡
9	05347-011	Male	Yes
10	05347-013	Male	Yes
11	05347-014	Male	Yes
12	05347-015	Female	No
13	05347-016	Male	Yes
14	05347-017	Male	Yes
15	05347-018	Female	No
16	05347-019	Female	No
17	05347-020	Female	No
18	05347-021	NA	No
19	05347-024	Male	Yes
20	05347-026	Male	Yes
21	05347-028	NA	Yes
22	05347-029	Female	No
23	05347-030	Female	No
24	05347-031	Male	Yes
25	05347-032	Male	Yes
26	05347-033	Male	Yes
27	05347-034	Male	Yes
28	05347-036	Female	No
29	05347-037	Male	Yes
30	05347-038	Male	Yes
31	05347-039	Female	No
32	05347-040	NA	No†
33	05347-041	Male	Yes
34	05347-042	Male	Yes
35	05347-043	Male	Yes
36	05347-045	Female	No
37	05347-046	Male	Yes
38	05347-047	Female	No
39	05347-048	Male	Yes
40	05347-049	Female	No
41	05347-050	Male	Yes
42	05347-051	Male	Yes‡
43	05347-052	Female	No
44	05347-053	NA	Yes
45	05347-054	Male	Yes
46	05347-055	Male	Yes
47	05347-056	Male	Yes
48	05347-057	Male	Yes
49	05347-058	Female	No
50	05347-060	Male	Yes
51	05347-061	Female	No
52	05347-063	Male	Yes
53	05347-064	Male	Yes
54	05347-065	Male	Yes
55	05347-066	Female	No
56	05347-067	Male	Yes
57	05347-068	Male	Yes
58	05347-069	NA	Yes
59	05347-070	Female	No
60	05347-071	Male	Yes
61	05347-072	NA	Yes
62	05347-073	Female	No
63	05347-074	Male	Yes
64	05347-075	Male	Yes
65	05347-076	Male	Yes
66	05347-077	Male	Yes
67	05347-078	NA	No
68	05347-079	Female	No
69	05347-080	Female	No
70	05347-081	Male	Yes
71	05347-082	Female	No
72	05347-083	Female	No
73	05347-084	Male	Yes
74	05347-085	Male	Yes
75	05347-086	Male	Yes
76	05347-087	Female	No
77	05347-088	Male	No†
78	05347-089	Female	No
79	05347-090	Male	Yes
80	05347-091	Female	No
81	05347-092	Male	Yes
82	05347-093	Male	Yes
83	05347-094	Female	No
84	05347-095	Female	No
85	05347-096	Male	No*
86	05347-097	Female	No‡
87	05347-098	Female	No
88	05347-099	Female	No
89	05347-100	Male	Yes
90	05347-101	Female	No
91	05347-102	Female	No
92	05347-103	Male	Yes
93	05347-104	Female	No
94	05347-105	Female	No
95	05347-107	Male	Yes
96	05347-108	Female	No
97	05347-109	Female	No
98	05347-110	Female	No
99	05347-111	Female	No
100	05347-112	Female	No
101	05347-114	Female	No
102	05347-115	Male	Yes
103	05347-117	Male	Yes
104	05347-118	Female	No
105	05347-119	Male	Yes
106	05347-120	Male	Yes
107	05347-121	Male	Yes
108	05347-122	Female	No
109	05347-123	Female	No
110	05347-124	Male	Yes
111	05347-125	Female	No
112	05347-126	NA	No
113	05347-127	Female	No
114	05347-128	Male	Yes
115	05347-129	Female	No
116	05347-130	Female	No
117	05347-131	Female	No
118	05347-132	Female	No
119	05347-133	Female	No
120	05347-134	NA	Yes
121	05347-135	Male	Yes
122	05347-136	Female	No
123	05347-137	Female	No
124	05347-138	Female	No
125	05347-139	Male	Yes‡
126	05347-140	Male	Yes
127	05347-141	Female	No
128	05347-142	Male	Yes
129	05347-143	Female	No
130	05347-144	Male	Yes
131	05347-145	Female	No
132	05347-146	Male	Yes
133	05347-148	Female	No
134	05347-152	Male	Yes
135	05347-154	Male	Yes
136	05347-155	Female	No
137	05347-156	Male	Yes‡
138	05347-157	Male	Yes
139	05347-158	NA	No
140	05347-159	Male	Yes
141	05347-160	Female	No
142	05347-161	Male	Yes
143	05347-162	Male	Yes
144	05347-163	Female	No
145	05347-164	Female	No
146	05347-165	Male	Yes
147	05347-166	Male	Yes
148	05347-167	Female	No
149	05347-168	Male	Yes
150	05347-169	NA	Yes
151	05347-170	Female	No
152	05347-171	Female	No
153	05347-172	Male	Yes
154	05347-173	Male	Yes
155	05347-174	NA	No
156	05347-175	Female	No
157	05347-176	Female	No‡
158	05347-177	Male	Yes
159	05347-178	Female	No‡
160	05347-179	Female	No
161	05347-180	Male	Yes‡
162	05347-181	Female	No
163	05347-183	Female	No
164	05347-184	Male	Yes
165	05347-185	Female	No
166	05347-186	Male	Yes
167	05347-187	Female	No
168	05347-188	Male	Yes‡
169	05347-189	Male	Yes
170	05347-190	Female	No
171	05347-191	Male	Yes
172	05347-192	Female	No
173	05347-193	Female	No
174	05347-194	Female	No
175	05347-195	Male	Yes
176	05347-196	Male	Yes
177	05347-197	Male	Yes
178	05347-198	Female	No
179	05347-199	Male	Yes
180	05347-200	Male	No*
181	05347-201	Male	No*
182	05347-202	Female	No
183	05347-203	Female	No
184	05347-204	Female	No
185	05347-205	Male	Yes
186	05347-206	Female	No
187	05347-207	Male	Yes
188	05347-208	Male	Yes
189	05347-209	Female	No
190	05347-210	Female	No
191	05347-211	Female	No
192	05347-212	Male	Yes
193	05347-213	Male	Yes
194	05347-214	Female	No
195	05347-215	Female	No
196	05347-216	Male	Yes
197	05347-217	Female	No
198	05347-218	Female	No
199	05347-219	Female	No
200	05347-220	Male	Yes
201	05347-221	NA	No
202	05347-222	Female	No
203	05347-224	Female	No
204	05347-225	Female	No
205	05347-226	NA	No†
206	05347-227	Male	Yes
207	05347-228	Male	Yes
208	05347-229	Male	Yes
209	05347-230	Female	No
210	05347-231	NA	No
211	05347-232	Male	Yes
212	05347-233	Female	No
213	05347-234	Female	No
214	05347-236	Female	No
215	05347-237	Male	Yes
216	05347-238	Male	Yes
217	05347-239	Male	Yes
218	05347-240	NA	No
