# Supplementary material for: The genetic basis of sex determination in grapes
Source: Nat Commun. 2020 Jun 9;11:2902. doi: 10.1038/s41467-020-16700-z (PMC7283251; doi:10.1038/s41467-020-16700-z)
Supplement: Supplementary file 9 — Supplementary Data 5 [file 41467_2020_16700_MOESM9_ESM.xlsx]

## Sheet: Supplementary Data 5
Supplementary Data 5: Results of the marker assay performed on the F1 population Vv vinifera 08326-61 x Vv sylvestris DVIT3351.27.
NA, no visible phenotype (no inflorescence); *Amplification of actin fragment only; †Absence of amplification; ‡Successful amplification when repeated
Number in Supplementary Fig. 7	Genotype	Phenotype	Amplification of the H/M allele of INP1
Female	08326-61	Female	No
Male	DVIT3351.27	Male	Yes
1	14306-001	Male	Yes
2	14306-002	Male	Yes
3	14306-003	Female	No
4	14306-004	Male	Yes
5	14306-006	Male	Yes
6	14306-007	Male	Yes
7	14306-009	Female	No
8	14306-010	Male	Yes
9	14306-011	Female	No
10	14306-012	Female	No
11	14306-013	Male	Yes
12	14306-014	Female	No
13	14306-015	Female	No
14	14306-016	Male	Yes
15	14306-017	Female	No
16	14306-018	Female	No
17	14306-019	Female	No
18	14306-020	Male	Yes
19	14306-021	Female	No‡
20	14306-022	NA	No
21	14306-023	Male	Yes
22	14306-024	Male	Yes
23	14306-025	Female	No
24	14306-026	Male	Yes
25	14306-027	NA	Yes
26	14306-028	Female	No
27	14306-029	Male	Yes
28	14306-030	Female	No
29	14306-031	Male	Yes
30	14306-032	Male	Yes
31	14306-033	Male	Yes
32	14306-034	Female	No
33	14306-035	Female	No
34	14306-036	Male	Yes
35	14306-038	Male	Yes
36	14306-040	Female	No
37	14306-041	Female	No
38	14306-042	Male	Yes
39	14306-043	Female	No
40	14306-044	Male	Yes
41	14306-045	Male	Yes
42	14306-046	Female	No
43	14306-047	Female	No
44	14306-048	Female	No
45	14306-049	NA	No
46	14306-050	Female	No
47	14306-051	Female	No
48	14306-052	Female	No
49	14306-053	Female	No
50	14306-054	NA	Yes
51	14306-055	Male	Yes
52	14306-056	Female	No
53	14306-057	Female	No
54	14306-058	Male	Yes
55	14306-059	Male	Yes
56	14306-060	Female	No
57	14306-061	Female	No
58	14306-062	Female	No
59	14306-063	NA	Yes
60	14306-064	Male	Yes
61	14306-066	Male	Yes
62	14306-067	Female	No
63	14306-068	Male	Yes
64	14306-069	Female	No
65	14306-070	Female	No
66	14306-071	Male	Yes
67	14306-072	Male	Yes
68	14306-073	Male	Yes
69	14307-01	Male	Yes
70	14307-02	Male	No†
71	14307-03	Female	No
72	14307-04	Male	Yes
73	14307-05	Male	Yes
74	14307-06	Male	Yes
75	14307-07	Male	Yes‡
76	14307-08	Female	No
77	14307-09	Male	Yes
78	14307-12	Female	No
79	14307-14	Male	Yes
80	14307-15	Male	Yes
81	14307-16	Female	No
82	14307-17	Female	No
83	14307-18	Female	No
84	14307-19	Male	Yes
85	14307-20	Male	Yes
86	14307-21	Male	Yes
87	14307-22	Female	No
88	14307-23	Male	No†
89	14307-24	Female	No†
90	14307-25	Female	No
91	14307-26	Female	No
92	14307-27	Male	Yes
93	14307-28	Female	No
94	14307-29	Male	Yes
95	14307-30	Male	Yes
96	14307-31	Female	No
97	14307-32	Male	Yes
98	14307-33	Male	Yes
99	14307-34	Male	Yes
100	14307-35	Male	Yes
101	14307-36	Male	Yes
102	14307-37	Female	No‡
103	14307-38	NA	No†
104	14307-39	Male	Yes
105	14307-40	Male	Yes
106	14307-41	Male	Yes
107	14307-42	Male	Yes
108	14307-43	Male	Yes
109	14307-44	Male	Yes
110	14307-45	Female	No
111	14307-46	Male	Yes
112	14307-47	Female	No
113	14307-48	Female	No
114	14307-49	Female	No
115	14307-51	Female	No
116	14307-52	Female	No
117	14307-53	Female	No
118	14307-54	Female	No
119	14307-55	Female	No
120	14307-56	Male	Yes
121	14307-57	Male	Yes
122	14307-58	Male	Yes
123	14307-59	Male	Yes
124	14307-60	Female	No
125	14307-61	Male	Yes
126	14307-62	Male	Yes
127	14307-63	Female	No
128	14307-64	Female	No
129	14307-65	Male	Yes
130	14307-66	Male	Yes
131	14307-67	Female	No
132	14307-68	Female	No
133	14307-69	Female	No
134	14307-70	Female	No
135	14307-71	Male	Yes
136	14307-72	Female	No
137	14307-73	Female	No
138	14307-74	Male	Yes
139	14307-75	Male	Yes
140	14307-76	Male	Yes
141	14307-77	Male	Yes
142	14307-78	Female	No
143	14307-80	Female	No
144	14307-81	Male	Yes
145	14307-82	Male	Yes
146	14314-001	Female	No
147	14314-002	Male	Yes
148	14314-003	Female	No
149	14314-004	NA	Yes
150	14314-005	Male	Yes
151	14314-006	Male	Yes
152	14314-007	Female	No
153	14314-008	Female	No
154	14314-009	Male	Yes
155	14314-010	Male	Yes
156	14314-011	Male	Yes
157	14314-012	Female	No
158	14314-013	Male	Yes
159	14314-014	Male	Yes
160	14314-015	Male	Yes
161	14314-016	Male	Yes
162	14314-017	Male	Yes
163	14314-018	Female	No
164	14314-019	Male	Yes
165	14314-020	Female	No
166	14314-021	Male	Yes
167	14314-023	Male	Yes
168	14314-024	Female	No
169	14314-025	Male	Yes
170	14314-026	NA	No
171	14314-027	Male	Yes
172	14314-028	Female	No
173	14314-029	Male	Yes
174	14314-031	Female	No
175	14314-032	Female	No
176	14314-033	Female	No
177	14314-034	Male	Yes
178	14314-035	Male	Yes
