# Supplementary material for: The genetic basis of sex determination in grapes
Source: Nat Commun. 2020 Jun 9;11:2902. doi: 10.1038/s41467-020-16700-z (PMC7283251; doi:10.1038/s41467-020-16700-z)
Supplement: Supplementary file 10 — Supplementary Data 6 [file 41467_2020_16700_MOESM10_ESM.xlsx]

## Sheet: Supplementary Data 6
Supplementary Data 6: Sex-linked transcription factor-binding motifs within 3 kbp region upstream of transcription start sites of each gene composing the sex-determining locus.
Gene	TF binding site name	Genotype	Haplotype	Position
PPR-containing protein	ABI3	Vvv. Black Corinth seeded	female	-462
PPR-containing protein	ABI3	Vvv. Black Corinth seeded	female	-461
PPR-containing protein	ABI3	Vvv. Black Corinth seedless	female	-460
PPR-containing protein	ABI3	Vvv. Black Corinth seedless	female	-459
PPR-containing protein	ABI3	Vvv. Cabernet Sauvignon	female	-461
PPR-containing protein	ABI3	Vvv. Cabernet Sauvignon	female	-460
PPR-containing protein	ABI3	Vvv. Merlot	female	-441
PPR-containing protein	ABI3	Vvv. Merlot	female	-440
PPR-containing protein	ABI3	Vvv. Cabernet Sauvignon	female	-461
PPR-containing protein	ABI3	Vvv. Cabernet Sauvignon	female	-460
PPR-containing protein	ABI3	Vvs. DVIT3603.07	female	-438
PPR-containing protein	ABI3	Vvs. DVIT3603.07	female	-437
PPR-containing protein	ABI3	Vvs. DVIT3603.07	female	-450
PPR-containing protein	ABI3	Vvs. DVIT3603.07	female	-449
PPR-containing protein	ABI3	Vvs. DVIT3603.16	female	-450
PPR-containing protein	ABI3	Vvs. DVIT3603.16	female	-451
PPR-containing protein	ABI3	Vvs. DVIT3351.27	female	-462
PPR-containing protein	ABI3	Vvs. DVIT3351.27	female	-461
PPR-containing protein	ABI3	Vvs. O34-16	female	-440
PPR-containing protein	ABI3	Vvs. O34-16	female	-439
PPR-containing protein	ABI3	Vvs. O34-16	female	-462
PPR-containing protein	ABI3	Vvs. O34-16	female	-463
PPR-containing protein	ABI3	Vvv. Zinfandel	female	-461
PPR-containing protein	ABI3	Vvv. Zinfandel	female	-460
PPR-containing protein	ABI3	Vvv. Black Corinth seeded	herm	-440
PPR-containing protein	ABI3	Vvv. Black Corinth seeded	herm	-439
PPR-containing protein	ABI3	Vvv. Black Corinth seedless	herm	-440
PPR-containing protein	ABI3	Vvv. Black Corinth seedless	herm	-439
PPR-containing protein	ABI3	Vvv. Cabernet Sauvignon	herm	-440
PPR-containing protein	ABI3	Vvv. Cabernet Sauvignon	herm	-439
PPR-containing protein	ABI3	Vvv. Merlot	herm	-434
PPR-containing protein	ABI3	Vvv. Merlot	herm	-433
PPR-containing protein	ABI3	Vvv. Cabernet Sauvignon	herm	-440
PPR-containing protein	ABI3	Vvv. Cabernet Sauvignon	herm	-439
PPR-containing protein	ABI3	Vvv. Zinfandel	herm	-441
PPR-containing protein	ABI3	Vvv. Zinfandel	herm	-440
PPR-containing protein	abi4	Vvv. Black Corinth seeded	female	-218
PPR-containing protein	abi4	Vvv. Black Corinth seeded	female	-296
PPR-containing protein	abi4	Vvv. Black Corinth seedless	female	-216
PPR-containing protein	abi4	Vvv. Black Corinth seedless	female	-294
PPR-containing protein	abi4	Vvv. Cabernet Sauvignon	female	-217
PPR-containing protein	abi4	Vvv. Cabernet Sauvignon	female	-295
PPR-containing protein	abi4	Vvv. Merlot	female	-197
PPR-containing protein	abi4	Vvv. Merlot	female	-275
PPR-containing protein	abi4	Vvv. Cabernet Sauvignon	female	-217
PPR-containing protein	abi4	Vvv. Cabernet Sauvignon	female	-295
PPR-containing protein	abi4	Vvs. DVIT3603.07	female	-193
PPR-containing protein	abi4	Vvs. DVIT3603.07	female	-272
PPR-containing protein	abi4	Vvs. DVIT3603.07	female	-206
PPR-containing protein	abi4	Vvs. DVIT3603.07	female	-284
PPR-containing protein	abi4	Vvs. DVIT3603.16	female	-207
PPR-containing protein	abi4	Vvs. DVIT3603.16	female	-285
PPR-containing protein	abi4	Vvs. DVIT3351.27	female	-218
PPR-containing protein	abi4	Vvs. DVIT3351.27	female	-296
PPR-containing protein	abi4	Vvs. O34-16	female	-196
PPR-containing protein	abi4	Vvs. O34-16	female	-274
PPR-containing protein	abi4	Vvs. O34-16	female	-219
PPR-containing protein	abi4	Vvs. O34-16	female	-297
PPR-containing protein	abi4	Vvv. Zinfandel	female	-217
PPR-containing protein	abi4	Vvv. Zinfandel	female	-295
PPR-containing protein	abi4	Vvv. Black Corinth seeded	herm	-196
PPR-containing protein	abi4	Vvv. Black Corinth seeded	herm	-274
PPR-containing protein	abi4	Vvv. Black Corinth seedless	herm	-196
PPR-containing protein	abi4	Vvv. Black Corinth seedless	herm	-274
PPR-containing protein	abi4	Vvv. Cabernet Sauvignon	herm	-196
PPR-containing protein	abi4	Vvv. Cabernet Sauvignon	herm	-274
PPR-containing protein	abi4	Vvv. Merlot	herm	-190
PPR-containing protein	abi4	Vvv. Merlot	herm	-268
PPR-containing protein	abi4	Vvv. Cabernet Sauvignon	herm	-196
PPR-containing protein	abi4	Vvv. Cabernet Sauvignon	herm	-274
PPR-containing protein	abi4	Vvv. Zinfandel	herm	-197
PPR-containing protein	abi4	Vvv. Zinfandel	herm	-275
PPR-containing protein	AIL7	Vvv. Black Corinth seeded	female	-1269
PPR-containing protein	AIL7	Vvv. Black Corinth seedless	female	-1267
PPR-containing protein	AIL7	Vvv. Cabernet Sauvignon	female	-1268
PPR-containing protein	AIL7	Vvv. Merlot	female	-710
PPR-containing protein	AIL7	Vvv. Merlot	female	-1268
PPR-containing protein	AIL7	Vvv. Cabernet Sauvignon	female	-1268
PPR-containing protein	AIL7	Vvs. DVIT3603.07	female	-707
PPR-containing protein	AIL7	Vvs. DVIT3603.07	female	-1265
PPR-containing protein	AIL7	Vvs. DVIT3603.07	female	-709
PPR-containing protein	AIL7	Vvs. DVIT3603.07	female	-1269
PPR-containing protein	AIL7	Vvs. DVIT3603.16	female	-710
PPR-containing protein	AIL7	Vvs. DVIT3603.16	female	-1269
PPR-containing protein	AIL7	Vvs. DVIT3351.27	female	-1269
PPR-containing protein	AIL7	Vvs. O34-16	female	-709
PPR-containing protein	AIL7	Vvs. O34-16	female	-1267
PPR-containing protein	AIL7	Vvs. O34-16	female	-1270
PPR-containing protein	AIL7	Vvv. Zinfandel	female	-1268
PPR-containing protein	AIL7	Vvv. Black Corinth seeded	herm	-709
PPR-containing protein	AIL7	Vvv. Black Corinth seedless	herm	-709
PPR-containing protein	AIL7	Vvv. Cabernet Sauvignon	herm	-709
PPR-containing protein	AIL7	Vvv. Merlot	herm	-703
PPR-containing protein	AIL7	Vvv. Cabernet Sauvignon	herm	-709
PPR-containing protein	AIL7	Vvv. Zinfandel	herm	-710
PPR-containing protein	ARR11	V. arizonica	male	-960
PPR-containing protein	ARR11	V. arizonica	male	-1272
PPR-containing protein	ARR11	V. arizonica	male	-796
PPR-containing protein	ARR11	Vvs. DVIT3603.16	male	-1276
PPR-containing protein	ARR11	Vvs. DVIT3351.27	male	-1275
PPR-containing protein	ARR14	V. arizonica	male	-959
PPR-containing protein	ARR14	V. arizonica	male	-1271
PPR-containing protein	ARR14	Vvs. DVIT3603.16	male	-1275
PPR-containing protein	ARR14	Vvs. DVIT3603.16	male	-808
PPR-containing protein	ARR14	Vvs. DVIT3351.27	male	-807
PPR-containing protein	ARR14	Vvs. DVIT3351.27	male	-1274
PPR-containing protein	AT2G01060	V. arizonica	male	-811
PPR-containing protein	AT2G01060	Vvs. DVIT3603.16	male	-1141
PPR-containing protein	AT2G01060	Vvs. DVIT3351.27	male	-1140
PPR-containing protein	AT5G67000	Vvv. Black Corinth seeded	female	-1701
PPR-containing protein	AT5G67000	Vvv. Black Corinth seeded	female	-1707
PPR-containing protein	AT5G67000	Vvv. Black Corinth seedless	female	-1701
PPR-containing protein	AT5G67000	Vvv. Black Corinth seedless	female	-1707
PPR-containing protein	AT5G67000	Vvv. Cabernet Sauvignon	female	-1700
PPR-containing protein	AT5G67000	Vvv. Cabernet Sauvignon	female	-1706
PPR-containing protein	AT5G67000	Vvv. Merlot	female	-1700
PPR-containing protein	AT5G67000	Vvv. Merlot	female	-2316
PPR-containing protein	AT5G67000	Vvv. Merlot	female	-1706
PPR-containing protein	AT5G67000	Vvv. Cabernet Sauvignon	female	-1700
PPR-containing protein	AT5G67000	Vvv. Cabernet Sauvignon	female	-1706
PPR-containing protein	AT5G67000	Vvs. DVIT3603.07	female	-1698
PPR-containing protein	AT5G67000	Vvs. DVIT3603.07	female	-2315
PPR-containing protein	AT5G67000	Vvs. DVIT3603.07	female	-1704
PPR-containing protein	AT5G67000	Vvs. DVIT3603.07	female	-1701
PPR-containing protein	AT5G67000	Vvs. DVIT3603.07	female	-2316
PPR-containing protein	AT5G67000	Vvs. DVIT3603.07	female	-1707
PPR-containing protein	AT5G67000	Vvs. DVIT3603.16	female	-1701
PPR-containing protein	AT5G67000	Vvs. DVIT3603.16	female	-2316
PPR-containing protein	AT5G67000	Vvs. DVIT3603.16	female	-1707
PPR-containing protein	AT5G67000	Vvs. DVIT3351.27	female	-1701
PPR-containing protein	AT5G67000	Vvs. DVIT3351.27	female	-1707
PPR-containing protein	AT5G67000	Vvs. O34-16	female	-1700
PPR-containing protein	AT5G67000	Vvs. O34-16	female	-2316
PPR-containing protein	AT5G67000	Vvs. O34-16	female	-1706
PPR-containing protein	AT5G67000	Vvs. O34-16	female	-1702
PPR-containing protein	AT5G67000	Vvv. Zinfandel	female	-1700
PPR-containing protein	AT5G67000	Vvv. Zinfandel	female	-1706
PPR-containing protein	AT5G67000	Vvv. Black Corinth seeded	herm	-1700
PPR-containing protein	AT5G67000	Vvv. Black Corinth seeded	herm	-1706
PPR-containing protein	AT5G67000	Vvv. Black Corinth seedless	herm	-1700
PPR-containing protein	AT5G67000	Vvv. Black Corinth seedless	herm	-1706
PPR-containing protein	AT5G67000	Vvv. Cabernet Sauvignon	herm	-1700
PPR-containing protein	AT5G67000	Vvv. Cabernet Sauvignon	herm	-1706
PPR-containing protein	AT5G67000	Vvv. Merlot	herm	-1701
PPR-containing protein	AT5G67000	Vvv. Merlot	herm	-1707
PPR-containing protein	AT5G67000	Vvv. Cabernet Sauvignon	herm	-1700
PPR-containing protein	AT5G67000	Vvv. Cabernet Sauvignon	herm	-1706
PPR-containing protein	AT5G67000	Vvv. Zinfandel	herm	-1700
PPR-containing protein	AT5G67000	Vvv. Zinfandel	herm	-1706
PPR-containing protein	BHLH112	Vvv. Black Corinth seeded	female	-479
PPR-containing protein	BHLH112	Vvv. Black Corinth seeded	female	-847
PPR-containing protein	BHLH112	Vvv. Black Corinth seedless	female	-477
PPR-containing protein	BHLH112	Vvv. Black Corinth seedless	female	-845
PPR-containing protein	BHLH112	Vvv. Cabernet Sauvignon	female	-478
PPR-containing protein	BHLH112	Vvv. Cabernet Sauvignon	female	-846
PPR-containing protein	BHLH112	Vvv. Merlot	female	-458
PPR-containing protein	BHLH112	Vvv. Cabernet Sauvignon	female	-478
PPR-containing protein	BHLH112	Vvv. Cabernet Sauvignon	female	-846
PPR-containing protein	BHLH112	Vvs. DVIT3603.07	female	-455
PPR-containing protein	BHLH112	Vvs. DVIT3603.07	female	-467
PPR-containing protein	BHLH112	Vvs. DVIT3603.07	female	-826
PPR-containing protein	BHLH112	Vvs. DVIT3603.16	female	-468
PPR-containing protein	BHLH112	Vvs. DVIT3603.16	female	-827
PPR-containing protein	BHLH112	Vvs. DVIT3351.27	female	-479
PPR-containing protein	BHLH112	Vvs. DVIT3351.27	female	-847
PPR-containing protein	BHLH112	Vvs. O34-16	female	-457
PPR-containing protein	BHLH112	Vvs. O34-16	female	-480
PPR-containing protein	BHLH112	Vvs. O34-16	female	-849
PPR-containing protein	BHLH112	Vvv. Zinfandel	female	-478
PPR-containing protein	BHLH112	Vvv. Zinfandel	female	-846
PPR-containing protein	BHLH112	Vvv. Black Corinth seeded	herm	-457
PPR-containing protein	BHLH112	Vvv. Black Corinth seeded	herm	-826
PPR-containing protein	BHLH112	Vvv. Black Corinth seedless	herm	-457
PPR-containing protein	BHLH112	Vvv. Black Corinth seedless	herm	-826
PPR-containing protein	BHLH112	Vvv. Cabernet Sauvignon	herm	-457
PPR-containing protein	BHLH112	Vvv. Cabernet Sauvignon	herm	-826
PPR-containing protein	BHLH112	Vvv. Merlot	herm	-451
PPR-containing protein	BHLH112	Vvv. Cabernet Sauvignon	herm	-457
PPR-containing protein	BHLH112	Vvv. Cabernet Sauvignon	herm	-826
PPR-containing protein	BHLH112	Vvv. Zinfandel	herm	-458
PPR-containing protein	BHLH112	Vvv. Zinfandel	herm	-827
PPR-containing protein	BHLH13	V. arizonica	male	-1187
PPR-containing protein	BHLH13	V. arizonica	male	-1210
PPR-containing protein	BHLH13	V. arizonica	male	-1119
PPR-containing protein	BHLH13	Vvs. DVIT3603.16	male	-320
PPR-containing protein	BHLH13	Vvs. DVIT3351.27	male	-321
PPR-containing protein	bHLH130	Vvv. Black Corinth seeded	female	-478
PPR-containing protein	bHLH130	Vvv. Black Corinth seeded	female	-846
PPR-containing protein	bHLH130	Vvv. Black Corinth seedless	female	-476
PPR-containing protein	bHLH130	Vvv. Black Corinth seedless	female	-844
PPR-containing protein	bHLH130	Vvv. Cabernet Sauvignon	female	-477
PPR-containing protein	bHLH130	Vvv. Cabernet Sauvignon	female	-845
PPR-containing protein	bHLH130	Vvv. Merlot	female	-457
PPR-containing protein	bHLH130	Vvv. Cabernet Sauvignon	female	-477
PPR-containing protein	bHLH130	Vvv. Cabernet Sauvignon	female	-845
PPR-containing protein	bHLH130	Vvs. DVIT3603.07	female	-454
PPR-containing protein	bHLH130	Vvs. DVIT3603.07	female	-466
PPR-containing protein	bHLH130	Vvs. DVIT3603.07	female	-825
PPR-containing protein	bHLH130	Vvs. DVIT3603.16	female	-467
PPR-containing protein	bHLH130	Vvs. DVIT3603.16	female	-826
PPR-containing protein	bHLH130	Vvs. DVIT3351.27	female	-478
PPR-containing protein	bHLH130	Vvs. DVIT3351.27	female	-846
PPR-containing protein	bHLH130	Vvs. O34-16	female	-456
PPR-containing protein	bHLH130	Vvs. O34-16	female	-479
PPR-containing protein	bHLH130	Vvs. O34-16	female	-848
PPR-containing protein	bHLH130	Vvv. Zinfandel	female	-477
PPR-containing protein	bHLH130	Vvv. Zinfandel	female	-845
PPR-containing protein	bHLH130	Vvv. Black Corinth seeded	herm	-456
PPR-containing protein	bHLH130	Vvv. Black Corinth seeded	herm	-825
PPR-containing protein	bHLH130	Vvv. Black Corinth seedless	herm	-456
PPR-containing protein	bHLH130	Vvv. Black Corinth seedless	herm	-825
PPR-containing protein	bHLH130	Vvv. Cabernet Sauvignon	herm	-456
PPR-containing protein	bHLH130	Vvv. Cabernet Sauvignon	herm	-825
PPR-containing protein	bHLH130	Vvv. Merlot	herm	-450
PPR-containing protein	bHLH130	Vvv. Cabernet Sauvignon	herm	-456
PPR-containing protein	bHLH130	Vvv. Cabernet Sauvignon	herm	-825
PPR-containing protein	bHLH130	Vvv. Zinfandel	herm	-457
PPR-containing protein	bHLH130	Vvv. Zinfandel	herm	-826
PPR-containing protein	BHLH34	V. arizonica	male	-1187
PPR-containing protein	BHLH34	V. arizonica	male	-1210
PPR-containing protein	BHLH34	V. arizonica	male	-1119
PPR-containing protein	BHLH34	V. arizonica	male	-302
PPR-containing protein	BHLH34	Vvs. DVIT3603.16	male	-827
PPR-containing protein	BHLH34	Vvs. DVIT3603.16	male	-320
PPR-containing protein	BHLH34	Vvs. DVIT3603.16	male	-389
PPR-containing protein	BHLH34	Vvs. DVIT3603.16	male	-482
PPR-containing protein	BHLH34	Vvs. DVIT3351.27	male	-826
PPR-containing protein	BHLH34	Vvs. DVIT3351.27	male	-321
PPR-containing protein	BHLH34	Vvs. DVIT3351.27	male	-390
PPR-containing protein	BHLH34	Vvs. DVIT3351.27	male	-482
PPR-containing protein	bHLH80	Vvv. Black Corinth seeded	female	-478
PPR-containing protein	bHLH80	Vvv. Black Corinth seeded	female	-846
PPR-containing protein	bHLH80	Vvv. Black Corinth seedless	female	-476
PPR-containing protein	bHLH80	Vvv. Black Corinth seedless	female	-844
PPR-containing protein	bHLH80	Vvv. Cabernet Sauvignon	female	-477
PPR-containing protein	bHLH80	Vvv. Cabernet Sauvignon	female	-845
PPR-containing protein	bHLH80	Vvv. Merlot	female	-457
PPR-containing protein	bHLH80	Vvv. Cabernet Sauvignon	female	-477
PPR-containing protein	bHLH80	Vvv. Cabernet Sauvignon	female	-845
PPR-containing protein	bHLH80	Vvs. DVIT3603.07	female	-454
PPR-containing protein	bHLH80	Vvs. DVIT3603.07	female	-466
PPR-containing protein	bHLH80	Vvs. DVIT3603.07	female	-825
PPR-containing protein	bHLH80	Vvs. DVIT3603.16	female	-467
PPR-containing protein	bHLH80	Vvs. DVIT3603.16	female	-826
PPR-containing protein	bHLH80	Vvs. DVIT3351.27	female	-478
PPR-containing protein	bHLH80	Vvs. DVIT3351.27	female	-846
PPR-containing protein	bHLH80	Vvs. O34-16	female	-456
PPR-containing protein	bHLH80	Vvs. O34-16	female	-479
PPR-containing protein	bHLH80	Vvs. O34-16	female	-848
PPR-containing protein	bHLH80	Vvv. Zinfandel	female	-477
PPR-containing protein	bHLH80	Vvv. Zinfandel	female	-845
PPR-containing protein	bHLH80	Vvv. Black Corinth seeded	herm	-456
PPR-containing protein	bHLH80	Vvv. Black Corinth seeded	herm	-825
PPR-containing protein	bHLH80	Vvv. Black Corinth seedless	herm	-456
PPR-containing protein	bHLH80	Vvv. Black Corinth seedless	herm	-825
PPR-containing protein	bHLH80	Vvv. Cabernet Sauvignon	herm	-456
PPR-containing protein	bHLH80	Vvv. Cabernet Sauvignon	herm	-825
PPR-containing protein	bHLH80	Vvv. Merlot	herm	-450
PPR-containing protein	bHLH80	Vvv. Cabernet Sauvignon	herm	-456
PPR-containing protein	bHLH80	Vvv. Cabernet Sauvignon	herm	-825
PPR-containing protein	bHLH80	Vvv. Zinfandel	herm	-457
PPR-containing protein	bHLH80	Vvv. Zinfandel	herm	-826
PPR-containing protein	BIM2	V. arizonica	male	-1118
PPR-containing protein	BIM2	V. arizonica	male	-1209
PPR-containing protein	BIM2	V. arizonica	male	-1186
PPR-containing protein	BIM2	V. arizonica	male	-184
PPR-containing protein	BIM2	V. arizonica	male	-301
PPR-containing protein	BIM2	V. arizonica	male	-420
PPR-containing protein	BIM2	V. arizonica	male	-1341
PPR-containing protein	BIM2	V. arizonica	male	-2022
PPR-containing protein	BIM2	Vvs. DVIT3603.16	male	-826
PPR-containing protein	BIM2	Vvs. DVIT3603.16	male	-319
PPR-containing protein	BIM2	Vvs. DVIT3603.16	male	-481
PPR-containing protein	BIM2	Vvs. DVIT3603.16	male	-388
PPR-containing protein	BIM2	Vvs. DVIT3603.16	male	-1345
PPR-containing protein	BIM2	Vvs. DVIT3603.16	male	-2023
PPR-containing protein	BIM2	Vvs. DVIT3351.27	male	-825
PPR-containing protein	BIM2	Vvs. DVIT3351.27	male	-320
PPR-containing protein	BIM2	Vvs. DVIT3351.27	male	-389
PPR-containing protein	BIM2	Vvs. DVIT3351.27	male	-481
PPR-containing protein	BIM2	Vvs. DVIT3351.27	male	-1344
PPR-containing protein	BIM2	Vvs. DVIT3351.27	male	-2023
PPR-containing protein	BIM3	V. arizonica	male	-1118
PPR-containing protein	BIM3	V. arizonica	male	-1209
PPR-containing protein	BIM3	V. arizonica	male	-1186
PPR-containing protein	BIM3	V. arizonica	male	-184
PPR-containing protein	BIM3	V. arizonica	male	-301
PPR-containing protein	BIM3	V. arizonica	male	-403
PPR-containing protein	BIM3	Vvs. DVIT3603.16	male	-826
PPR-containing protein	BIM3	Vvs. DVIT3603.16	male	-319
PPR-containing protein	BIM3	Vvs. DVIT3603.16	male	-481
PPR-containing protein	BIM3	Vvs. DVIT3603.16	male	-388
PPR-containing protein	BIM3	Vvs. DVIT3351.27	male	-825
PPR-containing protein	BIM3	Vvs. DVIT3351.27	male	-320
PPR-containing protein	BIM3	Vvs. DVIT3351.27	male	-389
PPR-containing protein	BIM3	Vvs. DVIT3351.27	male	-481
PPR-containing protein	ERF13	Vvv. Black Corinth seeded	female	-259
PPR-containing protein	ERF13	Vvv. Black Corinth seedless	female	-257
PPR-containing protein	ERF13	Vvv. Cabernet Sauvignon	female	-258
PPR-containing protein	ERF13	Vvv. Merlot	female	-238
PPR-containing protein	ERF13	Vvv. Cabernet Sauvignon	female	-258
PPR-containing protein	ERF13	Vvs. DVIT3603.07	female	-234
PPR-containing protein	ERF13	Vvs. DVIT3603.07	female	-247
PPR-containing protein	ERF13	Vvs. DVIT3603.16	female	-248
PPR-containing protein	ERF13	Vvs. DVIT3351.27	female	-259
PPR-containing protein	ERF13	Vvs. O34-16	female	-237
PPR-containing protein	ERF13	Vvs. O34-16	female	-260
PPR-containing protein	ERF13	Vvv. Zinfandel	female	-258
PPR-containing protein	ERF13	Vvv. Black Corinth seeded	herm	-237
PPR-containing protein	ERF13	Vvv. Black Corinth seedless	herm	-237
PPR-containing protein	ERF13	Vvv. Cabernet Sauvignon	herm	-237
PPR-containing protein	ERF13	Vvv. Merlot	herm	-231
PPR-containing protein	ERF13	Vvv. Cabernet Sauvignon	herm	-237
PPR-containing protein	ERF13	Vvv. Zinfandel	herm	-238
PPR-containing protein	FUS3	Vvv. Black Corinth seeded	female	-466
PPR-containing protein	FUS3	Vvv. Black Corinth seeded	female	-462
PPR-containing protein	FUS3	Vvv. Black Corinth seeded	female	-461
PPR-containing protein	FUS3	Vvv. Black Corinth seedless	female	-460
PPR-containing protein	FUS3	Vvv. Black Corinth seedless	female	-459
PPR-containing protein	FUS3	Vvv. Black Corinth seedless	female	-464
PPR-containing protein	FUS3	Vvv. Cabernet Sauvignon	female	-461
PPR-containing protein	FUS3	Vvv. Cabernet Sauvignon	female	-460
PPR-containing protein	FUS3	Vvv. Cabernet Sauvignon	female	-465
PPR-containing protein	FUS3	Vvv. Merlot	female	-441
PPR-containing protein	FUS3	Vvv. Merlot	female	-440
PPR-containing protein	FUS3	Vvv. Merlot	female	-445
PPR-containing protein	FUS3	Vvv. Cabernet Sauvignon	female	-461
PPR-containing protein	FUS3	Vvv. Cabernet Sauvignon	female	-460
PPR-containing protein	FUS3	Vvv. Cabernet Sauvignon	female	-465
PPR-containing protein	FUS3	Vvs. DVIT3603.07	female	-438
PPR-containing protein	FUS3	Vvs. DVIT3603.07	female	-437
PPR-containing protein	FUS3	Vvs. DVIT3603.07	female	-442
PPR-containing protein	FUS3	Vvs. DVIT3603.07	female	-454
PPR-containing protein	FUS3	Vvs. DVIT3603.07	female	-450
PPR-containing protein	FUS3	Vvs. DVIT3603.07	female	-449
PPR-containing protein	FUS3	Vvs. DVIT3603.16	female	-450
PPR-containing protein	FUS3	Vvs. DVIT3603.16	female	-451
PPR-containing protein	FUS3	Vvs. DVIT3603.16	female	-455
PPR-containing protein	FUS3	Vvs. DVIT3351.27	female	-466
PPR-containing protein	FUS3	Vvs. DVIT3351.27	female	-462
PPR-containing protein	FUS3	Vvs. DVIT3351.27	female	-461
PPR-containing protein	FUS3	Vvs. O34-16	female	-440
PPR-containing protein	FUS3	Vvs. O34-16	female	-439
PPR-containing protein	FUS3	Vvs. O34-16	female	-444
PPR-containing protein	FUS3	Vvs. O34-16	female	-467
PPR-containing protein	FUS3	Vvs. O34-16	female	-462
PPR-containing protein	FUS3	Vvs. O34-16	female	-463
PPR-containing protein	FUS3	Vvv. Zinfandel	female	-461
PPR-containing protein	FUS3	Vvv. Zinfandel	female	-460
PPR-containing protein	FUS3	Vvv. Zinfandel	female	-465
PPR-containing protein	FUS3	Vvv. Black Corinth seeded	herm	-440
PPR-containing protein	FUS3	Vvv. Black Corinth seeded	herm	-439
PPR-containing protein	FUS3	Vvv. Black Corinth seeded	herm	-444
PPR-containing protein	FUS3	Vvv. Black Corinth seedless	herm	-440
PPR-containing protein	FUS3	Vvv. Black Corinth seedless	herm	-439
PPR-containing protein	FUS3	Vvv. Black Corinth seedless	herm	-444
PPR-containing protein	FUS3	Vvv. Cabernet Sauvignon	herm	-440
PPR-containing protein	FUS3	Vvv. Cabernet Sauvignon	herm	-439
PPR-containing protein	FUS3	Vvv. Cabernet Sauvignon	herm	-444
PPR-containing protein	FUS3	Vvv. Merlot	herm	-438
PPR-containing protein	FUS3	Vvv. Merlot	herm	-434
PPR-containing protein	FUS3	Vvv. Merlot	herm	-433
PPR-containing protein	FUS3	Vvv. Cabernet Sauvignon	herm	-440
PPR-containing protein	FUS3	Vvv. Cabernet Sauvignon	herm	-439
PPR-containing protein	FUS3	Vvv. Cabernet Sauvignon	herm	-444
PPR-containing protein	FUS3	Vvv. Zinfandel	herm	-441
PPR-containing protein	FUS3	Vvv. Zinfandel	herm	-440
PPR-containing protein	FUS3	Vvv. Zinfandel	herm	-445
PPR-containing protein	GATA19	Vvv. Black Corinth seeded	female	-250
PPR-containing protein	GATA19	Vvv. Black Corinth seeded	female	-778
PPR-containing protein	GATA19	Vvv. Black Corinth seedless	female	-248
PPR-containing protein	GATA19	Vvv. Black Corinth seedless	female	-776
PPR-containing protein	GATA19	Vvv. Cabernet Sauvignon	female	-249
PPR-containing protein	GATA19	Vvv. Cabernet Sauvignon	female	-777
PPR-containing protein	GATA19	Vvv. Merlot	female	-229
PPR-containing protein	GATA19	Vvv. Merlot	female	-758
PPR-containing protein	GATA19	Vvv. Cabernet Sauvignon	female	-249
PPR-containing protein	GATA19	Vvv. Cabernet Sauvignon	female	-777
PPR-containing protein	GATA19	Vvs. DVIT3603.07	female	-225
PPR-containing protein	GATA19	Vvs. DVIT3603.07	female	-755
PPR-containing protein	GATA19	Vvs. DVIT3603.07	female	-238
PPR-containing protein	GATA19	Vvs. DVIT3603.07	female	-757
PPR-containing protein	GATA19	Vvs. DVIT3603.16	female	-239
PPR-containing protein	GATA19	Vvs. DVIT3603.16	female	-758
PPR-containing protein	GATA19	Vvs. DVIT3351.27	female	-250
PPR-containing protein	GATA19	Vvs. DVIT3351.27	female	-778
PPR-containing protein	GATA19	Vvs. O34-16	female	-228
PPR-containing protein	GATA19	Vvs. O34-16	female	-757
PPR-containing protein	GATA19	Vvs. O34-16	female	-251
PPR-containing protein	GATA19	Vvs. O34-16	female	-779
PPR-containing protein	GATA19	Vvv. Zinfandel	female	-249
PPR-containing protein	GATA19	Vvv. Zinfandel	female	-777
PPR-containing protein	GATA19	Vvv. Black Corinth seeded	herm	-228
PPR-containing protein	GATA19	Vvv. Black Corinth seeded	herm	-757
PPR-containing protein	GATA19	Vvv. Black Corinth seedless	herm	-228
PPR-containing protein	GATA19	Vvv. Black Corinth seedless	herm	-757
PPR-containing protein	GATA19	Vvv. Cabernet Sauvignon	herm	-228
PPR-containing protein	GATA19	Vvv. Cabernet Sauvignon	herm	-757
PPR-containing protein	GATA19	Vvv. Merlot	herm	-222
PPR-containing protein	GATA19	Vvv. Merlot	herm	-751
PPR-containing protein	GATA19	Vvv. Cabernet Sauvignon	herm	-228
PPR-containing protein	GATA19	Vvv. Cabernet Sauvignon	herm	-757
PPR-containing protein	GATA19	Vvv. Zinfandel	herm	-229
PPR-containing protein	GATA19	Vvv. Zinfandel	herm	-758
PPR-containing protein	HBI1	V. arizonica	male	-1209
PPR-containing protein	HBI1	V. arizonica	male	-1186
PPR-containing protein	HBI1	V. arizonica	male	-1207
PPR-containing protein	HBI1	V. arizonica	male	-1116
PPR-containing protein	HBI1	Vvs. DVIT3603.16	male	-319
PPR-containing protein	HBI1	Vvs. DVIT3351.27	male	-320
PPR-containing protein	KAN4	Vvv. Black Corinth seeded	herm	-1569
PPR-containing protein	KAN4	Vvv. Black Corinth seedless	herm	-1569
PPR-containing protein	KAN4	Vvv. Cabernet Sauvignon	herm	-1569
PPR-containing protein	KAN4	Vvv. Merlot	herm	-1570
PPR-containing protein	KAN4	Vvv. Cabernet Sauvignon	herm	-1569
PPR-containing protein	KAN4	Vvv. Zinfandel	herm	-1569
PPR-containing protein	MYB3	V. arizonica	male	-1428
PPR-containing protein	MYB3	V. arizonica	male	-2103
PPR-containing protein	MYB3	V. arizonica	male	-1293
PPR-containing protein	MYB3	Vvs. DVIT3603.16	male	-1432
PPR-containing protein	MYB3	Vvs. DVIT3603.16	male	-1297
PPR-containing protein	MYB3	Vvs. DVIT3351.27	male	-1431
PPR-containing protein	MYB3	Vvs. DVIT3351.27	male	-1296
PPR-containing protein	MYB46	V. arizonica	male	-1429
PPR-containing protein	MYB46	V. arizonica	male	-905
PPR-containing protein	MYB46	V. arizonica	male	-2104
PPR-containing protein	MYB46	Vvs. DVIT3603.16	male	-1433
PPR-containing protein	MYB46	Vvs. DVIT3603.16	male	-383
PPR-containing protein	MYB46	Vvs. DVIT3351.27	male	-1432
PPR-containing protein	MYB46	Vvs. DVIT3351.27	male	-384
PPR-containing protein	MYB57	V. arizonica	male	-2100
PPR-containing protein	MYB57	Vvs. DVIT3603.16	male	-356
PPR-containing protein	MYB57	Vvs. DVIT3351.27	male	-357
PPR-containing protein	MYB62	V. arizonica	male	-2098
PPR-containing protein	MYB62	Vvs. DVIT3603.16	male	-354
PPR-containing protein	MYB62	Vvs. DVIT3603.16	male	-816
PPR-containing protein	MYB62	Vvs. DVIT3351.27	male	-355
PPR-containing protein	MYB62	Vvs. DVIT3351.27	male	-815
PPR-containing protein	MYC2	V. arizonica	male	-1187
PPR-containing protein	MYC2	V. arizonica	male	-1210
PPR-containing protein	MYC2	V. arizonica	male	-1119
PPR-containing protein	MYC2	Vvs. DVIT3603.16	male	-320
PPR-containing protein	MYC2	Vvs. DVIT3351.27	male	-321
PPR-containing protein	MYC3	V. arizonica	male	-1187
PPR-containing protein	MYC3	V. arizonica	male	-1210
PPR-containing protein	MYC3	V. arizonica	male	-1119
PPR-containing protein	MYC3	V. arizonica	male	-302
PPR-containing protein	MYC3	Vvs. DVIT3603.16	male	-827
PPR-containing protein	MYC3	Vvs. DVIT3603.16	male	-320
PPR-containing protein	MYC3	Vvs. DVIT3603.16	male	-389
PPR-containing protein	MYC3	Vvs. DVIT3351.27	male	-826
PPR-containing protein	MYC3	Vvs. DVIT3351.27	male	-321
PPR-containing protein	MYC3	Vvs. DVIT3351.27	male	-390
PPR-containing protein	MYC4	V. arizonica	male	-1187
PPR-containing protein	MYC4	V. arizonica	male	-1210
PPR-containing protein	MYC4	V. arizonica	male	-1119
PPR-containing protein	MYC4	Vvs. DVIT3603.16	male	-320
PPR-containing protein	MYC4	Vvs. DVIT3351.27	male	-321
PPR-containing protein	NAC083	Vvv. Black Corinth seeded	female	-50
PPR-containing protein	NAC083	Vvv. Black Corinth seedless	female	-48
PPR-containing protein	NAC083	Vvv. Cabernet Sauvignon	female	-49
PPR-containing protein	NAC083	Vvv. Merlot	female	-29
PPR-containing protein	NAC083	Vvv. Cabernet Sauvignon	female	-49
PPR-containing protein	NAC083	Vvs. DVIT3603.07	female	-25
PPR-containing protein	NAC083	Vvs. DVIT3603.07	female	-38
PPR-containing protein	NAC083	Vvs. DVIT3603.16	female	-39
PPR-containing protein	NAC083	Vvs. DVIT3351.27	female	-50
PPR-containing protein	NAC083	Vvs. O34-16	female	-28
PPR-containing protein	NAC083	Vvs. O34-16	female	-51
PPR-containing protein	NAC083	Vvv. Zinfandel	female	-49
PPR-containing protein	NAC083	Vvv. Black Corinth seeded	herm	-28
PPR-containing protein	NAC083	Vvv. Black Corinth seedless	herm	-28
PPR-containing protein	NAC083	Vvv. Cabernet Sauvignon	herm	-28
PPR-containing protein	NAC083	Vvv. Merlot	herm	-22
PPR-containing protein	NAC083	Vvv. Cabernet Sauvignon	herm	-28
PPR-containing protein	NAC083	Vvv. Zinfandel	herm	-29
PPR-containing protein	PHYPADRAFT_143875	V. arizonica	male	-1118
PPR-containing protein	PHYPADRAFT_143875	V. arizonica	male	-1209
PPR-containing protein	PHYPADRAFT_143875	V. arizonica	male	-1186
PPR-containing protein	PHYPADRAFT_143875	V. arizonica	male	-184
PPR-containing protein	PHYPADRAFT_143875	Vvs. DVIT3603.16	male	-826
PPR-containing protein	PHYPADRAFT_143875	Vvs. DVIT3603.16	male	-319
PPR-containing protein	PHYPADRAFT_143875	Vvs. DVIT3603.16	male	-1357
PPR-containing protein	PHYPADRAFT_143875	Vvs. DVIT3351.27	male	-825
PPR-containing protein	PHYPADRAFT_143875	Vvs. DVIT3351.27	male	-320
PPR-containing protein	PHYPADRAFT_143875	Vvs. DVIT3351.27	male	-1356
PPR-containing protein	PHYPADRAFT_48267	V. arizonica	male	-1187
PPR-containing protein	PHYPADRAFT_48267	V. arizonica	male	-1210
PPR-containing protein	PHYPADRAFT_48267	V. arizonica	male	-1119
PPR-containing protein	PHYPADRAFT_48267	Vvs. DVIT3603.16	male	-320
PPR-containing protein	PHYPADRAFT_48267	Vvs. DVIT3351.27	male	-321
PPR-containing protein	PHYPADRAFT_72483	V. arizonica	male	-1118
PPR-containing protein	PHYPADRAFT_72483	V. arizonica	male	-1209
PPR-containing protein	PHYPADRAFT_72483	V. arizonica	male	-1186
PPR-containing protein	PHYPADRAFT_72483	V. arizonica	male	-184
PPR-containing protein	PHYPADRAFT_72483	V. arizonica	male	-301
PPR-containing protein	PHYPADRAFT_72483	V. arizonica	male	-420
PPR-containing protein	PHYPADRAFT_72483	V. arizonica	male	-1341
PPR-containing protein	PHYPADRAFT_72483	V. arizonica	male	-2022
PPR-containing protein	PHYPADRAFT_72483	Vvs. DVIT3603.16	male	-826
PPR-containing protein	PHYPADRAFT_72483	Vvs. DVIT3603.16	male	-319
PPR-containing protein	PHYPADRAFT_72483	Vvs. DVIT3603.16	male	-481
PPR-containing protein	PHYPADRAFT_72483	Vvs. DVIT3603.16	male	-388
PPR-containing protein	PHYPADRAFT_72483	Vvs. DVIT3603.16	male	-1357
PPR-containing protein	PHYPADRAFT_72483	Vvs. DVIT3603.16	male	-1345
PPR-containing protein	PHYPADRAFT_72483	Vvs. DVIT3603.16	male	-4
PPR-containing protein	PHYPADRAFT_72483	Vvs. DVIT3603.16	male	-2023
PPR-containing protein	PHYPADRAFT_72483	Vvs. DVIT3603.16	male	-162
PPR-containing protein	PHYPADRAFT_72483	Vvs. DVIT3603.16	male	-99
PPR-containing protein	PHYPADRAFT_72483	Vvs. DVIT3351.27	male	-825
PPR-containing protein	PHYPADRAFT_72483	Vvs. DVIT3351.27	male	-320
PPR-containing protein	PHYPADRAFT_72483	Vvs. DVIT3351.27	male	-389
PPR-containing protein	PHYPADRAFT_72483	Vvs. DVIT3351.27	male	-481
PPR-containing protein	PHYPADRAFT_72483	Vvs. DVIT3351.27	male	-1356
PPR-containing protein	PHYPADRAFT_72483	Vvs. DVIT3351.27	male	-1344
PPR-containing protein	PHYPADRAFT_72483	Vvs. DVIT3351.27	male	-5
PPR-containing protein	PHYPADRAFT_72483	Vvs. DVIT3351.27	male	-2023
PPR-containing protein	PHYPADRAFT_72483	Vvs. DVIT3351.27	male	-163
PPR-containing protein	PHYPADRAFT_72483	Vvs. DVIT3351.27	male	-100
PPR-containing protein	PIF3	V. arizonica	male	-1187
PPR-containing protein	PIF3	V. arizonica	male	-1210
PPR-containing protein	PIF3	V. arizonica	male	-1208
PPR-containing protein	PIF3	V. arizonica	male	-1119
PPR-containing protein	PIF3	V. arizonica	male	-1117
PPR-containing protein	PIF3	Vvs. DVIT3603.16	male	-320
PPR-containing protein	PIF3	Vvs. DVIT3603.16	male	-482
PPR-containing protein	PIF3	Vvs. DVIT3351.27	male	-321
PPR-containing protein	PIF3	Vvs. DVIT3351.27	male	-482
PPR-containing protein	PIF4	V. arizonica	male	-1188
PPR-containing protein	PIF4	V. arizonica	male	-1211
PPR-containing protein	PIF4	V. arizonica	male	-1118
PPR-containing protein	PIF4	V. arizonica	male	-1209
PPR-containing protein	PIF4	V. arizonica	male	-1120
PPR-containing protein	PIF4	V. arizonica	male	-1186
PPR-containing protein	PIF4	Vvs. DVIT3603.16	male	-321
PPR-containing protein	PIF4	Vvs. DVIT3351.27	male	-322
PPR-containing protein	RAMOSA1	V. arizonica	male	-1671
PPR-containing protein	RAMOSA1	V. arizonica	male	-1926
PPR-containing protein	RAMOSA1	Vvs. DVIT3603.16	male	-1675
PPR-containing protein	RAMOSA1	Vvs. DVIT3603.16	male	-1927
PPR-containing protein	RAMOSA1	Vvs. DVIT3351.27	male	-1674
PPR-containing protein	RAMOSA1	Vvs. DVIT3351.27	male	-1927
PPR-containing protein	SMZ	V. arizonica	male	-1280
PPR-containing protein	SMZ	Vvs. DVIT3603.16	male	-1284
PPR-containing protein	SMZ	Vvs. DVIT3351.27	male	-1283
PPR-containing protein	SPL3	Vvv. Black Corinth seeded	female	-2133
PPR-containing protein	SPL3	Vvv. Black Corinth seedless	female	-2134
PPR-containing protein	SPL3	Vvv. Cabernet Sauvignon	female	-2133
PPR-containing protein	SPL3	Vvv. Merlot	female	-2133
PPR-containing protein	SPL3	Vvv. Cabernet Sauvignon	female	-2133
PPR-containing protein	SPL3	Vvs. DVIT3603.07	female	-2131
PPR-containing protein	SPL3	Vvs. DVIT3603.07	female	-2133
PPR-containing protein	SPL3	Vvs. DVIT3603.16	female	-2133
PPR-containing protein	SPL3	Vvs. DVIT3351.27	female	-2133
PPR-containing protein	SPL3	Vvs. O34-16	female	-2133
PPR-containing protein	SPL3	Vvs. O34-16	female	-2134
PPR-containing protein	SPL3	Vvv. Zinfandel	female	-2133
PPR-containing protein	SPL3	Vvv. Black Corinth seeded	herm	-2133
PPR-containing protein	SPL3	Vvv. Black Corinth seedless	herm	-2133
PPR-containing protein	SPL3	Vvv. Cabernet Sauvignon	herm	-2133
PPR-containing protein	SPL3	Vvv. Merlot	herm	-2133
PPR-containing protein	SPL3	Vvv. Cabernet Sauvignon	herm	-2133
PPR-containing protein	SPL3	Vvv. Zinfandel	herm	-2133
PPR-containing protein	SPT	V. arizonica	male	-1187
PPR-containing protein	SPT	V. arizonica	male	-1210
PPR-containing protein	SPT	V. arizonica	male	-1118
PPR-containing protein	SPT	V. arizonica	male	-1209
PPR-containing protein	SPT	V. arizonica	male	-1186
PPR-containing protein	SPT	V. arizonica	male	-1119
PPR-containing protein	SPT	V. arizonica	male	-302
PPR-containing protein	SPT	V. arizonica	male	-185
PPR-containing protein	SPT	Vvs. DVIT3603.16	male	-826
PPR-containing protein	SPT	Vvs. DVIT3603.16	male	-320
PPR-containing protein	SPT	Vvs. DVIT3603.16	male	-389
PPR-containing protein	SPT	Vvs. DVIT3351.27	male	-825
PPR-containing protein	SPT	Vvs. DVIT3351.27	male	-321
PPR-containing protein	SPT	Vvs. DVIT3351.27	male	-390
PPR-containing protein	TBP3	V. arizonica	male	-1726
PPR-containing protein	TBP3	V. arizonica	male	-1235
PPR-containing protein	TBP3	V. arizonica	male	-1842
PPR-containing protein	TBP3	V. arizonica	male	-1695
PPR-containing protein	TBP3	Vvs. DVIT3603.16	male	-1730
PPR-containing protein	TBP3	Vvs. DVIT3603.16	male	-1843
PPR-containing protein	TBP3	Vvs. DVIT3603.16	male	-1699
PPR-containing protein	TBP3	Vvs. DVIT3351.27	male	-1729
PPR-containing protein	TBP3	Vvs. DVIT3351.27	male	-1843
PPR-containing protein	TBP3	Vvs. DVIT3351.27	male	-1698
PPR-containing protein	WRKY6	V. arizonica	male	-1767
PPR-containing protein	WRKY6	Vvs. DVIT3603.16	male	-1768
PPR-containing protein	WRKY6	Vvs. DVIT3351.27	male	-1768
VviYABBY3	AIB	V. arizonica	male	-2557
VviYABBY3	AIB	Vvs. DVIT3603.16	male	-2553
VviYABBY3	AIB	Vvs. DVIT3351.27	male	-2553
VviYABBY3	AT1G19210	V. arizonica	female	-1763
VviYABBY3	AT1G19210	Vvv. Black Corinth seeded	female	-1770
VviYABBY3	AT1G19210	Vvv. Black Corinth seedless	female	-1769
VviYABBY3	AT1G19210	Vvv. Cabernet Sauvignon	female	-1774
VviYABBY3	AT1G19210	Vvv. Merlot	female	-1788
VviYABBY3	AT1G19210	Vvv. Cabernet Sauvignon	female	-1774
VviYABBY3	AT1G19210	Vvs. DVIT3603.07	female	-1776
VviYABBY3	AT1G19210	Vvs. DVIT3603.07	female	-1776
VviYABBY3	AT1G19210	Vvs. DVIT3603.16	female	-1778
VviYABBY3	AT1G19210	Vvs. DVIT3351.27	female	-1766
VviYABBY3	AT1G19210	Vvs. O34-16	female	-1776
VviYABBY3	AT1G19210	Vvs. O34-16	female	-1766
VviYABBY3	AT1G19210	Vvv. Zinfandel	female	-1777
VviYABBY3	AT1G19210	Vvv. Black Corinth seeded	herm	-1788
VviYABBY3	AT1G19210	Vvv. Black Corinth seedless	herm	-1787
VviYABBY3	AT1G19210	Vvv. Cabernet Sauvignon	herm	-1788
VviYABBY3	AT1G19210	Vvv. Merlot	herm	-1776
VviYABBY3	AT1G19210	Vvv. Cabernet Sauvignon	herm	-1788
VviYABBY3	AT1G19210	Vvv. Zinfandel	herm	-1789
VviYABBY3	AT1G36060	V. arizonica	female	-1763
VviYABBY3	AT1G36060	Vvv. Black Corinth seeded	female	-1770
VviYABBY3	AT1G36060	Vvv. Black Corinth seedless	female	-1769
VviYABBY3	AT1G36060	Vvv. Cabernet Sauvignon	female	-1774
VviYABBY3	AT1G36060	Vvv. Merlot	female	-1788
VviYABBY3	AT1G36060	Vvv. Cabernet Sauvignon	female	-1774
VviYABBY3	AT1G36060	Vvs. DVIT3603.07	female	-1776
VviYABBY3	AT1G36060	Vvs. DVIT3603.07	female	-1776
VviYABBY3	AT1G36060	Vvs. DVIT3603.16	female	-1778
VviYABBY3	AT1G36060	Vvs. DVIT3351.27	female	-1766
VviYABBY3	AT1G36060	Vvs. O34-16	female	-1776
VviYABBY3	AT1G36060	Vvs. O34-16	female	-1766
VviYABBY3	AT1G36060	Vvv. Zinfandel	female	-1777
VviYABBY3	AT1G36060	Vvv. Black Corinth seeded	herm	-1788
VviYABBY3	AT1G36060	Vvv. Black Corinth seedless	herm	-1787
VviYABBY3	AT1G36060	Vvv. Cabernet Sauvignon	herm	-1788
VviYABBY3	AT1G36060	Vvv. Merlot	herm	-1776
VviYABBY3	AT1G36060	Vvv. Cabernet Sauvignon	herm	-1788
VviYABBY3	AT1G36060	Vvv. Zinfandel	herm	-1789
VviYABBY3	At1g74840	V. arizonica	male	-672
VviYABBY3	At1g74840	Vvs. DVIT3603.16	male	-659
VviYABBY3	At1g74840	Vvs. DVIT3351.27	male	-659
VviYABBY3	AT5G47660	V. arizonica	male	-2703
VviYABBY3	AT5G47660	V. arizonica	male	-645
VviYABBY3	AT5G47660	Vvs. DVIT3603.16	male	-632
VviYABBY3	AT5G47660	Vvs. DVIT3351.27	male	-632
VviYABBY3	BHLH13	V. arizonica	male	-2557
VviYABBY3	BHLH13	Vvs. DVIT3603.16	male	-2553
VviYABBY3	BHLH13	Vvs. DVIT3351.27	male	-2553
VviYABBY3	BIM1	V. arizonica	male	-2555
VviYABBY3	BIM1	Vvs. DVIT3603.16	male	-2551
VviYABBY3	BIM1	Vvs. DVIT3351.27	male	-2551
VviYABBY3	BIM3	V. arizonica	male	-2556
VviYABBY3	BIM3	Vvs. DVIT3603.16	male	-2552
VviYABBY3	BIM3	Vvs. DVIT3351.27	male	-2552
VviYABBY3	bZIP50	V. arizonica	female	-2567
VviYABBY3	bZIP50	Vvv. Black Corinth seeded	female	-2567
VviYABBY3	bZIP50	Vvv. Black Corinth seedless	female	-2567
VviYABBY3	bZIP50	Vvv. Cabernet Sauvignon	female	-2567
VviYABBY3	bZIP50	Vvv. Merlot	female	-2567
VviYABBY3	bZIP50	Vvv. Cabernet Sauvignon	female	-2567
VviYABBY3	bZIP50	Vvs. DVIT3603.07	female	-2567
VviYABBY3	bZIP50	Vvs. DVIT3603.07	female	-2567
VviYABBY3	bZIP50	Vvs. DVIT3603.16	female	-2567
VviYABBY3	bZIP50	Vvs. DVIT3351.27	female	-2567
VviYABBY3	bZIP50	Vvs. O34-16	female	-2567
VviYABBY3	bZIP50	Vvs. O34-16	female	-2567
VviYABBY3	bZIP50	Vvv. Zinfandel	female	-2567
VviYABBY3	bZIP50	Vvv. Black Corinth seeded	herm	-2567
VviYABBY3	bZIP50	Vvv. Black Corinth seedless	herm	-2567
VviYABBY3	bZIP50	Vvv. Cabernet Sauvignon	herm	-2567
VviYABBY3	bZIP50	Vvv. Merlot	herm	-2567
VviYABBY3	bZIP50	Vvv. Cabernet Sauvignon	herm	-2567
VviYABBY3	bZIP50	Vvv. Zinfandel	herm	-2567
VviYABBY3	CEJ1	V. arizonica	female	-1765
VviYABBY3	CEJ1	Vvv. Black Corinth seeded	female	-1772
VviYABBY3	CEJ1	Vvv. Black Corinth seedless	female	-1771
VviYABBY3	CEJ1	Vvv. Cabernet Sauvignon	female	-1776
VviYABBY3	CEJ1	Vvv. Merlot	female	-1790
VviYABBY3	CEJ1	Vvv. Cabernet Sauvignon	female	-1776
VviYABBY3	CEJ1	Vvs. DVIT3603.07	female	-1778
VviYABBY3	CEJ1	Vvs. DVIT3603.07	female	-1778
VviYABBY3	CEJ1	Vvs. DVIT3603.16	female	-1780
VviYABBY3	CEJ1	Vvs. DVIT3351.27	female	-1768
VviYABBY3	CEJ1	Vvs. O34-16	female	-1778
VviYABBY3	CEJ1	Vvs. O34-16	female	-1768
VviYABBY3	CEJ1	Vvv. Zinfandel	female	-1779
VviYABBY3	CEJ1	Vvv. Black Corinth seeded	herm	-1790
VviYABBY3	CEJ1	Vvv. Black Corinth seedless	herm	-1789
VviYABBY3	CEJ1	Vvv. Cabernet Sauvignon	herm	-1790
VviYABBY3	CEJ1	Vvv. Merlot	herm	-1778
VviYABBY3	CEJ1	Vvv. Cabernet Sauvignon	herm	-1790
VviYABBY3	CEJ1	Vvv. Zinfandel	herm	-1791
VviYABBY3	dof4.5	V. arizonica	male	-1829
VviYABBY3	dof4.5	Vvs. DVIT3603.16	male	-1817
VviYABBY3	dof4.5	Vvs. DVIT3351.27	male	-1817
VviYABBY3	DREB1G	V. arizonica	male	-557
VviYABBY3	DREB1G	Vvs. DVIT3603.16	male	-544
VviYABBY3	DREB1G	Vvs. DVIT3351.27	male	-544
VviYABBY3	ERF7	V. arizonica	female	-2456
VviYABBY3	ERF7	Vvv. Black Corinth seeded	female	-2462
VviYABBY3	ERF7	Vvv. Black Corinth seedless	female	-2462
VviYABBY3	ERF7	Vvv. Cabernet Sauvignon	female	-2466
VviYABBY3	ERF7	Vvv. Merlot	female	-2480
VviYABBY3	ERF7	Vvv. Cabernet Sauvignon	female	-2466
VviYABBY3	ERF7	Vvs. DVIT3603.07	female	-2482
VviYABBY3	ERF7	Vvs. DVIT3603.07	female	-2482
VviYABBY3	ERF7	Vvs. DVIT3603.16	female	-2482
VviYABBY3	ERF7	Vvs. DVIT3351.27	female	-2458
VviYABBY3	ERF7	Vvs. O34-16	female	-2482
VviYABBY3	ERF7	Vvs. O34-16	female	-2458
VviYABBY3	ERF7	Vvv. Zinfandel	female	-2468
VviYABBY3	ERF7	Vvv. Black Corinth seeded	herm	-2480
VviYABBY3	ERF7	Vvv. Black Corinth seedless	herm	-2480
VviYABBY3	ERF7	Vvv. Cabernet Sauvignon	herm	-2480
VviYABBY3	ERF7	Vvv. Merlot	herm	-2480
VviYABBY3	ERF7	Vvv. Cabernet Sauvignon	herm	-2480
VviYABBY3	ERF7	Vvv. Zinfandel	herm	-2480
VviYABBY3	FaEOBII	V. arizonica	female	-73
VviYABBY3	FaEOBII	Vvv. Black Corinth seeded	female	-84
VviYABBY3	FaEOBII	Vvv. Black Corinth seedless	female	-80
VviYABBY3	FaEOBII	Vvv. Cabernet Sauvignon	female	-87
VviYABBY3	FaEOBII	Vvv. Merlot	female	-103
VviYABBY3	FaEOBII	Vvv. Cabernet Sauvignon	female	-87
VviYABBY3	FaEOBII	Vvs. DVIT3603.07	female	-91
VviYABBY3	FaEOBII	Vvs. DVIT3603.07	female	-89
VviYABBY3	FaEOBII	Vvs. DVIT3603.16	female	-91
VviYABBY3	FaEOBII	Vvs. DVIT3351.27	female	-80
VviYABBY3	FaEOBII	Vvs. O34-16	female	-91
VviYABBY3	FaEOBII	Vvs. O34-16	female	-80
VviYABBY3	FaEOBII	Vvv. Zinfandel	female	-90
VviYABBY3	FaEOBII	Vvv. Black Corinth seeded	herm	-102
VviYABBY3	FaEOBII	Vvv. Black Corinth seedless	herm	-100
VviYABBY3	FaEOBII	Vvv. Cabernet Sauvignon	herm	-102
VviYABBY3	FaEOBII	Vvv. Merlot	herm	-90
VviYABBY3	FaEOBII	Vvv. Cabernet Sauvignon	herm	-102
VviYABBY3	FaEOBII	Vvv. Zinfandel	herm	-103
VviYABBY3	GATA14	V. arizonica	female	-2897
VviYABBY3	GATA14	Vvv. Black Corinth seeded	female	-2897
VviYABBY3	GATA14	Vvv. Black Corinth seedless	female	-2897
VviYABBY3	GATA14	Vvv. Cabernet Sauvignon	female	-2897
VviYABBY3	GATA14	Vvv. Merlot	female	-2897
VviYABBY3	GATA14	Vvv. Cabernet Sauvignon	female	-2897
VviYABBY3	GATA14	Vvs. DVIT3603.07	female	-2897
VviYABBY3	GATA14	Vvs. DVIT3603.07	female	-2897
VviYABBY3	GATA14	Vvs. DVIT3603.16	female	-2897
VviYABBY3	GATA14	Vvs. DVIT3351.27	female	-2897
VviYABBY3	GATA14	Vvs. O34-16	female	-2897
VviYABBY3	GATA14	Vvs. O34-16	female	-2897
VviYABBY3	GATA14	Vvv. Zinfandel	female	-2897
VviYABBY3	GATA14	Vvv. Black Corinth seeded	herm	-2897
VviYABBY3	GATA14	Vvv. Black Corinth seedless	herm	-2897
VviYABBY3	GATA14	Vvv. Cabernet Sauvignon	herm	-2897
VviYABBY3	GATA14	Vvv. Merlot	herm	-2897
VviYABBY3	GATA14	Vvv. Cabernet Sauvignon	herm	-2897
VviYABBY3	GATA14	Vvv. Zinfandel	herm	-2897
VviYABBY3	GATA20	V. arizonica	male	-2781
VviYABBY3	GATA20	Vvs. DVIT3603.16	male	-2777
VviYABBY3	GATA20	Vvs. DVIT3351.27	male	-2777
VviYABBY3	MYB46	V. arizonica	female	-74
VviYABBY3	MYB46	V. arizonica	female	-1250
VviYABBY3	MYB46	Vvv. Black Corinth seeded	female	-85
VviYABBY3	MYB46	Vvv. Black Corinth seeded	female	-1257
VviYABBY3	MYB46	Vvv. Black Corinth seedless	female	-81
VviYABBY3	MYB46	Vvv. Black Corinth seedless	female	-1256
VviYABBY3	MYB46	Vvv. Cabernet Sauvignon	female	-88
VviYABBY3	MYB46	Vvv. Cabernet Sauvignon	female	-1260
VviYABBY3	MYB46	Vvv. Merlot	female	-104
VviYABBY3	MYB46	Vvv. Merlot	female	-1275
VviYABBY3	MYB46	Vvv. Cabernet Sauvignon	female	-88
VviYABBY3	MYB46	Vvv. Cabernet Sauvignon	female	-1260
VviYABBY3	MYB46	Vvs. DVIT3603.07	female	-92
VviYABBY3	MYB46	Vvs. DVIT3603.07	female	-1263
VviYABBY3	MYB46	Vvs. DVIT3603.07	female	-90
VviYABBY3	MYB46	Vvs. DVIT3603.07	female	-1263
VviYABBY3	MYB46	Vvs. DVIT3603.16	female	-92
VviYABBY3	MYB46	Vvs. DVIT3603.16	female	-1265
VviYABBY3	MYB46	Vvs. DVIT3351.27	female	-81
VviYABBY3	MYB46	Vvs. DVIT3351.27	female	-1253
VviYABBY3	MYB46	Vvs. O34-16	female	-92
VviYABBY3	MYB46	Vvs. O34-16	female	-1263
VviYABBY3	MYB46	Vvs. O34-16	female	-81
VviYABBY3	MYB46	Vvs. O34-16	female	-1253
VviYABBY3	MYB46	Vvv. Zinfandel	female	-91
VviYABBY3	MYB46	Vvv. Zinfandel	female	-1263
VviYABBY3	MYB46	Vvv. Black Corinth seeded	herm	-103
VviYABBY3	MYB46	Vvv. Black Corinth seeded	herm	-1275
VviYABBY3	MYB46	Vvv. Black Corinth seedless	herm	-101
VviYABBY3	MYB46	Vvv. Black Corinth seedless	herm	-1273
VviYABBY3	MYB46	Vvv. Cabernet Sauvignon	herm	-103
VviYABBY3	MYB46	Vvv. Cabernet Sauvignon	herm	-1275
VviYABBY3	MYB46	Vvv. Merlot	herm	-91
VviYABBY3	MYB46	Vvv. Merlot	herm	-1263
VviYABBY3	MYB46	Vvv. Cabernet Sauvignon	herm	-103
VviYABBY3	MYB46	Vvv. Cabernet Sauvignon	herm	-1275
VviYABBY3	MYB46	Vvv. Zinfandel	herm	-104
VviYABBY3	MYB46	Vvv. Zinfandel	herm	-1276
VviYABBY3	MYB59	V. arizonica	male	-2102
VviYABBY3	MYB59	Vvs. DVIT3603.16	male	-2090
VviYABBY3	MYB59	Vvs. DVIT3351.27	male	-2090
VviYABBY3	PHYPADRAFT_143875	V. arizonica	male	-2556
VviYABBY3	PHYPADRAFT_143875	Vvs. DVIT3603.16	male	-2552
VviYABBY3	PHYPADRAFT_143875	Vvs. DVIT3351.27	male	-2552
VviYABBY3	PHYPADRAFT_173530	V. arizonica	female	-1765
VviYABBY3	PHYPADRAFT_173530	Vvv. Black Corinth seeded	female	-1772
VviYABBY3	PHYPADRAFT_173530	Vvv. Black Corinth seedless	female	-1771
VviYABBY3	PHYPADRAFT_173530	Vvv. Cabernet Sauvignon	female	-1776
VviYABBY3	PHYPADRAFT_173530	Vvv. Merlot	female	-1790
VviYABBY3	PHYPADRAFT_173530	Vvv. Cabernet Sauvignon	female	-1776
VviYABBY3	PHYPADRAFT_173530	Vvs. DVIT3603.07	female	-1778
VviYABBY3	PHYPADRAFT_173530	Vvs. DVIT3603.07	female	-1778
VviYABBY3	PHYPADRAFT_173530	Vvs. DVIT3603.16	female	-1780
VviYABBY3	PHYPADRAFT_173530	Vvs. DVIT3351.27	female	-1768
VviYABBY3	PHYPADRAFT_173530	Vvs. O34-16	female	-1778
VviYABBY3	PHYPADRAFT_173530	Vvs. O34-16	female	-1768
VviYABBY3	PHYPADRAFT_173530	Vvv. Zinfandel	female	-1779
VviYABBY3	PHYPADRAFT_173530	Vvv. Black Corinth seeded	herm	-1790
VviYABBY3	PHYPADRAFT_173530	Vvv. Black Corinth seedless	herm	-1789
VviYABBY3	PHYPADRAFT_173530	Vvv. Cabernet Sauvignon	herm	-1790
VviYABBY3	PHYPADRAFT_173530	Vvv. Merlot	herm	-1778
VviYABBY3	PHYPADRAFT_173530	Vvv. Cabernet Sauvignon	herm	-1790
VviYABBY3	PHYPADRAFT_173530	Vvv. Zinfandel	herm	-1791
VviYABBY3	RAP21	V. arizonica	female	-1764
VviYABBY3	RAP21	Vvv. Black Corinth seeded	female	-1771
VviYABBY3	RAP21	Vvv. Black Corinth seedless	female	-1770
VviYABBY3	RAP21	Vvv. Cabernet Sauvignon	female	-1775
VviYABBY3	RAP21	Vvv. Merlot	female	-1789
VviYABBY3	RAP21	Vvv. Cabernet Sauvignon	female	-1775
VviYABBY3	RAP21	Vvs. DVIT3603.07	female	-1777
VviYABBY3	RAP21	Vvs. DVIT3603.07	female	-1777
VviYABBY3	RAP21	Vvs. DVIT3603.16	female	-1779
VviYABBY3	RAP21	Vvs. DVIT3351.27	female	-1767
VviYABBY3	RAP21	Vvs. O34-16	female	-1777
VviYABBY3	RAP21	Vvs. O34-16	female	-1767
VviYABBY3	RAP21	Vvv. Zinfandel	female	-1778
VviYABBY3	RAP21	Vvv. Black Corinth seeded	herm	-1789
VviYABBY3	RAP21	Vvv. Black Corinth seedless	herm	-1788
VviYABBY3	RAP21	Vvv. Cabernet Sauvignon	herm	-1789
VviYABBY3	RAP21	Vvv. Merlot	herm	-1777
VviYABBY3	RAP21	Vvv. Cabernet Sauvignon	herm	-1789
VviYABBY3	RAP21	Vvv. Zinfandel	herm	-1790
VviYABBY3	SIZF2	V. arizonica	female	-75
VviYABBY3	SIZF2	V. arizonica	female	-76
VviYABBY3	SIZF2	Vvv. Black Corinth seeded	female	-86
VviYABBY3	SIZF2	Vvv. Black Corinth seeded	female	-87
VviYABBY3	SIZF2	Vvv. Black Corinth seedless	female	-82
VviYABBY3	SIZF2	Vvv. Black Corinth seedless	female	-83
VviYABBY3	SIZF2	Vvv. Cabernet Sauvignon	female	-89
VviYABBY3	SIZF2	Vvv. Cabernet Sauvignon	female	-90
VviYABBY3	SIZF2	Vvv. Merlot	female	-105
VviYABBY3	SIZF2	Vvv. Merlot	female	-106
VviYABBY3	SIZF2	Vvv. Cabernet Sauvignon	female	-89
VviYABBY3	SIZF2	Vvv. Cabernet Sauvignon	female	-90
VviYABBY3	SIZF2	Vvs. DVIT3603.07	female	-93
VviYABBY3	SIZF2	Vvs. DVIT3603.07	female	-94
VviYABBY3	SIZF2	Vvs. DVIT3603.07	female	-91
VviYABBY3	SIZF2	Vvs. DVIT3603.07	female	-92
VviYABBY3	SIZF2	Vvs. DVIT3603.16	female	-93
VviYABBY3	SIZF2	Vvs. DVIT3603.16	female	-94
VviYABBY3	SIZF2	Vvs. DVIT3351.27	female	-82
VviYABBY3	SIZF2	Vvs. DVIT3351.27	female	-83
VviYABBY3	SIZF2	Vvs. O34-16	female	-93
VviYABBY3	SIZF2	Vvs. O34-16	female	-94
VviYABBY3	SIZF2	Vvs. O34-16	female	-82
VviYABBY3	SIZF2	Vvs. O34-16	female	-83
VviYABBY3	SIZF2	Vvv. Zinfandel	female	-93
VviYABBY3	SIZF2	Vvv. Zinfandel	female	-92
VviYABBY3	SIZF2	Vvv. Black Corinth seeded	herm	-105
VviYABBY3	SIZF2	Vvv. Black Corinth seeded	herm	-104
VviYABBY3	SIZF2	Vvv. Black Corinth seedless	herm	-102
VviYABBY3	SIZF2	Vvv. Black Corinth seedless	herm	-103
VviYABBY3	SIZF2	Vvv. Cabernet Sauvignon	herm	-105
VviYABBY3	SIZF2	Vvv. Cabernet Sauvignon	herm	-104
VviYABBY3	SIZF2	Vvv. Merlot	herm	-93
VviYABBY3	SIZF2	Vvv. Merlot	herm	-92
VviYABBY3	SIZF2	Vvv. Cabernet Sauvignon	herm	-105
VviYABBY3	SIZF2	Vvv. Cabernet Sauvignon	herm	-104
VviYABBY3	SIZF2	Vvv. Zinfandel	herm	-105
VviYABBY3	SIZF2	Vvv. Zinfandel	herm	-106
VviYABBY3	SVP	V. arizonica	male	-776
VviYABBY3	SVP	Vvs. DVIT3603.16	male	-764
VviYABBY3	SVP	Vvs. DVIT3351.27	male	-764
VviYABBY3	TSAR1	V. arizonica	male	-2556
VviYABBY3	TSAR1	Vvs. DVIT3603.16	male	-2552
VviYABBY3	TSAR1	Vvs. DVIT3351.27	male	-2552
VviYABBY3	WRKY12	V. arizonica	female	-1247
VviYABBY3	WRKY12	Vvv. Black Corinth seeded	female	-1254
VviYABBY3	WRKY12	Vvv. Black Corinth seedless	female	-1253
VviYABBY3	WRKY12	Vvv. Cabernet Sauvignon	female	-1257
VviYABBY3	WRKY12	Vvv. Merlot	female	-1272
VviYABBY3	WRKY12	Vvv. Cabernet Sauvignon	female	-1257
VviYABBY3	WRKY12	Vvs. DVIT3603.07	female	-1260
VviYABBY3	WRKY12	Vvs. DVIT3603.07	female	-1260
VviYABBY3	WRKY12	Vvs. DVIT3603.16	female	-1262
VviYABBY3	WRKY12	Vvs. DVIT3351.27	female	-1250
VviYABBY3	WRKY12	Vvs. O34-16	female	-1260
VviYABBY3	WRKY12	Vvs. O34-16	female	-1250
VviYABBY3	WRKY12	Vvv. Zinfandel	female	-1260
VviYABBY3	WRKY12	Vvv. Black Corinth seeded	herm	-1272
VviYABBY3	WRKY12	Vvv. Black Corinth seedless	herm	-1270
VviYABBY3	WRKY12	Vvv. Cabernet Sauvignon	herm	-1272
VviYABBY3	WRKY12	Vvv. Merlot	herm	-1260
VviYABBY3	WRKY12	Vvv. Cabernet Sauvignon	herm	-1272
VviYABBY3	WRKY12	Vvv. Zinfandel	herm	-1273
VviYABBY3	WRKY23	V. arizonica	male	-1248
VviYABBY3	WRKY23	Vvs. DVIT3603.16	male	-1237
VviYABBY3	WRKY23	Vvs. DVIT3351.27	male	-1237
VviSKU5	AG	V. arizonica	female	-1570
VviSKU5	AG	Vvv. Black Corinth seeded	female	-1547
VviSKU5	AG	Vvv. Black Corinth seedless	female	-1546
VviSKU5	AG	Vvv. Cabernet Sauvignon	female	-1541
VviSKU5	AG	Vvv. Merlot	female	-1540
VviSKU5	AG	Vvv. Cabernet Sauvignon	female	-1541
VviSKU5	AG	Vvs. DVIT3603.07	female	-1540
VviSKU5	AG	Vvs. DVIT3603.07	female	-1590
VviSKU5	AG	Vvs. DVIT3603.07	female	-1215
VviSKU5	AG	Vvs. DVIT3603.16	female	-1592
VviSKU5	AG	Vvs. DVIT3603.16	female	-1217
VviSKU5	AG	Vvs. DVIT3351.27	female	-1547
VviSKU5	AG	Vvs. O34-16	female	-1541
VviSKU5	AG	Vvs. O34-16	female	-1538
VviSKU5	AG	Vvv. Zinfandel	female	-1542
VviSKU5	AG	Vvv. Black Corinth seeded	herm	-1548
VviSKU5	AG	Vvv. Black Corinth seedless	herm	-1547
VviSKU5	AG	Vvv. Cabernet Sauvignon	herm	-1546
VviSKU5	AG	Vvv. Merlot	herm	-1549
VviSKU5	AG	Vvv. Cabernet Sauvignon	herm	-1546
VviSKU5	AG	Vvv. Zinfandel	herm	-1548
VviSKU5	AGL1	V. arizonica	female	-1570
VviSKU5	AGL1	Vvv. Black Corinth seeded	female	-1547
VviSKU5	AGL1	Vvv. Black Corinth seedless	female	-1546
VviSKU5	AGL1	Vvv. Cabernet Sauvignon	female	-1541
VviSKU5	AGL1	Vvv. Merlot	female	-1540
VviSKU5	AGL1	Vvv. Cabernet Sauvignon	female	-1541
VviSKU5	AGL1	Vvs. DVIT3603.07	female	-1540
VviSKU5	AGL1	Vvs. DVIT3603.07	female	-1590
VviSKU5	AGL1	Vvs. DVIT3603.16	female	-1592
VviSKU5	AGL1	Vvs. DVIT3351.27	female	-1547
VviSKU5	AGL1	Vvs. O34-16	female	-1541
VviSKU5	AGL1	Vvs. O34-16	female	-1538
VviSKU5	AGL1	Vvv. Zinfandel	female	-1542
VviSKU5	AGL1	Vvv. Black Corinth seeded	herm	-1548
VviSKU5	AGL1	Vvv. Black Corinth seedless	herm	-1547
VviSKU5	AGL1	Vvv. Cabernet Sauvignon	herm	-1546
VviSKU5	AGL1	Vvv. Merlot	herm	-1549
VviSKU5	AGL1	Vvv. Cabernet Sauvignon	herm	-1546
VviSKU5	AGL1	Vvv. Zinfandel	herm	-1548
Beta-fructofuranosidase	AT1G76880	V. arizonica	female	-874
Beta-fructofuranosidase	AT1G76880	Vvv. Black Corinth seeded	female	-875
Beta-fructofuranosidase	AT1G76880	Vvv. Black Corinth seedless	female	-875
Beta-fructofuranosidase	AT1G76880	Vvv. Cabernet Sauvignon	female	-874
Beta-fructofuranosidase	AT1G76880	Vvv. Merlot	female	-875
Beta-fructofuranosidase	AT1G76880	Vvv. Cabernet Sauvignon	female	-874
Beta-fructofuranosidase	AT1G76880	Vvs. DVIT3603.07	female	-876
Beta-fructofuranosidase	AT1G76880	Vvs. DVIT3603.07	female	-20
Beta-fructofuranosidase	AT1G76880	Vvs. DVIT3603.07	female	-876
Beta-fructofuranosidase	AT1G76880	Vvs. DVIT3603.16	female	-20
Beta-fructofuranosidase	AT1G76880	Vvs. DVIT3603.16	female	-876
Beta-fructofuranosidase	AT1G76880	Vvs. DVIT3351.27	female	-875
Beta-fructofuranosidase	AT1G76880	Vvs. O34-16	female	-876
Beta-fructofuranosidase	AT1G76880	Vvs. O34-16	female	-875
Beta-fructofuranosidase	AT1G76880	Vvv. Zinfandel	female	-874
Beta-fructofuranosidase	AT1G76880	Vvv. Black Corinth seeded	herm	-875
Beta-fructofuranosidase	AT1G76880	Vvv. Black Corinth seedless	herm	-875
Beta-fructofuranosidase	AT1G76880	Vvv. Cabernet Sauvignon	herm	-875
Beta-fructofuranosidase	AT1G76880	Vvv. Merlot	herm	-874
Beta-fructofuranosidase	AT1G76880	Vvv. Cabernet Sauvignon	herm	-875
Beta-fructofuranosidase	AT1G76880	Vvv. Zinfandel	herm	-875
Aldolase	ABF2	V. arizonica	female	-616
Aldolase	ABF2	V. arizonica	female	-966
Aldolase	ABF2	V. arizonica	female	-963
Aldolase	ABF2	Vvv. Black Corinth seeded	female	-953
Aldolase	ABF2	Vvv. Black Corinth seeded	female	-950
Aldolase	ABF2	Vvv. Black Corinth seedless	female	-953
Aldolase	ABF2	Vvv. Black Corinth seedless	female	-950
Aldolase	ABF2	Vvv. Cabernet Sauvignon	female	-950
Aldolase	ABF2	Vvv. Cabernet Sauvignon	female	-947
Aldolase	ABF2	Vvv. Merlot	female	-958
Aldolase	ABF2	Vvv. Merlot	female	-955
Aldolase	ABF2	Vvv. Cabernet Sauvignon	female	-950
Aldolase	ABF2	Vvv. Cabernet Sauvignon	female	-947
Aldolase	ABF2	Vvs. DVIT3603.07	female	-953
Aldolase	ABF2	Vvs. DVIT3603.07	female	-950
Aldolase	ABF2	Vvs. DVIT3603.07	female	-610
Aldolase	ABF2	Vvs. DVIT3603.07	female	-953
Aldolase	ABF2	Vvs. DVIT3603.07	female	-950
Aldolase	ABF2	Vvs. DVIT3603.16	female	-610
Aldolase	ABF2	Vvs. DVIT3603.16	female	-953
Aldolase	ABF2	Vvs. DVIT3603.16	female	-950
Aldolase	ABF2	Vvs. DVIT3351.27	female	-953
Aldolase	ABF2	Vvs. DVIT3351.27	female	-950
Aldolase	ABF2	Vvs. O34-16	female	-953
Aldolase	ABF2	Vvs. O34-16	female	-950
Aldolase	ABF2	Vvs. O34-16	female	-953
Aldolase	ABF2	Vvs. O34-16	female	-950
Aldolase	ABF2	Vvv. Zinfandel	female	-953
Aldolase	ABF2	Vvv. Zinfandel	female	-950
Aldolase	ABF2	Vvv. Black Corinth seeded	herm	-953
Aldolase	ABF2	Vvv. Black Corinth seeded	herm	-950
Aldolase	ABF2	Vvv. Black Corinth seedless	herm	-953
Aldolase	ABF2	Vvv. Black Corinth seedless	herm	-950
Aldolase	ABF2	Vvv. Cabernet Sauvignon	herm	-953
Aldolase	ABF2	Vvv. Cabernet Sauvignon	herm	-950
Aldolase	ABF2	Vvv. Merlot	herm	-948
Aldolase	ABF2	Vvv. Merlot	herm	-945
Aldolase	ABF2	Vvv. Cabernet Sauvignon	herm	-953
Aldolase	ABF2	Vvv. Cabernet Sauvignon	herm	-950
Aldolase	ABF2	Vvv. Zinfandel	herm	-953
Aldolase	ABF2	Vvv. Zinfandel	herm	-950
Aldolase	ABI5	V. arizonica	female	-617
Aldolase	ABI5	V. arizonica	female	-615
Aldolase	ABI5	V. arizonica	female	-967
Aldolase	ABI5	Vvv. Black Corinth seeded	female	-954
Aldolase	ABI5	Vvv. Black Corinth seeded	female	-609
Aldolase	ABI5	Vvv. Black Corinth seeded	female	-960
Aldolase	ABI5	Vvv. Black Corinth seedless	female	-954
Aldolase	ABI5	Vvv. Black Corinth seedless	female	-609
Aldolase	ABI5	Vvv. Black Corinth seedless	female	-960
Aldolase	ABI5	Vvv. Cabernet Sauvignon	female	-606
Aldolase	ABI5	Vvv. Cabernet Sauvignon	female	-951
Aldolase	ABI5	Vvv. Cabernet Sauvignon	female	-957
Aldolase	ABI5	Vvv. Merlot	female	-959
Aldolase	ABI5	Vvv. Merlot	female	-614
Aldolase	ABI5	Vvv. Cabernet Sauvignon	female	-606
Aldolase	ABI5	Vvv. Cabernet Sauvignon	female	-951
Aldolase	ABI5	Vvv. Cabernet Sauvignon	female	-957
Aldolase	ABI5	Vvs. DVIT3603.07	female	-954
Aldolase	ABI5	Vvs. DVIT3603.07	female	-609
Aldolase	ABI5	Vvs. DVIT3603.07	female	-611
Aldolase	ABI5	Vvs. DVIT3603.07	female	-954
Aldolase	ABI5	Vvs. DVIT3603.07	female	-609
Aldolase	ABI5	Vvs. DVIT3603.16	female	-611
Aldolase	ABI5	Vvs. DVIT3603.16	female	-954
Aldolase	ABI5	Vvs. DVIT3603.16	female	-609
Aldolase	ABI5	Vvs. DVIT3351.27	female	-954
Aldolase	ABI5	Vvs. DVIT3351.27	female	-609
Aldolase	ABI5	Vvs. DVIT3351.27	female	-960
Aldolase	ABI5	Vvs. O34-16	female	-954
Aldolase	ABI5	Vvs. O34-16	female	-609
Aldolase	ABI5	Vvs. O34-16	female	-954
Aldolase	ABI5	Vvs. O34-16	female	-609
Aldolase	ABI5	Vvs. O34-16	female	-960
Aldolase	ABI5	Vvv. Zinfandel	female	-954
Aldolase	ABI5	Vvv. Zinfandel	female	-609
Aldolase	ABI5	Vvv. Zinfandel	female	-960
Aldolase	ABI5	Vvv. Black Corinth seeded	herm	-954
Aldolase	ABI5	Vvv. Black Corinth seeded	herm	-609
Aldolase	ABI5	Vvv. Black Corinth seeded	herm	-960
Aldolase	ABI5	Vvv. Black Corinth seedless	herm	-954
Aldolase	ABI5	Vvv. Black Corinth seedless	herm	-609
Aldolase	ABI5	Vvv. Black Corinth seedless	herm	-960
Aldolase	ABI5	Vvv. Cabernet Sauvignon	herm	-954
Aldolase	ABI5	Vvv. Cabernet Sauvignon	herm	-609
Aldolase	ABI5	Vvv. Cabernet Sauvignon	herm	-960
Aldolase	ABI5	Vvv. Merlot	herm	-605
Aldolase	ABI5	Vvv. Merlot	herm	-949
Aldolase	ABI5	Vvv. Merlot	herm	-955
Aldolase	ABI5	Vvv. Cabernet Sauvignon	herm	-954
Aldolase	ABI5	Vvv. Cabernet Sauvignon	herm	-609
Aldolase	ABI5	Vvv. Cabernet Sauvignon	herm	-960
Aldolase	ABI5	Vvv. Zinfandel	herm	-954
Aldolase	ABI5	Vvv. Zinfandel	herm	-609
Aldolase	ABI5	Vvv. Zinfandel	herm	-960
Aldolase	BHLH13	V. arizonica	female	-617
Aldolase	BHLH13	Vvv. Black Corinth seeded	female	-450
Aldolase	BHLH13	Vvv. Black Corinth seedless	female	-450
Aldolase	BHLH13	Vvv. Cabernet Sauvignon	female	-447
Aldolase	BHLH13	Vvv. Merlot	female	-455
Aldolase	BHLH13	Vvv. Cabernet Sauvignon	female	-447
Aldolase	BHLH13	Vvs. DVIT3603.07	female	-450
Aldolase	BHLH13	Vvs. DVIT3603.07	female	-611
Aldolase	BHLH13	Vvs. DVIT3603.07	female	-450
Aldolase	BHLH13	Vvs. DVIT3603.16	female	-611
Aldolase	BHLH13	Vvs. DVIT3603.16	female	-450
Aldolase	BHLH13	Vvs. DVIT3351.27	female	-450
Aldolase	BHLH13	Vvs. O34-16	female	-450
Aldolase	BHLH13	Vvs. O34-16	female	-450
Aldolase	BHLH13	Vvv. Zinfandel	female	-450
Aldolase	BHLH13	Vvv. Black Corinth seeded	herm	-450
Aldolase	BHLH13	Vvv. Black Corinth seedless	herm	-450
Aldolase	BHLH13	Vvv. Cabernet Sauvignon	herm	-450
Aldolase	BHLH13	Vvv. Merlot	herm	-447
Aldolase	BHLH13	Vvv. Cabernet Sauvignon	herm	-450
Aldolase	BHLH13	Vvv. Zinfandel	herm	-450
Aldolase	BIM3	V. arizonica	female	-616
Aldolase	BIM3	Vvv. Black Corinth seeded	female	-610
Aldolase	BIM3	Vvv. Black Corinth seeded	female	-959
Aldolase	BIM3	Vvv. Black Corinth seeded	female	-449
Aldolase	BIM3	Vvv. Black Corinth seedless	female	-610
Aldolase	BIM3	Vvv. Black Corinth seedless	female	-959
Aldolase	BIM3	Vvv. Black Corinth seedless	female	-449
Aldolase	BIM3	Vvv. Cabernet Sauvignon	female	-607
Aldolase	BIM3	Vvv. Cabernet Sauvignon	female	-446
Aldolase	BIM3	Vvv. Cabernet Sauvignon	female	-956
Aldolase	BIM3	Vvv. Merlot	female	-615
Aldolase	BIM3	Vvv. Merlot	female	-454
Aldolase	BIM3	Vvv. Cabernet Sauvignon	female	-607
Aldolase	BIM3	Vvv. Cabernet Sauvignon	female	-446
Aldolase	BIM3	Vvv. Cabernet Sauvignon	female	-956
Aldolase	BIM3	Vvs. DVIT3603.07	female	-610
Aldolase	BIM3	Vvs. DVIT3603.07	female	-449
Aldolase	BIM3	Vvs. DVIT3603.07	female	-610
Aldolase	BIM3	Vvs. DVIT3603.07	female	-449
Aldolase	BIM3	Vvs. DVIT3603.16	female	-610
Aldolase	BIM3	Vvs. DVIT3603.16	female	-449
Aldolase	BIM3	Vvs. DVIT3351.27	female	-610
Aldolase	BIM3	Vvs. DVIT3351.27	female	-959
Aldolase	BIM3	Vvs. DVIT3351.27	female	-449
Aldolase	BIM3	Vvs. O34-16	female	-610
Aldolase	BIM3	Vvs. O34-16	female	-449
Aldolase	BIM3	Vvs. O34-16	female	-610
Aldolase	BIM3	Vvs. O34-16	female	-959
Aldolase	BIM3	Vvs. O34-16	female	-449
Aldolase	BIM3	Vvv. Zinfandel	female	-610
Aldolase	BIM3	Vvv. Zinfandel	female	-959
Aldolase	BIM3	Vvv. Zinfandel	female	-449
Aldolase	BIM3	Vvv. Black Corinth seeded	herm	-610
Aldolase	BIM3	Vvv. Black Corinth seeded	herm	-959
Aldolase	BIM3	Vvv. Black Corinth seeded	herm	-449
Aldolase	BIM3	Vvv. Black Corinth seedless	herm	-610
Aldolase	BIM3	Vvv. Black Corinth seedless	herm	-959
Aldolase	BIM3	Vvv. Black Corinth seedless	herm	-449
Aldolase	BIM3	Vvv. Black Corinth seedless	herm	-618
Aldolase	BIM3	Vvv. Cabernet Sauvignon	herm	-610
Aldolase	BIM3	Vvv. Cabernet Sauvignon	herm	-959
Aldolase	BIM3	Vvv. Cabernet Sauvignon	herm	-449
Aldolase	BIM3	Vvv. Cabernet Sauvignon	herm	-618
Aldolase	BIM3	Vvv. Merlot	herm	-606
Aldolase	BIM3	Vvv. Merlot	herm	-954
Aldolase	BIM3	Vvv. Merlot	herm	-446
Aldolase	BIM3	Vvv. Merlot	herm	-614
Aldolase	BIM3	Vvv. Cabernet Sauvignon	herm	-610
Aldolase	BIM3	Vvv. Cabernet Sauvignon	herm	-959
Aldolase	BIM3	Vvv. Cabernet Sauvignon	herm	-449
Aldolase	BIM3	Vvv. Cabernet Sauvignon	herm	-618
Aldolase	BIM3	Vvv. Zinfandel	herm	-610
Aldolase	BIM3	Vvv. Zinfandel	herm	-959
Aldolase	BIM3	Vvv. Zinfandel	herm	-449
Aldolase	BIM3	Vvv. Zinfandel	herm	-618
Aldolase	Glyma19g26560.1	V. arizonica	female	-612
Aldolase	Glyma19g26560.1	Vvv. Black Corinth seeded	female	-606
Aldolase	Glyma19g26560.1	Vvv. Black Corinth seedless	female	-606
Aldolase	Glyma19g26560.1	Vvv. Cabernet Sauvignon	female	-603
Aldolase	Glyma19g26560.1	Vvv. Merlot	female	-611
Aldolase	Glyma19g26560.1	Vvv. Cabernet Sauvignon	female	-603
Aldolase	Glyma19g26560.1	Vvs. DVIT3603.07	female	-606
Aldolase	Glyma19g26560.1	Vvs. DVIT3603.07	female	-606
Aldolase	Glyma19g26560.1	Vvs. DVIT3603.16	female	-606
Aldolase	Glyma19g26560.1	Vvs. DVIT3351.27	female	-606
Aldolase	Glyma19g26560.1	Vvs. O34-16	female	-606
Aldolase	Glyma19g26560.1	Vvs. O34-16	female	-606
Aldolase	Glyma19g26560.1	Vvv. Zinfandel	female	-606
Aldolase	Glyma19g26560.1	Vvv. Black Corinth seeded	herm	-606
Aldolase	Glyma19g26560.1	Vvv. Black Corinth seedless	herm	-606
Aldolase	Glyma19g26560.1	Vvv. Cabernet Sauvignon	herm	-606
Aldolase	Glyma19g26560.1	Vvv. Merlot	herm	-602
Aldolase	Glyma19g26560.1	Vvv. Cabernet Sauvignon	herm	-606
Aldolase	Glyma19g26560.1	Vvv. Zinfandel	herm	-606
Aldolase	HMG-I/Y	V. arizonica	male	-885
Aldolase	HMG-I/Y	V. arizonica	male	-1000
Aldolase	HMG-I/Y	V. arizonica	male	-997
Aldolase	HMG-I/Y	V. arizonica	male	-998
Aldolase	HMG-I/Y	V. arizonica	male	-999
Aldolase	HMG-I/Y	Vvs. DVIT3603.16	male	-1208
Aldolase	HMG-I/Y	Vvs. DVIT3603.16	male	-752
Aldolase	HMG-I/Y	Vvs. DVIT3603.16	male	-658
Aldolase	HMG-I/Y	Vvs. DVIT3603.16	male	-650
Aldolase	HMG-I/Y	Vvs. DVIT3351.27	male	-1207
Aldolase	HMG-I/Y	Vvs. DVIT3351.27	male	-1319
Aldolase	HMG-I/Y	Vvs. DVIT3351.27	male	-752
Aldolase	HMG-I/Y	Vvs. DVIT3351.27	male	-658
Aldolase	HMG-I/Y	Vvs. DVIT3351.27	male	-650
Aldolase	HMG-I/Y	Vvs. DVIT3351.27	male	-642
Aldolase	MYC2	V. arizonica	female	-617
Aldolase	MYC2	Vvv. Black Corinth seeded	female	-450
Aldolase	MYC2	Vvv. Black Corinth seedless	female	-450
Aldolase	MYC2	Vvv. Cabernet Sauvignon	female	-447
Aldolase	MYC2	Vvv. Merlot	female	-455
Aldolase	MYC2	Vvv. Cabernet Sauvignon	female	-447
Aldolase	MYC2	Vvs. DVIT3603.07	female	-450
Aldolase	MYC2	Vvs. DVIT3603.07	female	-611
Aldolase	MYC2	Vvs. DVIT3603.07	female	-450
Aldolase	MYC2	Vvs. DVIT3603.16	female	-611
Aldolase	MYC2	Vvs. DVIT3603.16	female	-450
Aldolase	MYC2	Vvs. DVIT3351.27	female	-450
Aldolase	MYC2	Vvs. O34-16	female	-450
Aldolase	MYC2	Vvs. O34-16	female	-450
Aldolase	MYC2	Vvv. Zinfandel	female	-450
Aldolase	MYC2	Vvv. Black Corinth seeded	herm	-450
Aldolase	MYC2	Vvv. Black Corinth seedless	herm	-450
Aldolase	MYC2	Vvv. Black Corinth seedless	herm	-619
Aldolase	MYC2	Vvv. Cabernet Sauvignon	herm	-450
Aldolase	MYC2	Vvv. Cabernet Sauvignon	herm	-619
Aldolase	MYC2	Vvv. Merlot	herm	-615
Aldolase	MYC2	Vvv. Merlot	herm	-447
Aldolase	MYC2	Vvv. Cabernet Sauvignon	herm	-450
Aldolase	MYC2	Vvv. Cabernet Sauvignon	herm	-619
Aldolase	MYC2	Vvv. Zinfandel	herm	-450
Aldolase	MYC2	Vvv. Zinfandel	herm	-619
Aldolase	MYC3	V. arizonica	female	-617
Aldolase	MYC3	Vvv. Black Corinth seeded	female	-450
Aldolase	MYC3	Vvv. Black Corinth seedless	female	-450
Aldolase	MYC3	Vvv. Cabernet Sauvignon	female	-447
Aldolase	MYC3	Vvv. Merlot	female	-455
Aldolase	MYC3	Vvv. Cabernet Sauvignon	female	-447
Aldolase	MYC3	Vvs. DVIT3603.07	female	-450
Aldolase	MYC3	Vvs. DVIT3603.07	female	-611
Aldolase	MYC3	Vvs. DVIT3603.07	female	-450
Aldolase	MYC3	Vvs. DVIT3603.16	female	-611
Aldolase	MYC3	Vvs. DVIT3603.16	female	-450
Aldolase	MYC3	Vvs. DVIT3351.27	female	-450
Aldolase	MYC3	Vvs. O34-16	female	-450
Aldolase	MYC3	Vvs. O34-16	female	-450
Aldolase	MYC3	Vvv. Zinfandel	female	-450
Aldolase	MYC3	Vvv. Black Corinth seeded	herm	-450
Aldolase	MYC3	Vvv. Black Corinth seedless	herm	-450
Aldolase	MYC3	Vvv. Black Corinth seedless	herm	-619
Aldolase	MYC3	Vvv. Cabernet Sauvignon	herm	-450
Aldolase	MYC3	Vvv. Cabernet Sauvignon	herm	-619
Aldolase	MYC3	Vvv. Merlot	herm	-615
Aldolase	MYC3	Vvv. Merlot	herm	-447
Aldolase	MYC3	Vvv. Cabernet Sauvignon	herm	-450
Aldolase	MYC3	Vvv. Cabernet Sauvignon	herm	-619
Aldolase	MYC3	Vvv. Zinfandel	herm	-450
Aldolase	MYC3	Vvv. Zinfandel	herm	-619
Aldolase	MYC4	V. arizonica	female	-617
Aldolase	MYC4	Vvv. Black Corinth seeded	female	-450
Aldolase	MYC4	Vvv. Black Corinth seedless	female	-450
Aldolase	MYC4	Vvv. Cabernet Sauvignon	female	-447
Aldolase	MYC4	Vvv. Merlot	female	-455
Aldolase	MYC4	Vvv. Cabernet Sauvignon	female	-447
Aldolase	MYC4	Vvs. DVIT3603.07	female	-450
Aldolase	MYC4	Vvs. DVIT3603.07	female	-611
Aldolase	MYC4	Vvs. DVIT3603.07	female	-450
Aldolase	MYC4	Vvs. DVIT3603.16	female	-611
Aldolase	MYC4	Vvs. DVIT3603.16	female	-450
Aldolase	MYC4	Vvs. DVIT3351.27	female	-450
Aldolase	MYC4	Vvs. O34-16	female	-450
Aldolase	MYC4	Vvs. O34-16	female	-450
Aldolase	MYC4	Vvv. Zinfandel	female	-450
Aldolase	MYC4	Vvv. Black Corinth seeded	herm	-450
Aldolase	MYC4	Vvv. Black Corinth seedless	herm	-450
Aldolase	MYC4	Vvv. Cabernet Sauvignon	herm	-450
Aldolase	MYC4	Vvv. Merlot	herm	-447
Aldolase	MYC4	Vvv. Cabernet Sauvignon	herm	-450
Aldolase	MYC4	Vvv. Zinfandel	herm	-450
Aldolase	PHYPADRAFT_143875	V. arizonica	female	-616
Aldolase	PHYPADRAFT_143875	V. arizonica	female	-966
Aldolase	PHYPADRAFT_143875	Vvv. Black Corinth seeded	female	-610
Aldolase	PHYPADRAFT_143875	Vvv. Black Corinth seeded	female	-959
Aldolase	PHYPADRAFT_143875	Vvv. Black Corinth seeded	female	-449
Aldolase	PHYPADRAFT_143875	Vvv. Black Corinth seedless	female	-610
Aldolase	PHYPADRAFT_143875	Vvv. Black Corinth seedless	female	-959
Aldolase	PHYPADRAFT_143875	Vvv. Black Corinth seedless	female	-449
Aldolase	PHYPADRAFT_143875	Vvv. Cabernet Sauvignon	female	-607
Aldolase	PHYPADRAFT_143875	Vvv. Cabernet Sauvignon	female	-446
Aldolase	PHYPADRAFT_143875	Vvv. Cabernet Sauvignon	female	-956
Aldolase	PHYPADRAFT_143875	Vvv. Merlot	female	-615
Aldolase	PHYPADRAFT_143875	Vvv. Merlot	female	-958
Aldolase	PHYPADRAFT_143875	Vvv. Merlot	female	-454
Aldolase	PHYPADRAFT_143875	Vvv. Cabernet Sauvignon	female	-607
Aldolase	PHYPADRAFT_143875	Vvv. Cabernet Sauvignon	female	-446
Aldolase	PHYPADRAFT_143875	Vvv. Cabernet Sauvignon	female	-956
Aldolase	PHYPADRAFT_143875	Vvs. DVIT3603.07	female	-610
Aldolase	PHYPADRAFT_143875	Vvs. DVIT3603.07	female	-953
Aldolase	PHYPADRAFT_143875	Vvs. DVIT3603.07	female	-449
Aldolase	PHYPADRAFT_143875	Vvs. DVIT3603.07	female	-610
Aldolase	PHYPADRAFT_143875	Vvs. DVIT3603.07	female	-953
Aldolase	PHYPADRAFT_143875	Vvs. DVIT3603.07	female	-449
Aldolase	PHYPADRAFT_143875	Vvs. DVIT3603.16	female	-610
Aldolase	PHYPADRAFT_143875	Vvs. DVIT3603.16	female	-953
Aldolase	PHYPADRAFT_143875	Vvs. DVIT3603.16	female	-449
Aldolase	PHYPADRAFT_143875	Vvs. DVIT3351.27	female	-610
Aldolase	PHYPADRAFT_143875	Vvs. DVIT3351.27	female	-959
Aldolase	PHYPADRAFT_143875	Vvs. DVIT3351.27	female	-449
Aldolase	PHYPADRAFT_143875	Vvs. O34-16	female	-610
Aldolase	PHYPADRAFT_143875	Vvs. O34-16	female	-953
Aldolase	PHYPADRAFT_143875	Vvs. O34-16	female	-449
Aldolase	PHYPADRAFT_143875	Vvs. O34-16	female	-610
Aldolase	PHYPADRAFT_143875	Vvs. O34-16	female	-959
Aldolase	PHYPADRAFT_143875	Vvs. O34-16	female	-449
Aldolase	PHYPADRAFT_143875	Vvv. Zinfandel	female	-610
Aldolase	PHYPADRAFT_143875	Vvv. Zinfandel	female	-959
Aldolase	PHYPADRAFT_143875	Vvv. Zinfandel	female	-449
Aldolase	PHYPADRAFT_143875	Vvv. Black Corinth seeded	herm	-610
Aldolase	PHYPADRAFT_143875	Vvv. Black Corinth seeded	herm	-959
Aldolase	PHYPADRAFT_143875	Vvv. Black Corinth seeded	herm	-449
Aldolase	PHYPADRAFT_143875	Vvv. Black Corinth seedless	herm	-610
Aldolase	PHYPADRAFT_143875	Vvv. Black Corinth seedless	herm	-959
Aldolase	PHYPADRAFT_143875	Vvv. Black Corinth seedless	herm	-449
Aldolase	PHYPADRAFT_143875	Vvv. Black Corinth seedless	herm	-618
Aldolase	PHYPADRAFT_143875	Vvv. Cabernet Sauvignon	herm	-610
Aldolase	PHYPADRAFT_143875	Vvv. Cabernet Sauvignon	herm	-959
Aldolase	PHYPADRAFT_143875	Vvv. Cabernet Sauvignon	herm	-449
Aldolase	PHYPADRAFT_143875	Vvv. Cabernet Sauvignon	herm	-618
Aldolase	PHYPADRAFT_143875	Vvv. Merlot	herm	-606
Aldolase	PHYPADRAFT_143875	Vvv. Merlot	herm	-954
Aldolase	PHYPADRAFT_143875	Vvv. Merlot	herm	-446
Aldolase	PHYPADRAFT_143875	Vvv. Merlot	herm	-614
Aldolase	PHYPADRAFT_143875	Vvv. Cabernet Sauvignon	herm	-610
Aldolase	PHYPADRAFT_143875	Vvv. Cabernet Sauvignon	herm	-959
Aldolase	PHYPADRAFT_143875	Vvv. Cabernet Sauvignon	herm	-449
Aldolase	PHYPADRAFT_143875	Vvv. Cabernet Sauvignon	herm	-618
Aldolase	PHYPADRAFT_143875	Vvv. Zinfandel	herm	-610
Aldolase	PHYPADRAFT_143875	Vvv. Zinfandel	herm	-959
Aldolase	PHYPADRAFT_143875	Vvv. Zinfandel	herm	-449
Aldolase	PHYPADRAFT_143875	Vvv. Zinfandel	herm	-618
Aldolase	TCP15	V. arizonica	female	-613
Aldolase	TCP15	Vvv. Black Corinth seeded	female	-607
Aldolase	TCP15	Vvv. Black Corinth seedless	female	-607
Aldolase	TCP15	Vvv. Cabernet Sauvignon	female	-604
Aldolase	TCP15	Vvv. Merlot	female	-612
Aldolase	TCP15	Vvv. Cabernet Sauvignon	female	-604
Aldolase	TCP15	Vvs. DVIT3603.07	female	-607
Aldolase	TCP15	Vvs. DVIT3603.07	female	-607
Aldolase	TCP15	Vvs. DVIT3603.16	female	-607
Aldolase	TCP15	Vvs. DVIT3351.27	female	-607
Aldolase	TCP15	Vvs. O34-16	female	-607
Aldolase	TCP15	Vvs. O34-16	female	-607
Aldolase	TCP15	Vvv. Zinfandel	female	-607
Aldolase	TCP15	Vvv. Black Corinth seeded	herm	-607
Aldolase	TCP15	Vvv. Black Corinth seedless	herm	-607
Aldolase	TCP15	Vvv. Cabernet Sauvignon	herm	-607
Aldolase	TCP15	Vvv. Merlot	herm	-603
Aldolase	TCP15	Vvv. Cabernet Sauvignon	herm	-607
Aldolase	TCP15	Vvv. Zinfandel	herm	-607
Aldolase	TCP19	V. arizonica	female	-611
Aldolase	TCP19	Vvv. Black Corinth seeded	female	-605
Aldolase	TCP19	Vvv. Black Corinth seedless	female	-605
Aldolase	TCP19	Vvv. Cabernet Sauvignon	female	-602
Aldolase	TCP19	Vvv. Merlot	female	-610
Aldolase	TCP19	Vvv. Cabernet Sauvignon	female	-602
Aldolase	TCP19	Vvs. DVIT3603.07	female	-605
Aldolase	TCP19	Vvs. DVIT3603.07	female	-605
Aldolase	TCP19	Vvs. DVIT3603.16	female	-605
Aldolase	TCP19	Vvs. DVIT3351.27	female	-605
Aldolase	TCP19	Vvs. O34-16	female	-605
Aldolase	TCP19	Vvs. O34-16	female	-605
Aldolase	TCP19	Vvv. Zinfandel	female	-605
Aldolase	TCP19	Vvv. Black Corinth seeded	herm	-605
Aldolase	TCP19	Vvv. Black Corinth seedless	herm	-605
Aldolase	TCP19	Vvv. Cabernet Sauvignon	herm	-605
Aldolase	TCP19	Vvv. Merlot	herm	-601
Aldolase	TCP19	Vvv. Cabernet Sauvignon	herm	-605
Aldolase	TCP19	Vvv. Zinfandel	herm	-605
Aldolase	TCP20	V. arizonica	female	-613
Aldolase	TCP20	Vvv. Black Corinth seeded	female	-607
Aldolase	TCP20	Vvv. Black Corinth seedless	female	-607
Aldolase	TCP20	Vvv. Cabernet Sauvignon	female	-604
Aldolase	TCP20	Vvv. Merlot	female	-612
Aldolase	TCP20	Vvv. Cabernet Sauvignon	female	-604
Aldolase	TCP20	Vvs. DVIT3603.07	female	-607
Aldolase	TCP20	Vvs. DVIT3603.07	female	-607
Aldolase	TCP20	Vvs. DVIT3603.16	female	-607
Aldolase	TCP20	Vvs. DVIT3351.27	female	-607
Aldolase	TCP20	Vvs. O34-16	female	-607
Aldolase	TCP20	Vvs. O34-16	female	-607
Aldolase	TCP20	Vvv. Zinfandel	female	-607
Aldolase	TCP20	Vvv. Black Corinth seeded	herm	-607
Aldolase	TCP20	Vvv. Black Corinth seedless	herm	-607
Aldolase	TCP20	Vvv. Cabernet Sauvignon	herm	-607
Aldolase	TCP20	Vvv. Merlot	herm	-603
Aldolase	TCP20	Vvv. Cabernet Sauvignon	herm	-607
Aldolase	TCP20	Vvv. Zinfandel	herm	-607
Aldolase	TCP23	V. arizonica	female	-613
Aldolase	TCP23	Vvv. Black Corinth seeded	female	-607
Aldolase	TCP23	Vvv. Black Corinth seedless	female	-607
Aldolase	TCP23	Vvv. Cabernet Sauvignon	female	-604
Aldolase	TCP23	Vvv. Merlot	female	-612
Aldolase	TCP23	Vvv. Cabernet Sauvignon	female	-604
Aldolase	TCP23	Vvs. DVIT3603.07	female	-607
Aldolase	TCP23	Vvs. DVIT3603.07	female	-607
Aldolase	TCP23	Vvs. DVIT3603.16	female	-607
Aldolase	TCP23	Vvs. DVIT3351.27	female	-607
Aldolase	TCP23	Vvs. O34-16	female	-607
Aldolase	TCP23	Vvs. O34-16	female	-607
Aldolase	TCP23	Vvv. Zinfandel	female	-607
Aldolase	TCP23	Vvv. Black Corinth seeded	herm	-607
Aldolase	TCP23	Vvv. Black Corinth seedless	herm	-607
Aldolase	TCP23	Vvv. Cabernet Sauvignon	herm	-607
Aldolase	TCP23	Vvv. Merlot	herm	-603
Aldolase	TCP23	Vvv. Cabernet Sauvignon	herm	-607
Aldolase	TCP23	Vvv. Zinfandel	herm	-607
TPP	AGL3	V. arizonica	female	-758
TPP	AGL3	Vvv. Black Corinth seeded	female	-769
TPP	AGL3	Vvv. Black Corinth seedless	female	-769
TPP	AGL3	Vvv. Merlot	female	-779
TPP	AGL3	Vvv. Cabernet Sauvignon	female	-779
TPP	AGL3	Vvs. DVIT3603.07	female	-766
TPP	AGL3	Vvs. DVIT3603.07	female	-747
TPP	AGL3	Vvs. DVIT3603.16	female	-747
TPP	AGL3	Vvs. DVIT3351.27	female	-772
TPP	AGL3	Vvs. O34-16	female	-768
TPP	AGL3	Vvs. O34-16	female	-767
TPP	AGL3	Vvv. Zinfandel	female	-771
TPP	ARR11	V. arizonica	female	-507
TPP	ARR11	Vvv. Black Corinth seeded	female	-519
TPP	ARR11	Vvv. Black Corinth seedless	female	-519
TPP	ARR11	Vvv. Merlot	female	-529
TPP	ARR11	Vvv. Cabernet Sauvignon	female	-531
TPP	ARR11	Vvs. DVIT3603.07	female	-516
TPP	ARR11	Vvs. DVIT3603.07	female	-495
TPP	ARR11	Vvs. DVIT3603.16	female	-496
TPP	ARR11	Vvs. DVIT3351.27	female	-522
TPP	ARR11	Vvs. O34-16	female	-518
TPP	ARR11	Vvs. O34-16	female	-517
TPP	ARR11	Vvv. Zinfandel	female	-521
TPP	ARR18	V. arizonica	female	-504
TPP	ARR18	V. arizonica	female	-1591
TPP	ARR18	Vvv. Black Corinth seeded	female	-516
TPP	ARR18	Vvv. Black Corinth seedless	female	-516
TPP	ARR18	Vvv. Merlot	female	-526
TPP	ARR18	Vvv. Cabernet Sauvignon	female	-528
TPP	ARR18	Vvs. DVIT3603.07	female	-513
TPP	ARR18	Vvs. DVIT3603.07	female	-492
TPP	ARR18	Vvs. DVIT3603.16	female	-493
TPP	ARR18	Vvs. DVIT3351.27	female	-519
TPP	ARR18	Vvs. O34-16	female	-515
TPP	ARR18	Vvs. O34-16	female	-514
TPP	ARR18	Vvv. Zinfandel	female	-518
TPP	RVE1	V. arizonica	female	-2229
TPP	RVE1	Vvv. Black Corinth seeded	female	-2235
TPP	RVE1	Vvv. Black Corinth seedless	female	-2235
TPP	RVE1	Vvv. Merlot	female	-2237
TPP	RVE1	Vvv. Cabernet Sauvignon	female	-2237
TPP	RVE1	Vvs. DVIT3603.07	female	-2235
TPP	RVE1	Vvs. DVIT3603.07	female	-2237
TPP	RVE1	Vvs. DVIT3603.16	female	-2237
TPP	RVE1	Vvs. DVIT3351.27	female	-2235
TPP	RVE1	Vvs. O34-16	female	-2235
TPP	RVE1	Vvs. O34-16	female	-2235
TPP	RVE1	Vvv. Zinfandel	female	-2235
VviINP1	ARF1	Vvv. Black Corinth seeded	herm	-354
VviINP1	ARF1	Vvv. Black Corinth seedless	herm	-354
VviINP1	ARF1	Vvv. Cabernet Sauvignon	herm	-354
VviINP1	ARF1	Vvv. Merlot	herm	-354
VviINP1	ARF1	Vvv. Cabernet Sauvignon	herm	-354
VviINP1	ARF1	Vvv. Zinfandel	herm	-354
VviINP1	ARF1	V. arizonica	male	-300
VviINP1	ARF1	Vvs. DVIT3603.16	male	-349
VviINP1	ARF1	Vvs. DVIT3351.27	male	-349
VviINP1	ARF5	Vvv. Black Corinth seeded	herm	-354
VviINP1	ARF5	Vvv. Black Corinth seedless	herm	-354
VviINP1	ARF5	Vvv. Cabernet Sauvignon	herm	-354
VviINP1	ARF5	Vvv. Merlot	herm	-354
VviINP1	ARF5	Vvv. Cabernet Sauvignon	herm	-354
VviINP1	ARF5	Vvv. Zinfandel	herm	-354
VviINP1	ARF5	V. arizonica	male	-300
VviINP1	ARF5	Vvs. DVIT3603.16	male	-349
VviINP1	ARF5	Vvs. DVIT3351.27	male	-349
VviINP1	AT1G01250	Vvv. Black Corinth seeded	herm	-350
VviINP1	AT1G01250	Vvv. Black Corinth seedless	herm	-350
VviINP1	AT1G01250	Vvv. Cabernet Sauvignon	herm	-350
VviINP1	AT1G01250	Vvv. Merlot	herm	-350
VviINP1	AT1G01250	Vvv. Cabernet Sauvignon	herm	-350
VviINP1	AT1G01250	Vvv. Zinfandel	herm	-350
VviINP1	AT1G01250	V. arizonica	male	-296
VviINP1	AT1G01250	Vvs. DVIT3603.16	male	-345
VviINP1	AT1G01250	Vvs. DVIT3351.27	male	-345
VviINP1	AT1G12630	Vvv. Black Corinth seeded	herm	-354
VviINP1	AT1G12630	Vvv. Black Corinth seedless	herm	-354
VviINP1	AT1G12630	Vvv. Cabernet Sauvignon	herm	-354
VviINP1	AT1G12630	Vvv. Merlot	herm	-354
VviINP1	AT1G12630	Vvv. Cabernet Sauvignon	herm	-354
VviINP1	AT1G12630	Vvv. Zinfandel	herm	-354
VviINP1	AT1G12630	V. arizonica	male	-300
VviINP1	AT1G12630	Vvs. DVIT3603.16	male	-349
VviINP1	AT1G12630	Vvs. DVIT3351.27	male	-349
VviINP1	AT1G19210	Vvv. Black Corinth seeded	herm	-353
VviINP1	AT1G19210	Vvv. Black Corinth seedless	herm	-353
VviINP1	AT1G19210	Vvv. Cabernet Sauvignon	herm	-353
VviINP1	AT1G19210	Vvv. Merlot	herm	-353
VviINP1	AT1G19210	Vvv. Cabernet Sauvignon	herm	-353
VviINP1	AT1G19210	Vvv. Zinfandel	herm	-353
VviINP1	AT1G19210	V. arizonica	male	-299
VviINP1	AT1G19210	Vvs. DVIT3603.16	male	-348
VviINP1	AT1G19210	Vvs. DVIT3351.27	male	-348
VviINP1	AT1G36060	Vvv. Black Corinth seeded	herm	-353
VviINP1	AT1G36060	Vvv. Black Corinth seedless	herm	-353
VviINP1	AT1G36060	Vvv. Cabernet Sauvignon	herm	-353
VviINP1	AT1G36060	Vvv. Merlot	herm	-353
VviINP1	AT1G36060	Vvv. Cabernet Sauvignon	herm	-353
VviINP1	AT1G36060	Vvv. Zinfandel	herm	-353
VviINP1	AT1G36060	V. arizonica	male	-299
VviINP1	AT1G36060	Vvs. DVIT3603.16	male	-348
VviINP1	AT1G36060	Vvs. DVIT3351.27	male	-348
VviINP1	AT1G77200	Vvv. Black Corinth seeded	herm	-350
VviINP1	AT1G77200	Vvv. Black Corinth seedless	herm	-350
VviINP1	AT1G77200	Vvv. Cabernet Sauvignon	herm	-350
VviINP1	AT1G77200	Vvv. Merlot	herm	-350
VviINP1	AT1G77200	Vvv. Cabernet Sauvignon	herm	-350
VviINP1	AT1G77200	Vvv. Zinfandel	herm	-350
VviINP1	AT1G77200	V. arizonica	male	-296
VviINP1	AT1G77200	Vvs. DVIT3603.16	male	-345
VviINP1	AT1G77200	Vvs. DVIT3351.27	male	-345
VviINP1	At2g38090	Vvv. Black Corinth seeded	herm	-879
VviINP1	At2g38090	Vvv. Black Corinth seedless	herm	-879
VviINP1	At2g38090	Vvv. Cabernet Sauvignon	herm	-879
VviINP1	At2g38090	Vvv. Merlot	herm	-879
VviINP1	At2g38090	Vvv. Cabernet Sauvignon	herm	-879
VviINP1	At2g38090	Vvv. Zinfandel	herm	-879
VviINP1	At2g38090	V. arizonica	male	-867
VviINP1	At2g38090	Vvs. DVIT3603.16	male	-882
VviINP1	At2g38090	Vvs. DVIT3351.27	male	-882
VviINP1	AT2G44940	Vvv. Black Corinth seeded	herm	-352
VviINP1	AT2G44940	Vvv. Black Corinth seedless	herm	-352
VviINP1	AT2G44940	Vvv. Cabernet Sauvignon	herm	-352
VviINP1	AT2G44940	Vvv. Merlot	herm	-352
VviINP1	AT2G44940	Vvv. Cabernet Sauvignon	herm	-352
VviINP1	AT2G44940	Vvv. Zinfandel	herm	-352
VviINP1	AT2G44940	V. arizonica	male	-298
VviINP1	AT2G44940	Vvs. DVIT3603.16	male	-347
VviINP1	AT2G44940	Vvs. DVIT3351.27	male	-347
VviINP1	At3g11280	V. arizonica	female	-696
VviINP1	At3g11280	Vvv. Black Corinth seeded	female	-683
VviINP1	At3g11280	Vvv. Black Corinth seedless	female	-683
VviINP1	At3g11280	Vvv. Cabernet Sauvignon	female	-663
VviINP1	At3g11280	Vvv. Merlot	female	-675
VviINP1	At3g11280	Vvv. Cabernet Sauvignon	female	-663
VviINP1	At3g11280	Vvs. DVIT3603.07	female	-614
VviINP1	At3g11280	Vvs. DVIT3603.07	female	-1508
VviINP1	At3g11280	Vvs. DVIT3603.16	female	-1507
VviINP1	At3g11280	Vvs. DVIT3351.27	female	-659
VviINP1	At3g11280	Vvs. O34-16	female	-616
VviINP1	At3g11280	Vvs. O34-16	female	-1507
VviINP1	At3g11280	Vvv. Zinfandel	female	-669
VviINP1	AT3G16280	Vvv. Black Corinth seeded	herm	-352
VviINP1	AT3G16280	Vvv. Black Corinth seedless	herm	-352
VviINP1	AT3G16280	Vvv. Cabernet Sauvignon	herm	-352
VviINP1	AT3G16280	Vvv. Merlot	herm	-352
VviINP1	AT3G16280	Vvv. Cabernet Sauvignon	herm	-352
VviINP1	AT3G16280	Vvv. Zinfandel	herm	-352
VviINP1	AT3G16280	V. arizonica	male	-298
VviINP1	AT3G16280	Vvs. DVIT3603.16	male	-347
VviINP1	AT3G16280	Vvs. DVIT3351.27	male	-347
VviINP1	AT3G60490	Vvv. Black Corinth seeded	herm	-350
VviINP1	AT3G60490	Vvv. Black Corinth seedless	herm	-350
VviINP1	AT3G60490	Vvv. Cabernet Sauvignon	herm	-350
VviINP1	AT3G60490	Vvv. Merlot	herm	-350
VviINP1	AT3G60490	Vvv. Cabernet Sauvignon	herm	-350
VviINP1	AT3G60490	Vvv. Zinfandel	herm	-350
VviINP1	AT3G60490	V. arizonica	male	-296
VviINP1	AT3G60490	Vvs. DVIT3603.16	male	-345
VviINP1	AT3G60490	Vvs. DVIT3351.27	male	-345
VviINP1	AT4G16750	Vvv. Black Corinth seeded	herm	-354
VviINP1	AT4G16750	Vvv. Black Corinth seedless	herm	-354
VviINP1	AT4G16750	Vvv. Cabernet Sauvignon	herm	-354
VviINP1	AT4G16750	Vvv. Merlot	herm	-354
VviINP1	AT4G16750	Vvv. Cabernet Sauvignon	herm	-354
VviINP1	AT4G16750	Vvv. Zinfandel	herm	-354
VviINP1	AT4G16750	V. arizonica	male	-300
VviINP1	AT4G16750	Vvs. DVIT3603.16	male	-349
VviINP1	AT4G16750	Vvs. DVIT3351.27	male	-349
VviINP1	AT4G32800	Vvv. Black Corinth seeded	herm	-350
VviINP1	AT4G32800	Vvv. Black Corinth seedless	herm	-350
VviINP1	AT4G32800	Vvv. Cabernet Sauvignon	herm	-350
VviINP1	AT4G32800	Vvv. Merlot	herm	-350
VviINP1	AT4G32800	Vvv. Cabernet Sauvignon	herm	-350
VviINP1	AT4G32800	Vvv. Zinfandel	herm	-350
VviINP1	AT4G32800	V. arizonica	male	-296
VviINP1	AT4G32800	Vvs. DVIT3603.16	male	-345
VviINP1	AT4G32800	Vvs. DVIT3351.27	male	-345
VviINP1	At5g05790	V. arizonica	female	-695
VviINP1	At5g05790	Vvv. Black Corinth seeded	female	-682
VviINP1	At5g05790	Vvv. Black Corinth seeded	female	-517
VviINP1	At5g05790	Vvv. Black Corinth seedless	female	-682
VviINP1	At5g05790	Vvv. Black Corinth seedless	female	-517
VviINP1	At5g05790	Vvv. Cabernet Sauvignon	female	-662
VviINP1	At5g05790	Vvv. Cabernet Sauvignon	female	-497
VviINP1	At5g05790	Vvv. Merlot	female	-674
VviINP1	At5g05790	Vvv. Cabernet Sauvignon	female	-662
VviINP1	At5g05790	Vvv. Cabernet Sauvignon	female	-497
VviINP1	At5g05790	Vvs. DVIT3603.07	female	-613
VviINP1	At5g05790	Vvs. DVIT3603.07	female	-1508
VviINP1	At5g05790	Vvs. DVIT3603.16	female	-1507
VviINP1	At5g05790	Vvs. DVIT3351.27	female	-658
VviINP1	At5g05790	Vvs. DVIT3351.27	female	-493
VviINP1	At5g05790	Vvs. O34-16	female	-615
VviINP1	At5g05790	Vvs. O34-16	female	-1507
VviINP1	At5g05790	Vvv. Zinfandel	female	-668
VviINP1	At5g05790	Vvv. Zinfandel	female	-503
VviINP1	CEJ1	Vvv. Black Corinth seeded	herm	-355
VviINP1	CEJ1	Vvv. Black Corinth seedless	herm	-355
VviINP1	CEJ1	Vvv. Cabernet Sauvignon	herm	-355
VviINP1	CEJ1	Vvv. Merlot	herm	-355
VviINP1	CEJ1	Vvv. Cabernet Sauvignon	herm	-355
VviINP1	CEJ1	Vvv. Zinfandel	herm	-355
VviINP1	CEJ1	V. arizonica	male	-301
VviINP1	CEJ1	Vvs. DVIT3603.16	male	-350
VviINP1	CEJ1	Vvs. DVIT3351.27	male	-350
VviINP1	DEAR3	Vvv. Black Corinth seeded	herm	-352
VviINP1	DEAR3	Vvv. Black Corinth seedless	herm	-352
VviINP1	DEAR3	Vvv. Cabernet Sauvignon	herm	-352
VviINP1	DEAR3	Vvv. Merlot	herm	-352
VviINP1	DEAR3	Vvv. Cabernet Sauvignon	herm	-352
VviINP1	DEAR3	Vvv. Zinfandel	herm	-352
VviINP1	DEAR3	V. arizonica	male	-298
VviINP1	DEAR3	Vvs. DVIT3603.16	male	-347
VviINP1	DEAR3	Vvs. DVIT3351.27	male	-347
VviINP1	DEAR5	Vvv. Black Corinth seeded	herm	-353
VviINP1	DEAR5	Vvv. Black Corinth seedless	herm	-353
VviINP1	DEAR5	Vvv. Cabernet Sauvignon	herm	-353
VviINP1	DEAR5	Vvv. Merlot	herm	-353
VviINP1	DEAR5	Vvv. Cabernet Sauvignon	herm	-353
VviINP1	DEAR5	Vvv. Zinfandel	herm	-353
VviINP1	DEAR5	V. arizonica	male	-299
VviINP1	DEAR5	Vvs. DVIT3603.16	male	-348
VviINP1	DEAR5	Vvs. DVIT3351.27	male	-348
VviINP1	ERF043	Vvv. Black Corinth seeded	herm	-355
VviINP1	ERF043	Vvv. Black Corinth seedless	herm	-355
VviINP1	ERF043	Vvv. Cabernet Sauvignon	herm	-355
VviINP1	ERF043	Vvv. Merlot	herm	-355
VviINP1	ERF043	Vvv. Cabernet Sauvignon	herm	-355
VviINP1	ERF043	Vvv. Zinfandel	herm	-355
VviINP1	ERF043	V. arizonica	male	-301
VviINP1	ERF043	Vvs. DVIT3603.16	male	-350
VviINP1	ERF043	Vvs. DVIT3351.27	male	-350
VviINP1	ERF38	Vvv. Black Corinth seeded	herm	-355
VviINP1	ERF38	Vvv. Black Corinth seedless	herm	-355
VviINP1	ERF38	Vvv. Cabernet Sauvignon	herm	-355
VviINP1	ERF38	Vvv. Merlot	herm	-355
VviINP1	ERF38	Vvv. Cabernet Sauvignon	herm	-355
VviINP1	ERF38	Vvv. Zinfandel	herm	-355
VviINP1	ERF38	V. arizonica	male	-301
VviINP1	ERF38	Vvs. DVIT3603.16	male	-350
VviINP1	ERF38	Vvs. DVIT3351.27	male	-350
VviINP1	GATA10	Vvv. Black Corinth seeded	herm	-474
VviINP1	GATA10	Vvv. Black Corinth seedless	herm	-474
VviINP1	GATA10	Vvv. Cabernet Sauvignon	herm	-474
VviINP1	GATA10	Vvv. Merlot	herm	-474
VviINP1	GATA10	Vvv. Cabernet Sauvignon	herm	-474
VviINP1	GATA10	Vvv. Zinfandel	herm	-474
VviINP1	GATA10	V. arizonica	male	-420
VviINP1	GATA10	Vvs. DVIT3603.16	male	-469
VviINP1	GATA10	Vvs. DVIT3351.27	male	-469
VviINP1	GATA11	Vvv. Black Corinth seeded	herm	-474
VviINP1	GATA11	Vvv. Black Corinth seedless	herm	-474
VviINP1	GATA11	Vvv. Cabernet Sauvignon	herm	-474
VviINP1	GATA11	Vvv. Merlot	herm	-474
VviINP1	GATA11	Vvv. Cabernet Sauvignon	herm	-474
VviINP1	GATA11	Vvv. Zinfandel	herm	-474
VviINP1	GATA11	V. arizonica	male	-420
VviINP1	GATA11	Vvs. DVIT3603.16	male	-469
VviINP1	GATA11	Vvs. DVIT3351.27	male	-469
VviINP1	GATA9	Vvv. Black Corinth seeded	herm	-472
VviINP1	GATA9	Vvv. Black Corinth seeded	herm	-473
VviINP1	GATA9	Vvv. Black Corinth seedless	herm	-472
VviINP1	GATA9	Vvv. Black Corinth seedless	herm	-473
VviINP1	GATA9	Vvv. Cabernet Sauvignon	herm	-472
VviINP1	GATA9	Vvv. Cabernet Sauvignon	herm	-473
VviINP1	GATA9	Vvv. Merlot	herm	-472
VviINP1	GATA9	Vvv. Merlot	herm	-473
VviINP1	GATA9	Vvv. Cabernet Sauvignon	herm	-472
VviINP1	GATA9	Vvv. Cabernet Sauvignon	herm	-473
VviINP1	GATA9	Vvv. Zinfandel	herm	-472
VviINP1	GATA9	Vvv. Zinfandel	herm	-473
VviINP1	GATA9	V. arizonica	male	-418
VviINP1	GATA9	V. arizonica	male	-419
VviINP1	GATA9	Vvs. DVIT3603.16	male	-467
VviINP1	GATA9	Vvs. DVIT3603.16	male	-468
VviINP1	GATA9	Vvs. DVIT3351.27	male	-467
VviINP1	GATA9	Vvs. DVIT3351.27	male	-468
VviINP1	HAT5	Vvv. Black Corinth seeded	herm	-1550
VviINP1	HAT5	Vvv. Black Corinth seedless	herm	-1550
VviINP1	HAT5	Vvv. Cabernet Sauvignon	herm	-1550
VviINP1	HAT5	Vvv. Merlot	herm	-1550
VviINP1	HAT5	Vvv. Cabernet Sauvignon	herm	-1550
VviINP1	HAT5	Vvv. Zinfandel	herm	-1550
VviINP1	HAT5	V. arizonica	male	-1538
VviINP1	HAT5	Vvs. DVIT3603.16	male	-1550
VviINP1	HAT5	Vvs. DVIT3351.27	male	-1550
VviINP1	MYB105	V. arizonica	female	-658
VviINP1	MYB105	Vvv. Black Corinth seeded	female	-338
VviINP1	MYB105	Vvv. Black Corinth seedless	female	-338
VviINP1	MYB105	Vvv. Cabernet Sauvignon	female	-318
VviINP1	MYB105	Vvv. Merlot	female	-332
VviINP1	MYB105	Vvv. Cabernet Sauvignon	female	-318
VviINP1	MYB105	Vvs. DVIT3603.07	female	-576
VviINP1	MYB105	Vvs. DVIT3603.07	female	-1243
VviINP1	MYB105	Vvs. DVIT3603.07	female	-1247
VviINP1	MYB105	Vvs. DVIT3603.16	female	-1242
VviINP1	MYB105	Vvs. DVIT3603.16	female	-1246
VviINP1	MYB105	Vvs. DVIT3351.27	female	-314
VviINP1	MYB105	Vvs. O34-16	female	-578
VviINP1	MYB105	Vvs. O34-16	female	-1242
VviINP1	MYB105	Vvs. O34-16	female	-1246
VviINP1	MYB105	Vvv. Zinfandel	female	-324
VviINP1	RAP210	Vvv. Black Corinth seeded	herm	-352
VviINP1	RAP210	Vvv. Black Corinth seedless	herm	-352
VviINP1	RAP210	Vvv. Cabernet Sauvignon	herm	-352
VviINP1	RAP210	Vvv. Merlot	herm	-352
VviINP1	RAP210	Vvv. Cabernet Sauvignon	herm	-352
VviINP1	RAP210	Vvv. Zinfandel	herm	-352
VviINP1	RAP210	V. arizonica	male	-298
VviINP1	RAP210	Vvs. DVIT3603.16	male	-347
VviINP1	RAP210	Vvs. DVIT3351.27	male	-347
VviINP1	TINY	Vvv. Black Corinth seeded	herm	-351
VviINP1	TINY	Vvv. Black Corinth seedless	herm	-351
VviINP1	TINY	Vvv. Cabernet Sauvignon	herm	-351
VviINP1	TINY	Vvv. Merlot	herm	-351
VviINP1	TINY	Vvv. Cabernet Sauvignon	herm	-351
VviINP1	TINY	Vvv. Zinfandel	herm	-351
VviINP1	TINY	V. arizonica	male	-297
VviINP1	TINY	Vvs. DVIT3603.16	male	-346
VviINP1	TINY	Vvs. DVIT3351.27	male	-346
Exostosin family protein	Adof1	V. arizonica	female	-2197
Exostosin family protein	Adof1	V. arizonica	female	-1569
Exostosin family protein	Adof1	V. arizonica	female	-2202
Exostosin family protein	Adof1	Vvv. Black Corinth seeded	female	-2184
Exostosin family protein	Adof1	Vvv. Black Corinth seeded	female	-1536
Exostosin family protein	Adof1	Vvv. Black Corinth seedless	female	-2186
Exostosin family protein	Adof1	Vvv. Black Corinth seedless	female	-1538
Exostosin family protein	Adof1	Vvv. Cabernet Sauvignon	female	-2172
Exostosin family protein	Adof1	Vvv. Cabernet Sauvignon	female	-1524
Exostosin family protein	Adof1	Vvv. Merlot	female	-1548
Exostosin family protein	Adof1	Vvv. Merlot	female	-2191
Exostosin family protein	Adof1	Vvv. Cabernet Sauvignon	female	-2172
Exostosin family protein	Adof1	Vvv. Cabernet Sauvignon	female	-1524
Exostosin family protein	Adof1	Vvs. DVIT3603.07	female	-1538
Exostosin family protein	Adof1	Vvs. DVIT3603.07	female	-2178
Exostosin family protein	Adof1	Vvs. DVIT3603.07	female	-2195
Exostosin family protein	Adof1	Vvs. DVIT3603.07	female	-1803
Exostosin family protein	Adof1	Vvs. DVIT3603.07	female	-325
Exostosin family protein	Adof1	Vvs. DVIT3603.16	female	-2195
Exostosin family protein	Adof1	Vvs. DVIT3603.16	female	-1805
Exostosin family protein	Adof1	Vvs. DVIT3603.16	female	-333
Exostosin family protein	Adof1	Vvs. DVIT3351.27	female	-2184
Exostosin family protein	Adof1	Vvs. DVIT3351.27	female	-1536
Exostosin family protein	Adof1	Vvs. O34-16	female	-1537
Exostosin family protein	Adof1	Vvs. O34-16	female	-2177
Exostosin family protein	Adof1	Vvs. O34-16	female	-1754
Exostosin family protein	Adof1	Vvs. O34-16	female	-1656
Exostosin family protein	Adof1	Vvv. Zinfandel	female	-2173
Exostosin family protein	Adof1	Vvv. Zinfandel	female	-1528
Exostosin family protein	ARF3	V. arizonica	female	-2672
Exostosin family protein	ARF3	Vvv. Black Corinth seeded	female	-2672
Exostosin family protein	ARF3	Vvv. Black Corinth seedless	female	-2672
Exostosin family protein	ARF3	Vvv. Cabernet Sauvignon	female	-2672
Exostosin family protein	ARF3	Vvv. Merlot	female	-2677
Exostosin family protein	ARF3	Vvv. Cabernet Sauvignon	female	-2672
Exostosin family protein	ARF3	Vvs. DVIT3603.07	female	-2674
Exostosin family protein	ARF3	Vvs. DVIT3603.07	female	-2672
Exostosin family protein	ARF3	Vvs. DVIT3603.16	female	-2672
Exostosin family protein	ARF3	Vvs. DVIT3351.27	female	-2672
Exostosin family protein	ARF3	Vvs. O34-16	female	-2673
Exostosin family protein	ARF3	Vvs. O34-16	female	-2671
Exostosin family protein	ARF3	Vvv. Zinfandel	female	-2673
Exostosin family protein	AT1G22810	V. arizonica	female	-2670
Exostosin family protein	AT1G22810	Vvv. Black Corinth seeded	female	-2670
Exostosin family protein	AT1G22810	Vvv. Black Corinth seedless	female	-2670
Exostosin family protein	AT1G22810	Vvv. Cabernet Sauvignon	female	-2670
Exostosin family protein	AT1G22810	Vvv. Merlot	female	-2675
Exostosin family protein	AT1G22810	Vvv. Cabernet Sauvignon	female	-2670
Exostosin family protein	AT1G22810	Vvs. DVIT3603.07	female	-2672
Exostosin family protein	AT1G22810	Vvs. DVIT3603.07	female	-2664
Exostosin family protein	AT1G22810	Vvs. DVIT3603.07	female	-2670
Exostosin family protein	AT1G22810	Vvs. DVIT3603.16	female	-2664
Exostosin family protein	AT1G22810	Vvs. DVIT3603.16	female	-2670
Exostosin family protein	AT1G22810	Vvs. DVIT3351.27	female	-2670
Exostosin family protein	AT1G22810	Vvs. O34-16	female	-2671
Exostosin family protein	AT1G22810	Vvs. O34-16	female	-2669
Exostosin family protein	AT1G22810	Vvv. Zinfandel	female	-2671
Exostosin family protein	AT1G44830	V. arizonica	female	-2665
Exostosin family protein	AT1G44830	Vvv. Black Corinth seeded	female	-2665
Exostosin family protein	AT1G44830	Vvv. Black Corinth seedless	female	-2665
Exostosin family protein	AT1G44830	Vvv. Cabernet Sauvignon	female	-2665
Exostosin family protein	AT1G44830	Vvv. Merlot	female	-2670
Exostosin family protein	AT1G44830	Vvv. Cabernet Sauvignon	female	-2665
Exostosin family protein	AT1G44830	Vvs. DVIT3603.07	female	-2667
Exostosin family protein	AT1G44830	Vvs. DVIT3603.07	female	-2665
Exostosin family protein	AT1G44830	Vvs. DVIT3603.16	female	-2665
Exostosin family protein	AT1G44830	Vvs. DVIT3351.27	female	-2665
Exostosin family protein	AT1G44830	Vvs. O34-16	female	-2666
Exostosin family protein	AT1G44830	Vvs. O34-16	female	-2664
Exostosin family protein	AT1G44830	Vvv. Zinfandel	female	-2666
Exostosin family protein	AT1G75490	V. arizonica	female	-2665
Exostosin family protein	AT1G75490	Vvv. Black Corinth seeded	female	-2665
Exostosin family protein	AT1G75490	Vvv. Black Corinth seedless	female	-2665
Exostosin family protein	AT1G75490	Vvv. Cabernet Sauvignon	female	-2665
Exostosin family protein	AT1G75490	Vvv. Merlot	female	-2670
Exostosin family protein	AT1G75490	Vvv. Cabernet Sauvignon	female	-2665
Exostosin family protein	AT1G75490	Vvs. DVIT3603.07	female	-2667
Exostosin family protein	AT1G75490	Vvs. DVIT3603.07	female	-2665
Exostosin family protein	AT1G75490	Vvs. DVIT3603.16	female	-2665
Exostosin family protein	AT1G75490	Vvs. DVIT3351.27	female	-2665
Exostosin family protein	AT1G75490	Vvs. O34-16	female	-2666
Exostosin family protein	AT1G75490	Vvs. O34-16	female	-2664
Exostosin family protein	AT1G75490	Vvv. Zinfandel	female	-2666
Exostosin family protein	AT1G77640	V. arizonica	female	-2670
Exostosin family protein	AT1G77640	Vvv. Black Corinth seeded	female	-2670
Exostosin family protein	AT1G77640	Vvv. Black Corinth seedless	female	-2670
Exostosin family protein	AT1G77640	Vvv. Cabernet Sauvignon	female	-2670
Exostosin family protein	AT1G77640	Vvv. Merlot	female	-2675
Exostosin family protein	AT1G77640	Vvv. Cabernet Sauvignon	female	-2670
Exostosin family protein	AT1G77640	Vvs. DVIT3603.07	female	-2672
Exostosin family protein	AT1G77640	Vvs. DVIT3603.07	female	-2670
Exostosin family protein	AT1G77640	Vvs. DVIT3603.16	female	-2670
Exostosin family protein	AT1G77640	Vvs. DVIT3351.27	female	-2670
Exostosin family protein	AT1G77640	Vvs. O34-16	female	-2671
Exostosin family protein	AT1G77640	Vvs. O34-16	female	-2669
Exostosin family protein	AT1G77640	Vvv. Zinfandel	female	-2671
Exostosin family protein	At2g38090	Vvv. Black Corinth seeded	herm	-2131
Exostosin family protein	At2g38090	Vvv. Black Corinth seedless	herm	-2131
Exostosin family protein	At2g38090	Vvv. Cabernet Sauvignon	herm	-2131
Exostosin family protein	At2g38090	Vvv. Merlot	herm	-2131
Exostosin family protein	At2g38090	Vvv. Cabernet Sauvignon	herm	-2131
Exostosin family protein	At2g38090	Vvv. Zinfandel	herm	-2131
Exostosin family protein	At2g38090	V. arizonica	male	-2089
Exostosin family protein	At2g38090	Vvs. DVIT3603.16	male	-2123
Exostosin family protein	At2g38090	Vvs. DVIT3351.27	male	-2123
Exostosin family protein	At3g11280	V. arizonica	female	-1756
Exostosin family protein	At3g11280	V. arizonica	female	-2724
Exostosin family protein	At3g11280	Vvv. Black Corinth seeded	female	-1723
Exostosin family protein	At3g11280	Vvv. Black Corinth seeded	female	-2724
Exostosin family protein	At3g11280	Vvv. Black Corinth seedless	female	-1725
Exostosin family protein	At3g11280	Vvv. Black Corinth seedless	female	-2724
Exostosin family protein	At3g11280	Vvv. Cabernet Sauvignon	female	-1711
Exostosin family protein	At3g11280	Vvv. Cabernet Sauvignon	female	-2724
Exostosin family protein	At3g11280	Vvv. Merlot	female	-1734
Exostosin family protein	At3g11280	Vvv. Merlot	female	-2729
Exostosin family protein	At3g11280	Vvv. Cabernet Sauvignon	female	-1711
Exostosin family protein	At3g11280	Vvv. Cabernet Sauvignon	female	-2724
Exostosin family protein	At3g11280	Vvs. DVIT3603.07	female	-1725
Exostosin family protein	At3g11280	Vvs. DVIT3603.07	female	-2726
Exostosin family protein	At3g11280	Vvs. DVIT3603.07	female	-2724
Exostosin family protein	At3g11280	Vvs. DVIT3603.16	female	-2724
Exostosin family protein	At3g11280	Vvs. DVIT3351.27	female	-1723
Exostosin family protein	At3g11280	Vvs. DVIT3351.27	female	-2724
Exostosin family protein	At3g11280	Vvs. O34-16	female	-1724
Exostosin family protein	At3g11280	Vvs. O34-16	female	-2725
Exostosin family protein	At3g11280	Vvs. O34-16	female	-2724
Exostosin family protein	At3g11280	Vvv. Zinfandel	female	-1715
Exostosin family protein	At3g11280	Vvv. Zinfandel	female	-2725
Exostosin family protein	AT3G57600	V. arizonica	female	-2668
Exostosin family protein	AT3G57600	Vvv. Black Corinth seeded	female	-2668
Exostosin family protein	AT3G57600	Vvv. Black Corinth seedless	female	-2668
Exostosin family protein	AT3G57600	Vvv. Cabernet Sauvignon	female	-2668
Exostosin family protein	AT3G57600	Vvv. Merlot	female	-2673
Exostosin family protein	AT3G57600	Vvv. Cabernet Sauvignon	female	-2668
Exostosin family protein	AT3G57600	Vvs. DVIT3603.07	female	-2670
Exostosin family protein	AT3G57600	Vvs. DVIT3603.07	female	-2668
Exostosin family protein	AT3G57600	Vvs. DVIT3603.16	female	-2668
Exostosin family protein	AT3G57600	Vvs. DVIT3351.27	female	-2668
Exostosin family protein	AT3G57600	Vvs. O34-16	female	-2669
Exostosin family protein	AT3G57600	Vvs. O34-16	female	-2667
Exostosin family protein	AT3G57600	Vvv. Zinfandel	female	-2669
Exostosin family protein	AT4G28140	V. arizonica	female	-2659
Exostosin family protein	AT4G28140	Vvv. Black Corinth seeded	female	-2659
Exostosin family protein	AT4G28140	Vvv. Black Corinth seedless	female	-2659
Exostosin family protein	AT4G28140	Vvv. Cabernet Sauvignon	female	-2659
Exostosin family protein	AT4G28140	Vvv. Merlot	female	-2664
Exostosin family protein	AT4G28140	Vvv. Cabernet Sauvignon	female	-2659
Exostosin family protein	AT4G28140	Vvs. DVIT3603.07	female	-2661
Exostosin family protein	AT4G28140	Vvs. DVIT3603.07	female	-2659
Exostosin family protein	AT4G28140	Vvs. DVIT3603.16	female	-2659
Exostosin family protein	AT4G28140	Vvs. DVIT3351.27	female	-2659
Exostosin family protein	AT4G28140	Vvs. O34-16	female	-2660
Exostosin family protein	AT4G28140	Vvs. O34-16	female	-2658
Exostosin family protein	AT4G28140	Vvv. Zinfandel	female	-2660
Exostosin family protein	AT4G31060	V. arizonica	female	-2671
Exostosin family protein	AT4G31060	Vvv. Black Corinth seeded	female	-2671
Exostosin family protein	AT4G31060	Vvv. Black Corinth seedless	female	-2671
Exostosin family protein	AT4G31060	Vvv. Cabernet Sauvignon	female	-2671
Exostosin family protein	AT4G31060	Vvv. Merlot	female	-2676
Exostosin family protein	AT4G31060	Vvv. Cabernet Sauvignon	female	-2671
Exostosin family protein	AT4G31060	Vvs. DVIT3603.07	female	-2673
Exostosin family protein	AT4G31060	Vvs. DVIT3603.07	female	-2671
Exostosin family protein	AT4G31060	Vvs. DVIT3603.16	female	-2671
Exostosin family protein	AT4G31060	Vvs. DVIT3351.27	female	-2671
Exostosin family protein	AT4G31060	Vvs. O34-16	female	-2672
Exostosin family protein	AT4G31060	Vvs. O34-16	female	-2670
Exostosin family protein	AT4G31060	Vvv. Zinfandel	female	-2672
Exostosin family protein	BPC1	Vvv. Black Corinth seeded	herm	-221
Exostosin family protein	BPC1	Vvv. Black Corinth seeded	herm	-223
Exostosin family protein	BPC1	Vvv. Black Corinth seeded	herm	-219
Exostosin family protein	BPC1	Vvv. Black Corinth seeded	herm	-217
Exostosin family protein	BPC1	Vvv. Black Corinth seeded	herm	-215
Exostosin family protein	BPC1	Vvv. Black Corinth seedless	herm	-221
Exostosin family protein	BPC1	Vvv. Black Corinth seedless	herm	-223
Exostosin family protein	BPC1	Vvv. Black Corinth seedless	herm	-219
Exostosin family protein	BPC1	Vvv. Black Corinth seedless	herm	-217
Exostosin family protein	BPC1	Vvv. Black Corinth seedless	herm	-215
Exostosin family protein	BPC1	Vvv. Cabernet Sauvignon	herm	-221
Exostosin family protein	BPC1	Vvv. Cabernet Sauvignon	herm	-223
Exostosin family protein	BPC1	Vvv. Cabernet Sauvignon	herm	-219
Exostosin family protein	BPC1	Vvv. Cabernet Sauvignon	herm	-217
Exostosin family protein	BPC1	Vvv. Cabernet Sauvignon	herm	-215
Exostosin family protein	BPC1	Vvv. Merlot	herm	-221
Exostosin family protein	BPC1	Vvv. Merlot	herm	-223
Exostosin family protein	BPC1	Vvv. Merlot	herm	-219
Exostosin family protein	BPC1	Vvv. Merlot	herm	-217
Exostosin family protein	BPC1	Vvv. Merlot	herm	-215
Exostosin family protein	BPC1	Vvv. Cabernet Sauvignon	herm	-221
Exostosin family protein	BPC1	Vvv. Cabernet Sauvignon	herm	-223
Exostosin family protein	BPC1	Vvv. Cabernet Sauvignon	herm	-219
Exostosin family protein	BPC1	Vvv. Cabernet Sauvignon	herm	-217
Exostosin family protein	BPC1	Vvv. Cabernet Sauvignon	herm	-215
Exostosin family protein	BPC1	Vvv. Zinfandel	herm	-221
Exostosin family protein	BPC1	Vvv. Zinfandel	herm	-223
Exostosin family protein	BPC1	Vvv. Zinfandel	herm	-219
Exostosin family protein	BPC1	Vvv. Zinfandel	herm	-217
Exostosin family protein	BPC1	Vvv. Zinfandel	herm	-215
Exostosin family protein	BPC1	V. arizonica	male	-167
Exostosin family protein	BPC1	V. arizonica	male	-169
Exostosin family protein	BPC1	V. arizonica	male	-171
Exostosin family protein	BPC1	V. arizonica	male	-173
Exostosin family protein	BPC1	V. arizonica	male	-175
Exostosin family protein	BPC1	V. arizonica	male	-177
Exostosin family protein	BPC1	V. arizonica	male	-179
Exostosin family protein	BPC1	V. arizonica	male	-181
Exostosin family protein	BPC1	V. arizonica	male	-165
Exostosin family protein	BPC1	V. arizonica	male	-163
Exostosin family protein	BPC1	V. arizonica	male	-161
Exostosin family protein	BPC1	Vvs. DVIT3603.16	male	-216
Exostosin family protein	BPC1	Vvs. DVIT3603.16	male	-218
Exostosin family protein	BPC1	Vvs. DVIT3603.16	male	-214
Exostosin family protein	BPC1	Vvs. DVIT3603.16	male	-212
Exostosin family protein	BPC1	Vvs. DVIT3603.16	male	-210
Exostosin family protein	BPC1	Vvs. DVIT3351.27	male	-216
Exostosin family protein	BPC1	Vvs. DVIT3351.27	male	-218
Exostosin family protein	BPC1	Vvs. DVIT3351.27	male	-214
Exostosin family protein	BPC1	Vvs. DVIT3351.27	male	-212
Exostosin family protein	BPC1	Vvs. DVIT3351.27	male	-210
Exostosin family protein	BPC6	Vvv. Black Corinth seeded	herm	-221
Exostosin family protein	BPC6	Vvv. Black Corinth seeded	herm	-223
Exostosin family protein	BPC6	Vvv. Black Corinth seeded	herm	-219
Exostosin family protein	BPC6	Vvv. Black Corinth seeded	herm	-217
Exostosin family protein	BPC6	Vvv. Black Corinth seeded	herm	-225
Exostosin family protein	BPC6	Vvv. Black Corinth seeded	herm	-227
Exostosin family protein	BPC6	Vvv. Black Corinth seedless	herm	-221
Exostosin family protein	BPC6	Vvv. Black Corinth seedless	herm	-223
Exostosin family protein	BPC6	Vvv. Black Corinth seedless	herm	-219
Exostosin family protein	BPC6	Vvv. Black Corinth seedless	herm	-217
Exostosin family protein	BPC6	Vvv. Black Corinth seedless	herm	-225
Exostosin family protein	BPC6	Vvv. Black Corinth seedless	herm	-227
Exostosin family protein	BPC6	Vvv. Cabernet Sauvignon	herm	-221
Exostosin family protein	BPC6	Vvv. Cabernet Sauvignon	herm	-223
Exostosin family protein	BPC6	Vvv. Cabernet Sauvignon	herm	-219
Exostosin family protein	BPC6	Vvv. Cabernet Sauvignon	herm	-217
Exostosin family protein	BPC6	Vvv. Cabernet Sauvignon	herm	-225
Exostosin family protein	BPC6	Vvv. Cabernet Sauvignon	herm	-227
Exostosin family protein	BPC6	Vvv. Merlot	herm	-221
Exostosin family protein	BPC6	Vvv. Merlot	herm	-223
Exostosin family protein	BPC6	Vvv. Merlot	herm	-219
Exostosin family protein	BPC6	Vvv. Merlot	herm	-217
Exostosin family protein	BPC6	Vvv. Merlot	herm	-225
Exostosin family protein	BPC6	Vvv. Merlot	herm	-227
Exostosin family protein	BPC6	Vvv. Cabernet Sauvignon	herm	-221
Exostosin family protein	BPC6	Vvv. Cabernet Sauvignon	herm	-223
Exostosin family protein	BPC6	Vvv. Cabernet Sauvignon	herm	-219
Exostosin family protein	BPC6	Vvv. Cabernet Sauvignon	herm	-217
Exostosin family protein	BPC6	Vvv. Cabernet Sauvignon	herm	-225
Exostosin family protein	BPC6	Vvv. Cabernet Sauvignon	herm	-227
Exostosin family protein	BPC6	Vvv. Zinfandel	herm	-221
Exostosin family protein	BPC6	Vvv. Zinfandel	herm	-223
Exostosin family protein	BPC6	Vvv. Zinfandel	herm	-219
Exostosin family protein	BPC6	Vvv. Zinfandel	herm	-217
Exostosin family protein	BPC6	Vvv. Zinfandel	herm	-225
Exostosin family protein	BPC6	Vvv. Zinfandel	herm	-227
Exostosin family protein	BPC6	V. arizonica	male	-167
Exostosin family protein	BPC6	V. arizonica	male	-169
Exostosin family protein	BPC6	V. arizonica	male	-171
Exostosin family protein	BPC6	V. arizonica	male	-173
Exostosin family protein	BPC6	V. arizonica	male	-175
Exostosin family protein	BPC6	V. arizonica	male	-177
Exostosin family protein	BPC6	V. arizonica	male	-179
Exostosin family protein	BPC6	V. arizonica	male	-181
Exostosin family protein	BPC6	V. arizonica	male	-165
Exostosin family protein	BPC6	V. arizonica	male	-163
Exostosin family protein	BPC6	V. arizonica	male	-183
Exostosin family protein	BPC6	V. arizonica	male	-185
Exostosin family protein	BPC6	Vvs. DVIT3603.16	male	-216
Exostosin family protein	BPC6	Vvs. DVIT3603.16	male	-218
Exostosin family protein	BPC6	Vvs. DVIT3603.16	male	-214
Exostosin family protein	BPC6	Vvs. DVIT3603.16	male	-212
Exostosin family protein	BPC6	Vvs. DVIT3603.16	male	-220
Exostosin family protein	BPC6	Vvs. DVIT3603.16	male	-222
Exostosin family protein	BPC6	Vvs. DVIT3351.27	male	-216
Exostosin family protein	BPC6	Vvs. DVIT3351.27	male	-218
Exostosin family protein	BPC6	Vvs. DVIT3351.27	male	-214
Exostosin family protein	BPC6	Vvs. DVIT3351.27	male	-212
Exostosin family protein	BPC6	Vvs. DVIT3351.27	male	-220
Exostosin family protein	BPC6	Vvs. DVIT3351.27	male	-222
Exostosin family protein	CDC5	V. arizonica	female	-2650
Exostosin family protein	CDC5	Vvv. Black Corinth seeded	female	-2650
Exostosin family protein	CDC5	Vvv. Black Corinth seedless	female	-2650
Exostosin family protein	CDC5	Vvv. Cabernet Sauvignon	female	-2650
Exostosin family protein	CDC5	Vvv. Merlot	female	-2655
Exostosin family protein	CDC5	Vvv. Cabernet Sauvignon	female	-2650
Exostosin family protein	CDC5	Vvs. DVIT3603.07	female	-2652
Exostosin family protein	CDC5	Vvs. DVIT3603.07	female	-2650
Exostosin family protein	CDC5	Vvs. DVIT3603.16	female	-2650
Exostosin family protein	CDC5	Vvs. DVIT3351.27	female	-2650
Exostosin family protein	CDC5	Vvs. O34-16	female	-2651
Exostosin family protein	CDC5	Vvs. O34-16	female	-2649
Exostosin family protein	CDC5	Vvv. Zinfandel	female	-2651
Exostosin family protein	DREB2	V. arizonica	female	-2665
Exostosin family protein	DREB2	Vvv. Black Corinth seeded	female	-2665
Exostosin family protein	DREB2	Vvv. Black Corinth seedless	female	-2665
Exostosin family protein	DREB2	Vvv. Cabernet Sauvignon	female	-2665
Exostosin family protein	DREB2	Vvv. Merlot	female	-2670
Exostosin family protein	DREB2	Vvv. Cabernet Sauvignon	female	-2665
Exostosin family protein	DREB2	Vvs. DVIT3603.07	female	-2667
Exostosin family protein	DREB2	Vvs. DVIT3603.07	female	-2665
Exostosin family protein	DREB2	Vvs. DVIT3603.16	female	-2665
Exostosin family protein	DREB2	Vvs. DVIT3351.27	female	-2665
[truncated: 45,894 more rows]
