# Supplementary material for: The genetic basis of sex determination in grapes
Source: Nat Commun. 2020 Jun 9;11:2902. doi: 10.1038/s41467-020-16700-z (PMC7283251; doi:10.1038/s41467-020-16700-z)
Supplement: Supplementary file 11 — Supplementary Data 7 [file 41467_2020_16700_MOESM11_ESM.xlsx]

## Sheet: Supplementary Data 7
Supplementary Data 7: Differential gene expression analysis of the genes within the sex-determining locus of Vv vinifera cv. Cabernet Sauvignon.
Abbreviations: F, female; H, hermaphrodite; M, male; FC, fold change
	Stage 1						Stage 2						Stage 3
	F vs. H		F vs. M		H vs. M		F vs. H		F vs. M		H vs. M		F vs. H		F vs. M		H vs. M
Description	log2FC	padj	log2FC	padj	log2FC	padj	log2FC	padj	log2FC	padj	log2FC	padj	log2FC	padj	log2FC	padj	log2FC	padj
PPR-containing protein	0.275088	0.48578	-0.232284	0.360173	-0.496118	0.139079	-0.0172093	0.97552	-0.354724	0.311984	-0.314093	0.344478	-0.0807462	0.843085	-0.502424	0.26463	-0.380968	0.311487
VviYABBY3	-0.0109349	0.986177	-0.337761	0.0742101	-0.316215	0.354515	0.619535	0.123577	-1.87787	2.71134e-12	-2.47931	5.73558e-18	0.44607	0.351101	-0.610037	0.307048	-1.01663	0.00444981
VviSKU5	-0.0798599	0.843324	0.196287	0.383342	0.287366	0.371319	0.329261	0.716529	1.23016	0.0240806	0.915451	0.134499	-1.19282	0.00227391	-0.567456	0.345669	0.665581	0.0460882
Beta fructafuranosidase	0.452808	0.0569804	-0.215968	0.305838	-0.657456	0.0107224	-0.114416	0.79047	-0.199023	0.511669	-0.0651623	0.87273	-0.885135	0.000218068	-1.93577	1.09616e-10	-1.01125	0.000120273
Aldolase	-0.02487	0.961981	0.282201	0.177717	0.317793	0.353934	-0.866703	0.00309148	-0.730725	0.0118861	0.156286	0.664232	-0.718146	0.0252411	-0.187486	0.767813	0.570277	0.0544104
Trehalose-6-phosphate phosphatase	1.37925	1.65434e-09	0.475044	0.0486068	-0.892275	0.00102555	0.0403459	0.940671	-0.44464	0.134217	-0.463007	0.133169	-0.384755	0.344132	-0.857795	0.0513369	-0.43473	0.260325
INAPERTURATE POLLEN1 (VviINP1)	-1.03927	0.339993	-0.299862	0.810684	0.749556	0.518483	4.12211	9.7344e-19	5.23395	6.65085e-18	1.10173	0.414972	2.02533	0.00748285	1.43026	0.2201	-0.564891	0.714224
Exostosin family protein	0.404731	0.276881	-0.0138698	0.971919	-0.406299	0.29849	1.21165	0.000113224	-0.152033	0.739274	-1.34091	2.21193e-05	0.566865	0.0458584	0.0437151	0.949892	-0.483103	0.128703
KASIII	0.09967	0.852099	-0.159748	0.461515	-0.248597	0.551167	-0.263448	0.417186	-0.828794	0.000550238	-0.545108	0.0373387	-0.062771	0.854462	-0.363824	0.443255	-0.262204	0.444789
TPR-containing protein #1	1.66211	NA	0.58168	NA	-1.0816	NA	NA	NA	NA	NA	NA	NA	NA	NA	NA	NA	NA	NA
TPR-containing protein #2	-4.17247	0.171367	NA	NA	4.02303	0.20247	NA	NA	NA	NA	NA	NA	NA	NA	0.0826376	NA	-0.323041	NA
PLATZ transcription factor	-2.58057	4.9574e-26	-1.94604	1.8007e-20	0.646361	0.0381093	0.412037	0.732054	3.77126	1.13935e-05	3.40818	0.00417151	0.244226	0.623454	4.67737	3.25132e-08	4.47825	1.33627e-07
FMO #1	2.11841	0.00189	0.317376	0.664702	-1.78547	0.00684993	2.27126	0.0283379	-0.817407	0.222739	-3.07133	0.000158682	4.97058	2.32665e-06	0.654714	0.603759	-4.27694	0.000810653
FMO #4	7.85046	1.0644e-08	-0.536534	0.0874273	-8.37961	6.31226e-10	7.99318	1.49955e-08	1.84616	0.00141876	-6.12003	0.000329164	8.36405	7.16722e-10	1.48719	0.0435887	-6.83504	5.16655e-05
FMO #2	NA	NA	NA	NA	NA	NA	NA	NA	NA	NA	NA	NA	NA	NA	NA	NA	NA	NA
FMO #3	-0.390955	0.245917	-0.0511295	0.872298	0.350986	0.326827	-0.48625	0.090063	-0.140946	0.650153	0.365534	0.193177	-0.603271	0.0422706	-0.762859	0.0670208	-0.122223	0.798207
Hypothetical protein (VviFSEX)	0.566713	0.0258175	0.260583	0.358669	-0.295352	0.444665	-1.21736	0.00764744	-0.41914	0.414631	0.813723	0.111201	-1.48152	0.000107306	-0.514659	0.464677	1.00653	0.000693236
WRKY transcription factor	-0.861281	0.000629371	-0.53612	0.0345518	0.337039	0.390007	-2.3771	1.18267e-09	-2.04978	1.17642e-08	0.347896	0.530975	-1.25045	1.03853e-07	-2.40662	1.35487e-14	-1.11648	1.02673e-05
Adenine phosphoribosyltransferase (VviAPT3)	-0.500687	0.184736	-2.63237	3.17907e-49	-2.12081	6.28335e-15	-0.205165	0.764216	-3.39279	6.90407e-18	-3.16634	2.72279e-10	-0.502814	0.145969	-4.28627	2.58545e-30	-3.74657	2.59384e-26
