# Supplementary material for: The genetic basis of sex determination in grapes
Source: Nat Commun. 2020 Jun 9;11:2902. doi: 10.1038/s41467-020-16700-z (PMC7283251; doi:10.1038/s41467-020-16700-z)
Supplement: Supplementary file 12 — Supplementary Data 8 [file 41467_2020_16700_MOESM12_ESM.xlsx]

## Sheet: Supplementary Data 8
Supplementary Data 8: Differential gene expression analysis of the alleles within the sex-determining locus of Vv sylvestris DVIT3351.27.
Abbreviations: F, female; H, hermaphrodite; M, male; FC, fold change
		Stage 1						Stage 2						Stage 3
		F vs. H		F vs. M		H vs. M		F vs. H		F vs. M		H vs. M		F vs. H		F vs. M		H vs. M
Sex haplotype	Description	log2FC	padj	log2FC	padj	log2FC	padj	log2FC	padj	log2FC	padj	log2FC	padj	log2FC	padj	log2FC	padj	log2FC	padj
Female	NAC transcription factor	0.43927	0.498556	-0.282995	0.55312	-0.707187	0.178469	1.97508	0.421145	-0.0922579	0.963344	-2.06256	0.342856	0.227783	0.918767	1.27743	NA	1.10052	NA
Female	Thylakoid lumenal protein	0.546104	0.289002	0.883409	0.00038347	0.349573	0.515041	0.212993	0.69482	0.450717	0.371541	0.26535	0.661659	0.44187	0.368458	1.62225	0.000884451	1.22503	0.0257317
Female	PPR-containing protein	0.111182	0.846379	-0.511725	0.0524785	-0.609049	0.0734278	-0.0100979	0.987589	-0.360114	0.317723	-0.326155	0.346594	-0.143481	0.747901	-0.481022	0.365829	-0.293851	0.488916
Female	YABBY transcription factor	-0.176642	0.799676	0.311968	0.472558	0.499757	0.30526	1.05287	0.026306	-0.858584	0.0148816	-1.89219	7.87664e-06	0.118064	0.84233	0.814538	0.23332	0.739089	0.145454
Female	SKU5	-0.071786	0.861985	0.976353	5.01062e-08	1.06196	7.58308e-06	0.275947	0.781457	2.12103	0.000219989	1.86025	0.00248989	-1.19616	0.00183379	0.434844	0.487926	1.67552	1.01469e-07
Female	Beta fructafuranosidase	0.676821	0.00262496	0.098336	0.698358	-0.564603	0.0334093	0.273746	0.394222	0.376763	0.118707	0.124066	0.711792	-0.439773	0.117032	-1.27419	0.00012896	-0.79037	0.00284917
Female	Aldolase	0.662052	0.00644878	0.793721	2.45629e-05	0.146034	0.715002	-0.769841	0.0083871	-0.604643	0.0663224	0.188122	0.66508	-0.261104	0.479847	0.312456	0.579535	0.616236	0.0279869
Female	Trehalose-6-phosphate phosphatase	2.64292	4.68297e-11	0.717014	0.0252329	-1.9078	1.33531e-05	1.47632	1.93136e-05	0.178623	0.637537	-1.28041	0.000417612	0.828841	0.0347167	-0.0319968	0.970525	-0.821904	0.0811722
Female	INAPERTURATE POLLEN1 (INP1)	4.14476	0.0539731	0.122467	0.93938	-4.02942	0.0774058	9.41805	1.55016e-12	8.16167	1.09886e-09	-1.234	NA	6.99007	3.37842e-06	4.27553	0.0126539	-2.57897	NA
Female	Exostosin family protein	2.77317	1.61921e-21	0.327553	0.234311	-2.42855	4.46749e-14	3.71798	2.28163e-30	0.0682901	0.881954	-3.62547	1.4881e-31	3.07074	8.0957e-26	0.592371	0.205412	-2.43478	3.70187e-12
Female	KASIII	3.0326	8.99971e-35	0.442848	0.0160985	-2.57537	1.11641e-22	2.55132	3.35624e-24	-0.0794562	0.810321	-2.61019	1.41317e-22	2.88325	3.20461e-32	0.536118	0.202923	-2.30455	3.72687e-16
Female	PLATZ transcription factor	0.753	0.0922814	0.773478	0.0170263	0.0363344	0.96719	3.88651	1.69656e-05	5.39985	3.4896e-05	1.51238	0.617416	3.98139	2.19009e-14	5.03512	7.95838e-08	1.1402	0.545791
Female	FMO #1	5.34151	2.71595e-06	0.312122	0.656525	-5.01369	1.15082e-05	6.72022	2.7858e-05	-0.653606	0.353809	-7.35429	7.88013e-07	7.81527	1.80114e-07	0.833454	0.499165	-6.93777	0.000131524
Female	FMO #4	7.84201	1.22212e-08	-0.520089	0.0949527	-8.35208	8.70095e-10	8.00514	1.43235e-08	1.87325	0.00100384	-6.10344	0.000393115	8.36772	7.08703e-10	1.52838	0.0362239	-6.79362	6.99436e-05
Female	FMO #2	NA	NA	NA	NA	NA	NA	NA	NA	NA	NA	NA	NA	NA	NA	NA	NA	NA	NA
Female	FMO #3	3.43908	1.89186e-15	1.06791	1.46498e-06	-2.35741	1.22204e-06	3.17448	2.1291e-22	0.446919	0.0774736	-2.70553	4.26812e-15	3.27126	4.34335e-28	0.171407	0.765393	-3.05725	1.66484e-16
Female	Hypothetical protein (VviFSEX)	3.9514	1.95159e-44	0.786141	0.000332984	-3.15021	2.80519e-23	1.95523	0.000419371	0.216862	0.72202	-1.72442	0.0035349	2.19789	6.45444e-06	0.443361	0.609012	-1.71074	0.00104651
Female	WRKY transcription factor	-0.287234	0.587522	-0.777397	0.0145611	-0.474487	0.29261	-2.13189	2.59531e-06	-2.42364	5.4404e-09	-0.268846	0.654751	-0.836077	0.0405396	-3.23583	6.56435e-19	-2.35569	2.11005e-14
Female	Adenine phosphoribosyltransferase (APT3)	0.66833	0.114427	-0.085062	0.827956	-0.739077	0.0459536	0.0746037	0.930971	-0.412443	0.404081	-0.466782	0.502984	0.840557	0.0176024	-1.18535	0.00799831	-1.98343	5.00482e-08
Female	Zn finger protein	-0.0829413	0.898277	-0.72348	0.00190429	-0.629494	0.110622	-0.475675	0.613216	-0.912557	0.106421	-0.418904	0.567662	-0.937154	0.0409544	-0.198994	0.858624	0.779701	0.178426
Female	Phosphatidic acid phosphatase (PAP2)	0.263449	0.634264	-0.186051	0.623275	-0.433071	0.329626	0.395778	0.428132	-0.840054	0.00594624	-1.21501	0.000430222	1.16269	0.000701995	0.192543	0.776205	-0.927275	0.0310997
Male	NAC transcription factor	0.457501	0.528151	-0.325001	0.567034	-0.764559	0.171749	1.66455	0.378184	1.71779	0.308079	0.0840039	0.978137	-1.66665	0.400388	-1.13822	NA	0.56232	0.82263
Male	Thylakoid lumenal protein	-0.241876	0.67262	-0.192085	0.607194	0.0603072	0.925643	-0.412981	0.569057	-0.147687	0.771859	0.277771	0.688093	-0.00662491	0.99248	0.636814	0.302697	0.680186	0.236669
Male	PPR-containing protein	0.374059	0.41057	0.0366156	0.916658	-0.322505	0.458877	0.104085	0.840102	-0.28415	0.424303	-0.364664	0.298754	0.0518938	0.913422	-0.528458	0.240235	-0.535041	0.187163
Male	YABBY transcription factor	0.667229	0.603001	-1.41339	0.0396646	-2.05993	0.000771821	-0.822662	0.412246	-4.08375	1.86062e-17	-3.22968	4.08249e-10	0.962551	0.179305	-1.33604	0.013354	-2.25096	0.000858145
Male	SKU5	-0.261805	0.528786	-2.32139	2.71928e-36	-2.04577	3.92705e-17	0.725463	0.410634	-1.02561	0.0754654	-1.741	0.00159201	-1.14671	0.0547823	-2.97397	3.88459e-07	-1.78182	8.22298e-07
Male	Beta fructafuranosidase	0.175771	0.719219	-0.688251	0.00190723	-0.849464	0.000931124	-0.760661	0.0131548	-0.998444	0.000202187	-0.218202	0.580201	-1.54046	2.61095e-10	-2.77551	2.11006e-23	-1.19395	4.23336e-05
Male	Aldolase	-1.07936	0.000143489	-0.605956	0.0384396	0.487436	0.186306	-1.11017	0.000447733	-0.975453	0.00151546	0.154054	0.676605	-1.4235	5.08404e-09	-0.68229	0.106699	0.786017	0.00633399
Male	Trehalose-6-phosphate phosphatase	0.124017	0.861985	0.0570311	0.935802	-0.055066	0.948825	-1.50633	0.000254954	-1.46487	0.000260997	0.072787	0.895299	-1.84919	2.15298e-08	-2.02552	2.22529e-08	-0.134031	0.790432
Male	INAPERTURATE POLLEN1 (INP1)	-3.35322	0.00555336	-1.26462	0.558889	2.08502	0.11898	1.78039	0.0170543	3.03058	0.000574452	1.25363	0.376353	-0.21812	0.891888	-0.609746	0.794547	-0.363712	0.830921
Male	Exostosin family protein	-1.30177	9.10169e-05	-0.658886	0.0380913	0.658604	0.0857602	-0.487689	0.212803	-0.580435	0.179302	-0.06971	0.897006	-1.16567	2.85103e-05	-0.79552	0.0997619	0.411639	0.241029
Male	KASIII	-2.39149	9.32561e-19	-1.61938	1.5243e-20	0.783374	0.0119764	-2.68517	5.15892e-29	-2.40835	9.30958e-26	0.298537	0.284757	-2.62274	4.11809e-31	-2.14678	1.59393e-08	0.51773	0.146816
Male	TPR-containing protein #1	1.65299	NA	0.592544	NA	-1.05953	NA	NA	NA	NA	NA	NA	NA	NA	NA	0.1238	NA	-0.282068	NA
Male	TPR-containing protein #2	-4.05374	0.205085	NA	NA	3.91827	0.237062	NA	NA	NA	NA	NA	NA	NA	NA	NA	NA	NA	NA
Male	PLATZ transcription factor	-5.2572	4.56105e-55	-4.5257	1.62051e-48	0.742017	0.0123778	-2.76343	0.0195043	1.06488	0.657892	3.82691	0.00675439	-2.87226	8.21983e-08	3.29254	0.102832	6.19452	9.87552e-07
Male	FMO #1	-1.55549	0.35645	0.569439	0.856219	2.17594	0.218327	-4.05182	0.166738	-3.91402	NA	0.167959	0.941793	-0.52374	0.87515	-1.49224	NA	-0.933556	NA
Male	FMO #2	NA	NA	NA	NA	NA	NA	NA	NA	NA	NA	NA	NA	NA	NA	NA	NA	NA	NA
Male	FMO #3	-2.77213	4.55548e-28	-1.8112	2.74047e-17	0.974904	0.000322876	-2.79758	9.75105e-28	-1.40514	2.91056e-07	1.41523	3.1131e-09	-3.04745	3.7492e-27	-2.4143	4.64343e-09	0.673013	0.100461
Male	Hypothetical protein (VviFSEX)	-1.46103	8.60441e-11	-0.764419	0.0037854	0.709993	0.0295591	-3.59438	3.86561e-15	-1.83217	0.00075257	1.78395	0.000207222	-3.79516	8.88338e-32	-2.09385	0.000275829	1.74964	1.39802e-08
Male	WRKY transcription factor	-1.06165	3.40329e-05	-0.407787	0.158726	0.668215	0.0514291	-2.42725	2.04582e-09	-1.86786	5.83941e-07	0.579797	0.271215	-1.34058	5.66764e-08	-1.82125	6.96322e-08	-0.437694	0.158724
Male	Adenine phosphoribosyltransferase (APT3)	-2.77969	6.99428e-10	-5.35298	5.8429e-61	-2.56923	6.55141e-16	-1.32805	0.0115824	-6.12463	1.38801e-39	-4.77804	4.82402e-27	-3.04032	1.10853e-11	-7.25759	1.82377e-58	-4.17799	4.75426e-25
Male	Zn finger protein	0.562571	0.164684	0.402806	0.0503128	-0.146828	0.794146	-0.370672	0.595414	-0.0137271	0.983399	0.373422	0.527838	-0.42495	0.402048	1.2557	0.0900138	1.72773	0.00157389
Male	Phosphatidic acid phosphatase (PAP2)	-0.159076	0.789781	0.113693	0.754012	0.287656	0.561866	-0.0743675	0.892582	-0.217723	0.559008	-0.122504	0.783001	0.436976	0.17175	0.381674	0.489918	-0.0132068	0.979572
