# Supplementary material for: The genetic basis of sex determination in grapes
Source: Nat Commun. 2020 Jun 9;11:2902. doi: 10.1038/s41467-020-16700-z (PMC7283251; doi:10.1038/s41467-020-16700-z)
Supplement: Supplementary file 13 — Supplementary Data 9 [file 41467_2020_16700_MOESM13_ESM.xlsx]

## Sheet: Supplementary Data 9
Supplementary Data 9: Gene co-expression modules obtained from Weighted Gene Coexpression Network Analysis (WGCNA).
Gene_ID	Module
Sex_locus_VvCabSauv08.ver1.1_NAC	turquoise
Sex_locus_VvCabSauv08.ver1.1_TLP	turquoise
Sex_locus_VvCabSauv08.ver1.1_PPR-containing	magenta
Sex_locus_VvCabSauv08.ver1.1_YABBY	turquoise
Sex_locus_VvCabSauv08.ver1.1_SKU5	turquoise
Sex_locus_VvCabSauv08.ver1.1_BFRUCT	blue
Sex_locus_VvCabSauv08.ver1.1_Aldolase	purple
Sex_locus_VvCabSauv08.ver1.1_TPP	blue
Sex_locus_VvCabSauv08.ver1.1_INP1	black
Sex_locus_VvCabSauv08.ver1.1_Exostosin	green
Sex_locus_VvCabSauv08.ver1.1_KASIII	green
Sex_locus_VvCabSauv08.ver1.1_PLATZ	turquoise
Sex_locus_VvCabSauv08.ver1.1_FMO_1	pink
Sex_locus_VvCabSauv08.ver1.1_FMO_4	pink
Sex_locus_VvCabSauv08.ver1.1_FMO_3	green
Sex_locus_VvCabSauv08.ver1.1_VviFSEX	turquoise
Sex_locus_VvCabSauv08.ver1.1_WRKY	red
Sex_locus_VvCabSauv08.ver1.1_APT3	magenta
Sex_locus_VvCabSauv08.ver1.1_Zn_finger	turquoise
Sex_locus_VvCabSauv08.ver1.1_PAP2	yellow
VvCabSauv08_H0000F_002.ver1.0.g000110	midnightblue
VvCabSauv08_H0000F_002.ver1.0.g000120	brown
VvCabSauv08_H0000F_002.ver1.0.g000130	salmon
VvCabSauv08_H0000F_008.ver1.0.g000140	turquoise
VvCabSauv08_H0000F_009.ver1.0.g000190	yellow
VvCabSauv08_H0000F_009.ver1.0.g000200	turquoise
VvCabSauv08_H0000F_009.ver1.0.g000210	blue
VvCabSauv08_H0000F_009.ver1.0.g000220	salmon
VvCabSauv08_H0000F_009.ver1.0.g000260	turquoise
VvCabSauv08_H0000F_009.ver1.0.g000270	turquoise
VvCabSauv08_H0000F_009.ver1.0.g000280	turquoise
VvCabSauv08_H0000F_009.ver1.0.g000290	green
VvCabSauv08_H0000F_009.ver1.0.g000300	magenta
VvCabSauv08_H0000F_009.ver1.0.g000310	cyan
VvCabSauv08_H0000F_009.ver1.0.g000320	green
VvCabSauv08_H0000F_009.ver1.0.g000330	blue
VvCabSauv08_H0000F_009.ver1.0.g000340	grey
VvCabSauv08_H0000F_009.ver1.0.g000350	brown
VvCabSauv08_H0000F_017.ver1.0.g000370	green
VvCabSauv08_H0000F_017.ver1.0.g000380	blue
VvCabSauv08_H0000F_018.ver1.0.g000400	brown
VvCabSauv08_H0000F_018.ver1.0.g000410	turquoise
VvCabSauv08_H0000F_018.ver1.0.g000440	turquoise
VvCabSauv08_H0000F_018.ver1.0.g000450	turquoise
VvCabSauv08_H0000F_018.ver1.0.g000460	lightcyan
VvCabSauv08_H0000F_018.ver1.0.g000480	yellow
VvCabSauv08_H0000F_018.ver1.0.g000490	turquoise
VvCabSauv08_H0000F_018.ver1.0.g000500	turquoise
VvCabSauv08_H0000F_018.ver1.0.g000510	turquoise
VvCabSauv08_H0000F_018.ver1.0.g000520	blue
VvCabSauv08_H0000F_018.ver1.0.g000530	turquoise
VvCabSauv08_H0000F_018.ver1.0.g000540	turquoise
VvCabSauv08_H0000F_018.ver1.0.g000550	turquoise
VvCabSauv08_H0000F_018.ver1.0.g000560	turquoise
VvCabSauv08_H0000F_018.ver1.0.g000570	black
VvCabSauv08_H0000F_018.ver1.0.g000580	turquoise
VvCabSauv08_H0000F_018.ver1.0.g000590	blue
VvCabSauv08_H0000F_019.ver1.0.g000640	cyan
VvCabSauv08_H0000F_021.ver1.0.g000650	brown
VvCabSauv08_H0000F_021.ver1.0.g000660	green
VvCabSauv08_H0000F_021.ver1.0.g000670	pink
VvCabSauv08_H0000F_021.ver1.0.g000680	pink
VvCabSauv08_H0000F_021.ver1.0.g000690	purple
VvCabSauv08_H0000F_021.ver1.0.g000700	turquoise
VvCabSauv08_H0000F_021.ver1.0.g000710	turquoise
VvCabSauv08_H0000F_021.ver1.0.g000720	blue
VvCabSauv08_H0000F_021.ver1.0.g000730	blue
VvCabSauv08_H0000F_021.ver1.0.g000760	turquoise
VvCabSauv08_H0000F_021.ver1.0.g000770	turquoise
VvCabSauv08_H0000F_021.ver1.0.g000790	magenta
VvCabSauv08_H0000F_021.ver1.0.g000810	turquoise
VvCabSauv08_H0000F_021.ver1.0.g000820	blue
VvCabSauv08_H0000F_021.ver1.0.g000850	red
VvCabSauv08_H0000F_021.ver1.0.g000860	brown
VvCabSauv08_H0000F_021.ver1.0.g000870	turquoise
VvCabSauv08_H0000F_021.ver1.0.g000890	yellow
VvCabSauv08_H0000F_021.ver1.0.g000900	green
VvCabSauv08_H0000F_021.ver1.0.g000910	green
VvCabSauv08_H0000F_021.ver1.0.g000920	turquoise
VvCabSauv08_H0000F_021.ver1.0.g000930	yellow
VvCabSauv08_H0000F_021.ver1.0.g000940	salmon
VvCabSauv08_H0000F_021.ver1.0.g000950	turquoise
VvCabSauv08_H0000F_021.ver1.0.g000970	blue
VvCabSauv08_H0000F_021.ver1.0.g000980	blue
VvCabSauv08_H0000F_021.ver1.0.g000990	brown
VvCabSauv08_H0000F_021.ver1.0.g001000	blue
VvCabSauv08_H0000F_021.ver1.0.g001010	brown
VvCabSauv08_H0000F_021.ver1.0.g001020	black
VvCabSauv08_H0000F_021.ver1.0.g001030	red
VvCabSauv08_H0000F_021.ver1.0.g001040	brown
VvCabSauv08_H0000F_021.ver1.0.g001070	midnightblue
VvCabSauv08_H0000F_021.ver1.0.g001080	blue
VvCabSauv08_H0000F_021.ver1.0.g001100	blue
VvCabSauv08_H0000F_021.ver1.0.g001110	greenyellow
VvCabSauv08_H0000F_021.ver1.0.g001120	green
VvCabSauv08_H0000F_021.ver1.0.g001130	green
VvCabSauv08_H0000F_021.ver1.0.g001140	blue
VvCabSauv08_H0000F_021.ver1.0.g001150	turquoise
VvCabSauv08_H0000F_021.ver1.0.g001160	turquoise
VvCabSauv08_H0000F_021.ver1.0.g001170	black
VvCabSauv08_H0000F_021.ver1.0.g001180	brown
VvCabSauv08_H0000F_021.ver1.0.g001190	brown
VvCabSauv08_H0000F_021.ver1.0.g001200	blue
VvCabSauv08_H0000F_021.ver1.0.g001220	tan
VvCabSauv08_H0000F_021.ver1.0.g001230	pink
VvCabSauv08_H0000F_021.ver1.0.g001240	brown
VvCabSauv08_H0000F_021.ver1.0.g001250	green
VvCabSauv08_H0000F_021.ver1.0.g001260	turquoise
VvCabSauv08_H0000F_021.ver1.0.g001280	brown
VvCabSauv08_H0000F_021.ver1.0.g001290	turquoise
VvCabSauv08_H0000F_021.ver1.0.g001300	turquoise
VvCabSauv08_H0000F_021.ver1.0.g001310	blue
VvCabSauv08_H0000F_021.ver1.0.g001320	brown
VvCabSauv08_H0000F_021.ver1.0.g001330	brown
VvCabSauv08_H0000F_021.ver1.0.g001350	yellow
VvCabSauv08_H0000F_021.ver1.0.g001360	blue
VvCabSauv08_H0000F_021.ver1.0.g001370	turquoise
VvCabSauv08_H0000F_021.ver1.0.g001380	turquoise
VvCabSauv08_H0000F_021.ver1.0.g001390	lightyellow
VvCabSauv08_H0000F_021.ver1.0.g001400	turquoise
VvCabSauv08_H0000F_021.ver1.0.g001410	turquoise
VvCabSauv08_H0000F_021.ver1.0.g001420	turquoise
VvCabSauv08_H0000F_021.ver1.0.g001430	blue
VvCabSauv08_H0000F_021.ver1.0.g001440	blue
VvCabSauv08_H0000F_021.ver1.0.g001450	red
VvCabSauv08_H0000F_021.ver1.0.g001470	yellow
VvCabSauv08_H0000F_021.ver1.0.g001480	blue
VvCabSauv08_H0000F_021.ver1.0.g001490	turquoise
VvCabSauv08_H0000F_021.ver1.0.g001500	darkred
VvCabSauv08_H0000F_021.ver1.0.g001520	black
VvCabSauv08_H0000F_021.ver1.0.g001530	yellow
VvCabSauv08_H0000F_021.ver1.0.g001540	turquoise
VvCabSauv08_H0000F_021.ver1.0.g001560	brown
VvCabSauv08_H0000F_021.ver1.0.g001570	brown
VvCabSauv08_H0000F_021.ver1.0.g001580	brown
VvCabSauv08_H0000F_021.ver1.0.g001600	turquoise
VvCabSauv08_H0000F_021.ver1.0.g001610	tan
VvCabSauv08_H0000F_021.ver1.0.g001620	tan
VvCabSauv08_H0000F_021.ver1.0.g001630	turquoise
VvCabSauv08_H0000F_021.ver1.0.g001640	blue
VvCabSauv08_H0000F_021.ver1.0.g001650	red
VvCabSauv08_H0000F_021.ver1.0.g001670	greenyellow
VvCabSauv08_H0000F_021.ver1.0.g001680	turquoise
VvCabSauv08_H0000F_021.ver1.0.g001690	tan
VvCabSauv08_H0000F_021.ver1.0.g001700	cyan
VvCabSauv08_H0000F_021.ver1.0.g001710	blue
VvCabSauv08_H0000F_021.ver1.0.g001720	green
VvCabSauv08_H0000F_021.ver1.0.g001730	turquoise
VvCabSauv08_H0000F_021.ver1.0.g001740	tan
VvCabSauv08_H0000F_021.ver1.0.g001750	brown
VvCabSauv08_H0000F_021.ver1.0.g001760	blue
VvCabSauv08_H0000F_021.ver1.0.g001770	turquoise
VvCabSauv08_H0000F_021.ver1.0.g001780	tan
VvCabSauv08_H0000F_021.ver1.0.g001790	turquoise
VvCabSauv08_H0000F_021.ver1.0.g001800	blue
VvCabSauv08_H0000F_021.ver1.0.g001810	red
VvCabSauv08_H0000F_021.ver1.0.g001820	green
VvCabSauv08_H0000F_021.ver1.0.g001840	blue
VvCabSauv08_H0000F_021.ver1.0.g001850	red
VvCabSauv08_H0000F_021.ver1.0.g001860	turquoise
VvCabSauv08_H0000F_021.ver1.0.g001880	turquoise
VvCabSauv08_H0000F_021.ver1.0.g001890	tan
VvCabSauv08_H0000F_021.ver1.0.g001940	yellow
VvCabSauv08_H0000F_021.ver1.0.g001970	grey
VvCabSauv08_H0000F_021.ver1.0.g001980	turquoise
VvCabSauv08_H0000F_021.ver1.0.g001990	black
VvCabSauv08_H0000F_021.ver1.0.g002000	turquoise
VvCabSauv08_H0000F_021.ver1.0.g002010	pink
VvCabSauv08_H0000F_021.ver1.0.g002020	blue
VvCabSauv08_H0000F_021.ver1.0.g002030	turquoise
VvCabSauv08_H0000F_021.ver1.0.g002040	turquoise
VvCabSauv08_H0000F_021.ver1.0.g002050	pink
VvCabSauv08_H0000F_021.ver1.0.g002060	blue
VvCabSauv08_H0000F_021.ver1.0.g002070	red
VvCabSauv08_H0000F_021.ver1.0.g002080	blue
VvCabSauv08_H0000F_021.ver1.0.g002100	turquoise
VvCabSauv08_H0000F_021.ver1.0.g002110	purple
VvCabSauv08_H0000F_021.ver1.0.g002120	turquoise
VvCabSauv08_H0000F_021.ver1.0.g002130	brown
VvCabSauv08_H0000F_021.ver1.0.g002140	blue
VvCabSauv08_H0000F_021.ver1.0.g002150	brown
VvCabSauv08_H0000F_021.ver1.0.g002160	turquoise
VvCabSauv08_H0000F_021.ver1.0.g002170	cyan
VvCabSauv08_H0000F_021.ver1.0.g002180	blue
VvCabSauv08_H0000F_021.ver1.0.g002190	blue
VvCabSauv08_H0000F_021.ver1.0.g002200	lightcyan
VvCabSauv08_H0000F_021.ver1.0.g002210	blue
VvCabSauv08_H0000F_021.ver1.0.g002220	cyan
VvCabSauv08_H0000F_021.ver1.0.g002230	turquoise
VvCabSauv08_H0000F_021.ver1.0.g002240	midnightblue
VvCabSauv08_H0000F_021.ver1.0.g002250	brown
VvCabSauv08_H0000F_021.ver1.0.g002260	blue
VvCabSauv08_H0000F_021.ver1.0.g002270	blue
VvCabSauv08_H0000F_021.ver1.0.g002280	cyan
VvCabSauv08_H0000F_021.ver1.0.g002290	salmon
VvCabSauv08_H0000F_021.ver1.0.g002310	turquoise
VvCabSauv08_H0000F_021.ver1.0.g002320	red
VvCabSauv08_H0000F_021.ver1.0.g002330	blue
VvCabSauv08_H0000F_021.ver1.0.g002340	turquoise
VvCabSauv08_H0000F_021.ver1.0.g002350	grey
VvCabSauv08_H0000F_021.ver1.0.g002360	turquoise
VvCabSauv08_H0000F_021.ver1.0.g002370	blue
VvCabSauv08_H0000F_021.ver1.0.g002380	blue
VvCabSauv08_H0000F_022.ver1.0.g002390	red
VvCabSauv08_H0000F_024.ver1.0.g002410	grey
VvCabSauv08_H0000F_025.ver1.0.g002420	black
VvCabSauv08_H0000F_025.ver1.0.g002430	green
VvCabSauv08_H0000F_025.ver1.0.g002440	green
VvCabSauv08_H0000F_025.ver1.0.g002450	turquoise
VvCabSauv08_H0000F_025.ver1.0.g002460	turquoise
VvCabSauv08_H0000F_025.ver1.0.g002470	turquoise
VvCabSauv08_H0000F_025.ver1.0.g002480	turquoise
VvCabSauv08_H0000F_025.ver1.0.g002490	blue
VvCabSauv08_H0000F_025.ver1.0.g002500	green
VvCabSauv08_H0000F_025.ver1.0.g002510	turquoise
VvCabSauv08_H0000F_025.ver1.0.g002530	turquoise
VvCabSauv08_H0000F_025.ver1.0.g002540	blue
VvCabSauv08_H0000F_025.ver1.0.g002560	pink
VvCabSauv08_H0000F_025.ver1.0.g002570	green
VvCabSauv08_H0000F_025.ver1.0.g002580	yellow
VvCabSauv08_H0000F_025.ver1.0.g002590	green
VvCabSauv08_H0000F_025.ver1.0.g002600	purple
VvCabSauv08_H0000F_025.ver1.0.g002610	turquoise
VvCabSauv08_H0000F_025.ver1.0.g002620	turquoise
VvCabSauv08_H0000F_025.ver1.0.g002630	blue
VvCabSauv08_H0000F_025.ver1.0.g002640	black
VvCabSauv08_H0000F_025.ver1.0.g002650	turquoise
VvCabSauv08_H0000F_025.ver1.0.g002660	blue
VvCabSauv08_H0000F_025.ver1.0.g002670	magenta
VvCabSauv08_H0000F_025.ver1.0.g002680	turquoise
VvCabSauv08_H0000F_025.ver1.0.g002690	turquoise
VvCabSauv08_H0000F_025.ver1.0.g002700	brown
VvCabSauv08_H0000F_025.ver1.0.g002710	yellow
VvCabSauv08_H0000F_025.ver1.0.g002720	blue
VvCabSauv08_H0000F_025.ver1.0.g002730	black
VvCabSauv08_H0000F_025.ver1.0.g002740	grey
VvCabSauv08_H0000F_025.ver1.0.g002750	turquoise
VvCabSauv08_H0000F_025.ver1.0.g002760	grey60
VvCabSauv08_H0000F_025.ver1.0.g002770	blue
VvCabSauv08_H0000F_025.ver1.0.g002780	pink
VvCabSauv08_H0000F_025.ver1.0.g002790	blue
VvCabSauv08_H0000F_025.ver1.0.g002810	blue
VvCabSauv08_H0000F_025.ver1.0.g002830	turquoise
VvCabSauv08_H0000F_025.ver1.0.g002850	red
VvCabSauv08_H0000F_025.ver1.0.g002860	turquoise
VvCabSauv08_H0000F_025.ver1.0.g002870	turquoise
VvCabSauv08_H0000F_025.ver1.0.g002880	yellow
VvCabSauv08_H0000F_025.ver1.0.g002890	black
VvCabSauv08_H0000F_025.ver1.0.g002900	blue
VvCabSauv08_H0000F_025.ver1.0.g002910	green
VvCabSauv08_H0000F_025.ver1.0.g002920	turquoise
VvCabSauv08_H0000F_025.ver1.0.g002930	turquoise
VvCabSauv08_H0000F_025.ver1.0.g002940	cyan
VvCabSauv08_H0000F_025.ver1.0.g002950	blue
VvCabSauv08_H0000F_027.ver1.0.g002970	purple
VvCabSauv08_H0000F_027.ver1.0.g002980	grey60
VvCabSauv08_H0000F_028.ver1.0.g002990	green
VvCabSauv08_H0000F_028.ver1.0.g003000	blue
VvCabSauv08_H0000F_028.ver1.0.g003010	brown
VvCabSauv08_H0000F_028.ver1.0.g003030	turquoise
VvCabSauv08_H0000F_028.ver1.0.g003040	pink
VvCabSauv08_H0000F_028.ver1.0.g003050	turquoise
VvCabSauv08_H0000F_028.ver1.0.g003070	black
VvCabSauv08_H0000F_028.ver1.0.g003080	turquoise
VvCabSauv08_H0000F_028.ver1.0.g003090	turquoise
VvCabSauv08_H0000F_028.ver1.0.g003100	blue
VvCabSauv08_H0000F_028.ver1.0.g003110	blue
VvCabSauv08_H0000F_028.ver1.0.g003120	blue
VvCabSauv08_H0000F_028.ver1.0.g003130	blue
VvCabSauv08_H0000F_028.ver1.0.g003140	blue
VvCabSauv08_H0000F_028.ver1.0.g003150	blue
VvCabSauv08_H0000F_028.ver1.0.g003160	purple
VvCabSauv08_H0000F_028.ver1.0.g003170	black
VvCabSauv08_H0000F_028.ver1.0.g003180	turquoise
VvCabSauv08_H0000F_028.ver1.0.g003190	blue
VvCabSauv08_H0000F_028.ver1.0.g003200	black
VvCabSauv08_H0000F_028.ver1.0.g003210	turquoise
VvCabSauv08_H0000F_028.ver1.0.g003220	turquoise
VvCabSauv08_H0000F_028.ver1.0.g003230	turquoise
VvCabSauv08_H0000F_028.ver1.0.g003250	turquoise
VvCabSauv08_H0000F_028.ver1.0.g003260	blue
VvCabSauv08_H0000F_028.ver1.0.g003270	blue
VvCabSauv08_H0000F_028.ver1.0.g003290	blue
VvCabSauv08_H0000F_028.ver1.0.g003300	blue
VvCabSauv08_H0000F_028.ver1.0.g003310	turquoise
VvCabSauv08_H0000F_028.ver1.0.g003320	green
VvCabSauv08_H0000F_028.ver1.0.g003330	turquoise
VvCabSauv08_H0000F_028.ver1.0.g003340	brown
VvCabSauv08_H0000F_028.ver1.0.g003350	blue
VvCabSauv08_H0000F_028.ver1.0.g003360	pink
VvCabSauv08_H0000F_028.ver1.0.g003370	magenta
VvCabSauv08_H0000F_028.ver1.0.g003380	blue
VvCabSauv08_H0000F_028.ver1.0.g003400	brown
VvCabSauv08_H0000F_028.ver1.0.g003410	brown
VvCabSauv08_H0000F_028.ver1.0.g003420	blue
VvCabSauv08_H0000F_028.ver1.0.g003430	turquoise
VvCabSauv08_H0000F_028.ver1.0.g003440	blue
VvCabSauv08_H0000F_028.ver1.0.g003450	turquoise
VvCabSauv08_H0000F_028.ver1.0.g003470	turquoise
VvCabSauv08_H0000F_028.ver1.0.g003490	turquoise
VvCabSauv08_H0000F_028.ver1.0.g003500	turquoise
VvCabSauv08_H0000F_028.ver1.0.g003530	salmon
VvCabSauv08_H0000F_028.ver1.0.g003540	greenyellow
VvCabSauv08_H0000F_028.ver1.0.g003550	turquoise
VvCabSauv08_H0000F_028.ver1.0.g003560	turquoise
VvCabSauv08_H0000F_028.ver1.0.g003570	brown
VvCabSauv08_H0000F_028.ver1.0.g003590	blue
VvCabSauv08_H0000F_028.ver1.0.g003600	yellow
VvCabSauv08_H0000F_028.ver1.0.g003610	turquoise
VvCabSauv08_H0000F_028.ver1.0.g003620	blue
VvCabSauv08_H0000F_028.ver1.0.g003630	blue
VvCabSauv08_H0000F_028.ver1.0.g003640	turquoise
VvCabSauv08_H0000F_028.ver1.0.g003650	turquoise
VvCabSauv08_H0000F_028.ver1.0.g003670	blue
VvCabSauv08_H0000F_028.ver1.0.g003700	blue
VvCabSauv08_H0000F_028.ver1.0.g003710	cyan
VvCabSauv08_H0000F_028.ver1.0.g003720	turquoise
VvCabSauv08_H0000F_028.ver1.0.g003730	pink
VvCabSauv08_H0000F_028.ver1.0.g003740	turquoise
VvCabSauv08_H0000F_028.ver1.0.g003750	turquoise
VvCabSauv08_H0000F_028.ver1.0.g003780	blue
VvCabSauv08_H0000F_028.ver1.0.g003790	blue
VvCabSauv08_H0000F_028.ver1.0.g003800	turquoise
VvCabSauv08_H0000F_028.ver1.0.g003810	salmon
VvCabSauv08_H0000F_028.ver1.0.g003820	turquoise
VvCabSauv08_H0000F_028.ver1.0.g003830	grey
VvCabSauv08_H0000F_028.ver1.0.g003840	turquoise
VvCabSauv08_H0000F_028.ver1.0.g003850	turquoise
VvCabSauv08_H0000F_028.ver1.0.g003860	turquoise
VvCabSauv08_H0000F_028.ver1.0.g003870	yellow
VvCabSauv08_H0000F_028.ver1.0.g003880	pink
VvCabSauv08_H0000F_028.ver1.0.g003890	turquoise
VvCabSauv08_H0000F_028.ver1.0.g003900	turquoise
VvCabSauv08_H0000F_028.ver1.0.g003910	turquoise
VvCabSauv08_H0000F_028.ver1.0.g003920	turquoise
VvCabSauv08_H0000F_028.ver1.0.g003960	blue
VvCabSauv08_H0000F_028.ver1.0.g003970	blue
VvCabSauv08_H0000F_028.ver1.0.g003980	yellow
VvCabSauv08_H0000F_028.ver1.0.g003990	grey
VvCabSauv08_H0000F_028.ver1.0.g004000	turquoise
VvCabSauv08_H0000F_028.ver1.0.g004010	midnightblue
VvCabSauv08_H0000F_028.ver1.0.g004020	blue
VvCabSauv08_H0000F_028.ver1.0.g004030	blue
VvCabSauv08_H0000F_028.ver1.0.g004040	turquoise
VvCabSauv08_H0000F_028.ver1.0.g004050	turquoise
VvCabSauv08_H0000F_028.ver1.0.g004060	pink
VvCabSauv08_H0000F_028.ver1.0.g004080	pink
VvCabSauv08_H0000F_028.ver1.0.g004090	turquoise
VvCabSauv08_H0000F_028.ver1.0.g004100	blue
VvCabSauv08_H0000F_028.ver1.0.g004110	blue
VvCabSauv08_H0000F_028.ver1.0.g004120	turquoise
VvCabSauv08_H0000F_028.ver1.0.g004140	turquoise
VvCabSauv08_H0000F_028.ver1.0.g004150	blue
VvCabSauv08_H0000F_028.ver1.0.g004160	brown
VvCabSauv08_H0000F_028.ver1.0.g004170	turquoise
VvCabSauv08_H0000F_028.ver1.0.g004180	blue
VvCabSauv08_H0000F_028.ver1.0.g004190	turquoise
VvCabSauv08_H0000F_028.ver1.0.g004200	blue
VvCabSauv08_H0000F_028.ver1.0.g004230	brown
VvCabSauv08_H0000F_028.ver1.0.g004240	brown
VvCabSauv08_H0000F_028.ver1.0.g004250	blue
VvCabSauv08_H0000F_028.ver1.0.g004260	turquoise
VvCabSauv08_H0000F_028.ver1.0.g004270	green
VvCabSauv08_H0000F_028.ver1.0.g004280	magenta
VvCabSauv08_H0000F_028.ver1.0.g004290	grey
VvCabSauv08_H0000F_028.ver1.0.g004300	brown
VvCabSauv08_H0000F_028.ver1.0.g004320	midnightblue
VvCabSauv08_H0000F_028.ver1.0.g004330	blue
VvCabSauv08_H0000F_028.ver1.0.g004340	turquoise
VvCabSauv08_H0000F_028.ver1.0.g004350	blue
VvCabSauv08_H0000F_028.ver1.0.g004360	midnightblue
VvCabSauv08_H0000F_028.ver1.0.g004380	brown
VvCabSauv08_H0000F_028.ver1.0.g004390	greenyellow
VvCabSauv08_H0000F_028.ver1.0.g004400	turquoise
VvCabSauv08_H0000F_028.ver1.0.g004410	pink
VvCabSauv08_H0000F_028.ver1.0.g004420	brown
VvCabSauv08_H0000F_028.ver1.0.g004430	greenyellow
VvCabSauv08_H0000F_028.ver1.0.g004440	midnightblue
VvCabSauv08_H0000F_028.ver1.0.g004450	turquoise
VvCabSauv08_H0000F_028.ver1.0.g004460	red
VvCabSauv08_H0000F_028.ver1.0.g004470	black
VvCabSauv08_H0000F_028.ver1.0.g004480	turquoise
VvCabSauv08_H0000F_028.ver1.0.g004510	turquoise
VvCabSauv08_H0000F_028.ver1.0.g004520	black
VvCabSauv08_H0000F_028.ver1.0.g004530	blue
VvCabSauv08_H0000F_028.ver1.0.g004540	blue
VvCabSauv08_H0000F_028.ver1.0.g004550	greenyellow
VvCabSauv08_H0000F_028.ver1.0.g004560	turquoise
VvCabSauv08_H0000F_028.ver1.0.g004570	blue
VvCabSauv08_H0000F_028.ver1.0.g004580	turquoise
VvCabSauv08_H0000F_028.ver1.0.g004590	blue
VvCabSauv08_H0000F_028.ver1.0.g004600	salmon
VvCabSauv08_H0000F_028.ver1.0.g004610	blue
VvCabSauv08_H0000F_028.ver1.0.g004620	purple
VvCabSauv08_H0000F_028.ver1.0.g004630	brown
VvCabSauv08_H0000F_028.ver1.0.g004640	turquoise
VvCabSauv08_H0000F_028.ver1.0.g004650	blue
VvCabSauv08_H0000F_028.ver1.0.g004660	turquoise
VvCabSauv08_H0000F_028.ver1.0.g004670	blue
VvCabSauv08_H0000F_028.ver1.0.g004690	pink
VvCabSauv08_H0000F_028.ver1.0.g004700	black
VvCabSauv08_H0000F_028.ver1.0.g004720	black
VvCabSauv08_H0000F_028.ver1.0.g004730	black
VvCabSauv08_H0000F_028.ver1.0.g004740	turquoise
VvCabSauv08_H0000F_028.ver1.0.g004750	brown
VvCabSauv08_H0000F_028.ver1.0.g004760	turquoise
VvCabSauv08_H0000F_028.ver1.0.g004770	yellow
VvCabSauv08_H0000F_028.ver1.0.g004780	grey
VvCabSauv08_H0000F_028.ver1.0.g004790	yellow
VvCabSauv08_H0000F_028.ver1.0.g004800	blue
VvCabSauv08_H0000F_028.ver1.0.g004830	brown
VvCabSauv08_H0000F_028.ver1.0.g004840	brown
VvCabSauv08_H0000F_028.ver1.0.g004850	darkred
VvCabSauv08_H0000F_028.ver1.0.g004860	turquoise
VvCabSauv08_H0000F_028.ver1.0.g004870	blue
VvCabSauv08_H0000F_028.ver1.0.g004890	brown
VvCabSauv08_H0000F_028.ver1.0.g004920	blue
VvCabSauv08_H0000F_028.ver1.0.g004930	green
VvCabSauv08_H0000F_028.ver1.0.g004950	greenyellow
VvCabSauv08_H0000F_028.ver1.0.g004960	black
VvCabSauv08_H0000F_028.ver1.0.g004970	yellow
VvCabSauv08_H0000F_028.ver1.0.g004980	grey
VvCabSauv08_H0000F_028.ver1.0.g004990	cyan
VvCabSauv08_H0000F_028.ver1.0.g005000	midnightblue
VvCabSauv08_H0000F_028.ver1.0.g005010	midnightblue
VvCabSauv08_H0000F_028.ver1.0.g005020	brown
VvCabSauv08_H0000F_028.ver1.0.g005030	turquoise
VvCabSauv08_H0000F_028.ver1.0.g005040	turquoise
VvCabSauv08_H0000F_028.ver1.0.g005050	grey
VvCabSauv08_H0000F_028.ver1.0.g005060	green
VvCabSauv08_H0000F_028.ver1.0.g005070	turquoise
VvCabSauv08_H0000F_028.ver1.0.g005080	grey
VvCabSauv08_H0000F_028.ver1.0.g005090	grey
VvCabSauv08_H0000F_028.ver1.0.g005110	black
VvCabSauv08_H0000F_028.ver1.0.g005120	grey
VvCabSauv08_H0000F_028.ver1.0.g005130	red
VvCabSauv08_H0000F_028.ver1.0.g005140	grey
VvCabSauv08_H0000F_028.ver1.0.g005150	blue
VvCabSauv08_H0000F_028.ver1.0.g005160	blue
VvCabSauv08_H0000F_028.ver1.0.g005170	turquoise
VvCabSauv08_H0000F_028.ver1.0.g005180	grey
VvCabSauv08_H0000F_028.ver1.0.g005190	magenta
VvCabSauv08_H0000F_028.ver1.0.g005200	yellow
VvCabSauv08_H0000F_028.ver1.0.g005210	yellow
VvCabSauv08_H0000F_028.ver1.0.g005220	turquoise
VvCabSauv08_H0000F_028.ver1.0.g005230	turquoise
VvCabSauv08_H0000F_028.ver1.0.g005240	turquoise
VvCabSauv08_H0000F_028.ver1.0.g005250	turquoise
VvCabSauv08_H0000F_028.ver1.0.g005270	turquoise
VvCabSauv08_H0000F_028.ver1.0.g005280	turquoise
VvCabSauv08_H0000F_028.ver1.0.g005290	turquoise
VvCabSauv08_H0000F_028.ver1.0.g005300	turquoise
VvCabSauv08_H0000F_028.ver1.0.g005320	brown
VvCabSauv08_H0000F_028.ver1.0.g005340	turquoise
VvCabSauv08_H0000F_028.ver1.0.g005350	magenta
VvCabSauv08_H0000F_028.ver1.0.g005360	turquoise
VvCabSauv08_H0000F_028.ver1.0.g005370	lightcyan
VvCabSauv08_H0000F_028.ver1.0.g005380	turquoise
VvCabSauv08_H0000F_028.ver1.0.g005390	turquoise
VvCabSauv08_H0000F_028.ver1.0.g005400	brown
VvCabSauv08_H0000F_029.ver1.0.g005420	turquoise
VvCabSauv08_H0000F_029.ver1.0.g005440	blue
VvCabSauv08_H0000F_029.ver1.0.g005450	red
VvCabSauv08_H0000F_029.ver1.0.g005460	blue
VvCabSauv08_H0000F_029.ver1.0.g005470	turquoise
VvCabSauv08_H0000F_029.ver1.0.g005480	turquoise
VvCabSauv08_H0000F_029.ver1.0.g005490	midnightblue
VvCabSauv08_H0000F_029.ver1.0.g005500	magenta
VvCabSauv08_H0000F_029.ver1.0.g005510	brown
VvCabSauv08_H0000F_029.ver1.0.g005540	turquoise
VvCabSauv08_H0000F_029.ver1.0.g005550	green
VvCabSauv08_H0000F_029.ver1.0.g005560	turquoise
VvCabSauv08_H0000F_029.ver1.0.g005570	turquoise
VvCabSauv08_H0000F_029.ver1.0.g005580	turquoise
VvCabSauv08_H0000F_029.ver1.0.g005600	turquoise
VvCabSauv08_H0000F_029.ver1.0.g005610	green
VvCabSauv08_H0000F_029.ver1.0.g005620	turquoise
VvCabSauv08_H0000F_029.ver1.0.g005630	turquoise
VvCabSauv08_H0000F_029.ver1.0.g005640	brown
VvCabSauv08_H0000F_029.ver1.0.g005660	blue
VvCabSauv08_H0000F_029.ver1.0.g005670	turquoise
VvCabSauv08_H0000F_029.ver1.0.g005680	turquoise
VvCabSauv08_H0000F_029.ver1.0.g005690	brown
VvCabSauv08_H0000F_029.ver1.0.g005700	grey
VvCabSauv08_H0000F_029.ver1.0.g005710	turquoise
VvCabSauv08_H0000F_029.ver1.0.g005720	magenta
VvCabSauv08_H0000F_029.ver1.0.g005730	turquoise
VvCabSauv08_H0000F_029.ver1.0.g005740	turquoise
VvCabSauv08_H0000F_029.ver1.0.g005750	turquoise
VvCabSauv08_H0000F_029.ver1.0.g005760	turquoise
VvCabSauv08_H0000F_029.ver1.0.g005770	turquoise
VvCabSauv08_H0000F_029.ver1.0.g005780	turquoise
VvCabSauv08_H0000F_029.ver1.0.g005790	turquoise
VvCabSauv08_H0000F_029.ver1.0.g005800	grey
VvCabSauv08_H0000F_029.ver1.0.g005810	turquoise
VvCabSauv08_H0000F_029.ver1.0.g005820	red
VvCabSauv08_H0000F_029.ver1.0.g005830	green
VvCabSauv08_H0000F_029.ver1.0.g005840	red
VvCabSauv08_H0000F_029.ver1.0.g005850	blue
VvCabSauv08_H0000F_029.ver1.0.g005860	black
VvCabSauv08_H0000F_029.ver1.0.g005880	greenyellow
VvCabSauv08_H0000F_029.ver1.0.g005890	red
VvCabSauv08_H0000F_029.ver1.0.g005900	turquoise
VvCabSauv08_H0000F_029.ver1.0.g005910	yellow
VvCabSauv08_H0000F_029.ver1.0.g005920	grey
VvCabSauv08_H0000F_029.ver1.0.g005930	grey
VvCabSauv08_H0000F_029.ver1.0.g005940	brown
VvCabSauv08_H0000F_029.ver1.0.g005950	blue
VvCabSauv08_H0000F_029.ver1.0.g005960	blue
VvCabSauv08_H0000F_029.ver1.0.g005970	blue
VvCabSauv08_H0000F_029.ver1.0.g005980	blue
VvCabSauv08_H0000F_029.ver1.0.g006010	yellow
VvCabSauv08_H0000F_029.ver1.0.g006020	brown
VvCabSauv08_H0000F_029.ver1.0.g006030	blue
VvCabSauv08_H0000F_029.ver1.0.g006040	brown
VvCabSauv08_H0000F_029.ver1.0.g006050	turquoise
VvCabSauv08_H0000F_029.ver1.0.g006070	purple
VvCabSauv08_H0000F_029.ver1.0.g006080	green
VvCabSauv08_H0000F_029.ver1.0.g006090	turquoise
VvCabSauv08_H0000F_037.ver1.0.g006160	black
VvCabSauv08_H0000F_037.ver1.0.g006180	black
VvCabSauv08_H0000F_037.ver1.0.g006190	black
VvCabSauv08_H0000F_038.ver1.0.g006200	yellow
VvCabSauv08_H0000F_038.ver1.0.g006210	blue
VvCabSauv08_H0000F_038.ver1.0.g006220	blue
VvCabSauv08_H0000F_038.ver1.0.g006230	yellow
VvCabSauv08_H0000F_038.ver1.0.g006240	brown
VvCabSauv08_H0000F_038.ver1.0.g006270	turquoise
VvCabSauv08_H0000F_038.ver1.0.g006290	turquoise
VvCabSauv08_H0000F_038.ver1.0.g006300	turquoise
VvCabSauv08_H0000F_038.ver1.0.g006310	turquoise
VvCabSauv08_H0000F_038.ver1.0.g006320	turquoise
VvCabSauv08_H0000F_038.ver1.0.g006330	blue
VvCabSauv08_H0000F_038.ver1.0.g006340	yellow
VvCabSauv08_H0000F_038.ver1.0.g006350	turquoise
VvCabSauv08_H0000F_038.ver1.0.g006360	turquoise
VvCabSauv08_H0000F_038.ver1.0.g006380	blue
VvCabSauv08_H0000F_038.ver1.0.g006400	turquoise
VvCabSauv08_H0000F_038.ver1.0.g006410	turquoise
VvCabSauv08_H0000F_038.ver1.0.g006420	turquoise
VvCabSauv08_H0000F_038.ver1.0.g006430	blue
VvCabSauv08_H0000F_038.ver1.0.g006440	midnightblue
VvCabSauv08_H0000F_038.ver1.0.g006450	turquoise
VvCabSauv08_H0000F_038.ver1.0.g006460	magenta
VvCabSauv08_H0000F_038.ver1.0.g006470	green
VvCabSauv08_H0000F_038.ver1.0.g006480	purple
VvCabSauv08_H0000F_038.ver1.0.g006490	blue
VvCabSauv08_H0000F_038.ver1.0.g006500	turquoise
VvCabSauv08_H0000F_038.ver1.0.g006540	turquoise
VvCabSauv08_H0000F_038.ver1.0.g006550	blue
VvCabSauv08_H0000F_038.ver1.0.g006560	turquoise
VvCabSauv08_H0000F_038.ver1.0.g006580	turquoise
VvCabSauv08_H0000F_038.ver1.0.g006590	blue
VvCabSauv08_H0000F_038.ver1.0.g006600	turquoise
VvCabSauv08_H0000F_038.ver1.0.g006610	magenta
VvCabSauv08_H0000F_038.ver1.0.g006620	brown
VvCabSauv08_H0000F_038.ver1.0.g006630	magenta
VvCabSauv08_H0000F_038.ver1.0.g006640	turquoise
VvCabSauv08_H0000F_038.ver1.0.g006660	lightgreen
VvCabSauv08_H0000F_038.ver1.0.g006670	purple
VvCabSauv08_H0000F_038.ver1.0.g006680	pink
VvCabSauv08_H0000F_038.ver1.0.g006690	turquoise
VvCabSauv08_H0000F_038.ver1.0.g006710	tan
VvCabSauv08_H0000F_038.ver1.0.g006720	blue
VvCabSauv08_H0000F_038.ver1.0.g006730	turquoise
VvCabSauv08_H0000F_038.ver1.0.g006740	red
VvCabSauv08_H0000F_038.ver1.0.g006750	blue
VvCabSauv08_H0000F_039.ver1.0.g006760	black
VvCabSauv08_H0000F_044.ver1.0.g006770	green
VvCabSauv08_H0000F_044.ver1.0.g006780	blue
VvCabSauv08_H0000F_045.ver1.0.g006790	blue
VvCabSauv08_H0000F_045.ver1.0.g006800	turquoise
VvCabSauv08_H0000F_046.ver1.0.g006820	turquoise
VvCabSauv08_H0000F_046.ver1.0.g006870	turquoise
VvCabSauv08_H0000F_046.ver1.0.g006880	turquoise
VvCabSauv08_H0000F_046.ver1.0.g006890	turquoise
VvCabSauv08_H0000F_046.ver1.0.g006900	grey
VvCabSauv08_H0000F_046.ver1.0.g006910	lightcyan
VvCabSauv08_H0000F_046.ver1.0.g006920	tan
VvCabSauv08_H0000F_046.ver1.0.g006940	blue
VvCabSauv08_H0000F_046.ver1.0.g006950	yellow
VvCabSauv08_H0000F_046.ver1.0.g006960	turquoise
VvCabSauv08_H0000F_046.ver1.0.g006980	turquoise
VvCabSauv08_H0000F_046.ver1.0.g006990	brown
VvCabSauv08_H0000F_046.ver1.0.g007000	brown
VvCabSauv08_H0000F_046.ver1.0.g007010	brown
VvCabSauv08_H0000F_046.ver1.0.g007030	midnightblue
VvCabSauv08_H0000F_046.ver1.0.g007040	turquoise
VvCabSauv08_H0000F_046.ver1.0.g007050	turquoise
VvCabSauv08_H0000F_046.ver1.0.g007060	blue
VvCabSauv08_H0000F_046.ver1.0.g007070	blue
VvCabSauv08_H0000F_046.ver1.0.g007080	brown
VvCabSauv08_H0000F_052.ver1.0.g007090	turquoise
VvCabSauv08_H0000F_052.ver1.0.g007130	turquoise
VvCabSauv08_H0000F_052.ver1.0.g007140	turquoise
VvCabSauv08_H0000F_052.ver1.0.g007150	blue
VvCabSauv08_H0000F_052.ver1.0.g007160	blue
VvCabSauv08_H0000F_052.ver1.0.g007170	black
VvCabSauv08_H0000F_052.ver1.0.g007180	blue
VvCabSauv08_H0000F_052.ver1.0.g007190	blue
VvCabSauv08_H0000F_052.ver1.0.g007200	blue
VvCabSauv08_H0000F_052.ver1.0.g007210	brown
VvCabSauv08_H0000F_052.ver1.0.g007220	turquoise
VvCabSauv08_H0000F_052.ver1.0.g007230	turquoise
VvCabSauv08_H0000F_052.ver1.0.g007240	blue
VvCabSauv08_H0000F_052.ver1.0.g007250	red
VvCabSauv08_H0000F_052.ver1.0.g007260	grey
VvCabSauv08_H0000F_052.ver1.0.g007270	brown
VvCabSauv08_H0000F_052.ver1.0.g007280	grey
VvCabSauv08_H0000F_052.ver1.0.g007290	brown
VvCabSauv08_H0000F_052.ver1.0.g007310	blue
VvCabSauv08_H0000F_053.ver1.0.g007330	turquoise
VvCabSauv08_H0000F_062.ver1.0.g007340	green
VvCabSauv08_H0000F_063.ver1.0.g007350	blue
VvCabSauv08_H0000F_065.ver1.0.g007390	turquoise
VvCabSauv08_H0000F_065.ver1.0.g007400	blue
VvCabSauv08_H0000F_065.ver1.0.g007410	red
VvCabSauv08_H0000F_065.ver1.0.g007420	green
VvCabSauv08_H0000F_065.ver1.0.g007430	turquoise
VvCabSauv08_H0000F_065.ver1.0.g007440	blue
VvCabSauv08_H0000F_065.ver1.0.g007450	turquoise
VvCabSauv08_H0000F_065.ver1.0.g007470	lightgreen
VvCabSauv08_H0000F_065.ver1.0.g007480	blue
VvCabSauv08_H0000F_065.ver1.0.g007490	brown
VvCabSauv08_H0000F_065.ver1.0.g007500	turquoise
VvCabSauv08_H0000F_065.ver1.0.g007510	greenyellow
VvCabSauv08_H0000F_065.ver1.0.g007520	turquoise
VvCabSauv08_H0000F_065.ver1.0.g007530	blue
VvCabSauv08_H0000F_065.ver1.0.g007540	green
VvCabSauv08_H0000F_065.ver1.0.g007550	brown
VvCabSauv08_H0000F_065.ver1.0.g007560	brown
VvCabSauv08_H0000F_065.ver1.0.g007570	blue
VvCabSauv08_H0000F_065.ver1.0.g007580	blue
VvCabSauv08_H0000F_065.ver1.0.g007590	turquoise
VvCabSauv08_H0000F_065.ver1.0.g007600	greenyellow
VvCabSauv08_H0000F_065.ver1.0.g007610	turquoise
VvCabSauv08_H0000F_065.ver1.0.g007620	blue
VvCabSauv08_H0000F_065.ver1.0.g007630	brown
VvCabSauv08_H0000F_065.ver1.0.g007650	blue
VvCabSauv08_H0000F_065.ver1.0.g007660	blue
VvCabSauv08_H0000F_065.ver1.0.g007670	blue
VvCabSauv08_H0000F_065.ver1.0.g007680	turquoise
VvCabSauv08_H0000F_066.ver1.0.g007690	black
VvCabSauv08_H0000F_066.ver1.0.g007700	black
VvCabSauv08_H0000F_066.ver1.0.g007710	black
VvCabSauv08_H0000F_066.ver1.0.g007750	turquoise
VvCabSauv08_H0000F_066.ver1.0.g007760	turquoise
VvCabSauv08_H0000F_066.ver1.0.g007770	turquoise
VvCabSauv08_H0000F_066.ver1.0.g007780	brown
VvCabSauv08_H0000F_066.ver1.0.g007790	turquoise
VvCabSauv08_H0000F_066.ver1.0.g007800	brown
VvCabSauv08_H0000F_066.ver1.0.g007810	turquoise
VvCabSauv08_H0000F_066.ver1.0.g007820	blue
VvCabSauv08_H0000F_066.ver1.0.g007830	turquoise
VvCabSauv08_H0000F_066.ver1.0.g007840	turquoise
VvCabSauv08_H0000F_067.ver1.0.g007850	salmon
VvCabSauv08_H0000F_067.ver1.0.g007860	turquoise
VvCabSauv08_H0000F_067.ver1.0.g007870	black
VvCabSauv08_H0000F_067.ver1.0.g007880	turquoise
VvCabSauv08_H0000F_067.ver1.0.g007920	grey60
VvCabSauv08_H0000F_067.ver1.0.g007940	blue
VvCabSauv08_H0000F_067.ver1.0.g007970	pink
VvCabSauv08_H0000F_067.ver1.0.g007980	blue
VvCabSauv08_H0000F_067.ver1.0.g007990	turquoise
VvCabSauv08_H0000F_067.ver1.0.g008000	grey
VvCabSauv08_H0000F_067.ver1.0.g008010	green
VvCabSauv08_H0000F_067.ver1.0.g008020	yellow
VvCabSauv08_H0000F_067.ver1.0.g008030	yellow
VvCabSauv08_H0000F_067.ver1.0.g008040	yellow
VvCabSauv08_H0000F_067.ver1.0.g008050	grey
VvCabSauv08_H0000F_067.ver1.0.g008060	turquoise
VvCabSauv08_H0000F_067.ver1.0.g008070	blue
VvCabSauv08_H0000F_067.ver1.0.g008090	lightcyan
VvCabSauv08_H0000F_067.ver1.0.g008100	grey
VvCabSauv08_H0000F_067.ver1.0.g008110	purple
VvCabSauv08_H0000F_067.ver1.0.g008120	midnightblue
VvCabSauv08_H0000F_067.ver1.0.g008130	turquoise
VvCabSauv08_H0000F_067.ver1.0.g008150	turquoise
VvCabSauv08_H0000F_067.ver1.0.g008170	turquoise
VvCabSauv08_H0000F_067.ver1.0.g008180	blue
VvCabSauv08_H0000F_067.ver1.0.g008190	salmon
VvCabSauv08_H0000F_067.ver1.0.g008200	turquoise
VvCabSauv08_H0000F_067.ver1.0.g008210	pink
VvCabSauv08_H0000F_067.ver1.0.g008220	turquoise
VvCabSauv08_H0000F_067.ver1.0.g008230	turquoise
VvCabSauv08_H0000F_067.ver1.0.g008240	brown
VvCabSauv08_H0000F_067.ver1.0.g008250	turquoise
VvCabSauv08_H0000F_067.ver1.0.g008270	brown
VvCabSauv08_H0000F_067.ver1.0.g008280	yellow
VvCabSauv08_H0000F_067.ver1.0.g008290	yellow
VvCabSauv08_H0000F_068.ver1.0.g008300	turquoise
VvCabSauv08_H0000F_070.ver1.0.g008310	turquoise
VvCabSauv08_H0000F_072.ver1.0.g008320	red
VvCabSauv08_H0000F_072.ver1.0.g008330	yellow
VvCabSauv08_H0000F_072.ver1.0.g008340	turquoise
VvCabSauv08_H0000F_072.ver1.0.g008350	blue
VvCabSauv08_H0000F_073.ver1.0.g008360	lightgreen
VvCabSauv08_H0000F_073.ver1.0.g008370	brown
VvCabSauv08_H0000F_074.ver1.0.g008380	blue
VvCabSauv08_H0000F_074.ver1.0.g008390	blue
VvCabSauv08_H0000F_074.ver1.0.g008420	lightcyan
VvCabSauv08_H0000F_074.ver1.0.g008430	turquoise
VvCabSauv08_H0000F_074.ver1.0.g008440	blue
VvCabSauv08_H0000F_074.ver1.0.g008450	blue
VvCabSauv08_H0000F_074.ver1.0.g008460	grey
VvCabSauv08_H0000F_074.ver1.0.g008480	brown
VvCabSauv08_H0000F_074.ver1.0.g008500	blue
VvCabSauv08_H0000F_074.ver1.0.g008530	blue
VvCabSauv08_H0000F_074.ver1.0.g008550	turquoise
VvCabSauv08_H0000F_074.ver1.0.g008560	red
VvCabSauv08_H0000F_074.ver1.0.g008570	turquoise
VvCabSauv08_H0000F_074.ver1.0.g008580	turquoise
VvCabSauv08_H0000F_074.ver1.0.g008590	blue
VvCabSauv08_H0000F_074.ver1.0.g008600	blue
VvCabSauv08_H0000F_074.ver1.0.g008610	brown
VvCabSauv08_H0000F_074.ver1.0.g008620	yellow
VvCabSauv08_H0001F_001.ver1.0.g008630	brown
VvCabSauv08_H0001F_001.ver1.0.g008640	turquoise
VvCabSauv08_H0001F_001.ver1.0.g008650	grey
VvCabSauv08_H0001F_003.ver1.0.g008660	turquoise
VvCabSauv08_H0001F_003.ver1.0.g008670	turquoise
VvCabSauv08_H0001F_003.ver1.0.g008680	turquoise
VvCabSauv08_H0001F_004.ver1.0.g008690	black
VvCabSauv08_H0001F_011.ver1.0.g008720	brown
VvCabSauv08_H0001F_012.ver1.0.g008730	turquoise
VvCabSauv08_H0001F_012.ver1.0.g008740	brown
VvCabSauv08_H0001F_012.ver1.0.g008750	turquoise
VvCabSauv08_H0001F_012.ver1.0.g008760	blue
VvCabSauv08_H0001F_012.ver1.0.g008770	blue
VvCabSauv08_H0001F_012.ver1.0.g008790	green
VvCabSauv08_H0001F_012.ver1.0.g008800	grey
VvCabSauv08_H0001F_012.ver1.0.g008830	black
VvCabSauv08_H0001F_014.ver1.0.g008850	yellow
VvCabSauv08_H0001F_014.ver1.0.g008860	green
VvCabSauv08_H0001F_016.ver1.0.g008870	brown
VvCabSauv08_H0001F_016.ver1.0.g008880	green
VvCabSauv08_H0001F_016.ver1.0.g008890	turquoise
VvCabSauv08_H0001F_016.ver1.0.g008900	turquoise
VvCabSauv08_H0001F_016.ver1.0.g008920	brown
VvCabSauv08_H0001F_016.ver1.0.g008930	turquoise
VvCabSauv08_H0001F_016.ver1.0.g008940	brown
VvCabSauv08_H0001F_016.ver1.0.g008950	turquoise
VvCabSauv08_H0001F_016.ver1.0.g008980	green
VvCabSauv08_H0001F_016.ver1.0.g008990	salmon
VvCabSauv08_H0001F_016.ver1.0.g009000	brown
VvCabSauv08_H0001F_016.ver1.0.g009010	turquoise
VvCabSauv08_H0001F_016.ver1.0.g009020	turquoise
VvCabSauv08_H0001F_016.ver1.0.g009030	grey
VvCabSauv08_H0001F_016.ver1.0.g009040	tan
VvCabSauv08_H0001F_016.ver1.0.g009050	green
VvCabSauv08_H0001F_016.ver1.0.g009060	brown
VvCabSauv08_H0001F_018.ver1.0.g009070	midnightblue
VvCabSauv08_H0001F_019.ver1.0.g009100	blue
VvCabSauv08_H0001F_022.ver1.0.g009150	brown
VvCabSauv08_H0001F_022.ver1.0.g009160	turquoise
VvCabSauv08_H0001F_022.ver1.0.g009170	turquoise
VvCabSauv08_H0001F_022.ver1.0.g009180	tan
VvCabSauv08_H0001F_022.ver1.0.g009190	brown
VvCabSauv08_H0001F_022.ver1.0.g009200	turquoise
VvCabSauv08_H0001F_022.ver1.0.g009240	turquoise
VvCabSauv08_H0001F_022.ver1.0.g009250	brown
VvCabSauv08_H0001F_022.ver1.0.g009260	grey60
VvCabSauv08_H0001F_022.ver1.0.g009290	turquoise
VvCabSauv08_H0001F_022.ver1.0.g009310	magenta
VvCabSauv08_H0001F_022.ver1.0.g009320	turquoise
VvCabSauv08_H0001F_022.ver1.0.g009330	midnightblue
VvCabSauv08_H0001F_022.ver1.0.g009340	brown
VvCabSauv08_H0001F_022.ver1.0.g009350	salmon
VvCabSauv08_H0001F_022.ver1.0.g009360	turquoise
VvCabSauv08_H0001F_022.ver1.0.g009370	tan
VvCabSauv08_H0001F_022.ver1.0.g009380	blue
VvCabSauv08_H0001F_022.ver1.0.g009400	blue
VvCabSauv08_H0001F_022.ver1.0.g009410	turquoise
VvCabSauv08_H0001F_023.ver1.0.g009420	grey
VvCabSauv08_H0001F_023.ver1.0.g009430	blue
VvCabSauv08_H0001F_023.ver1.0.g009440	blue
VvCabSauv08_H0001F_023.ver1.0.g009460	midnightblue
VvCabSauv08_H0001F_023.ver1.0.g009470	turquoise
VvCabSauv08_H0001F_023.ver1.0.g009480	turquoise
VvCabSauv08_H0001F_023.ver1.0.g009490	turquoise
VvCabSauv08_H0001F_023.ver1.0.g009500	grey60
VvCabSauv08_H0001F_023.ver1.0.g009510	midnightblue
VvCabSauv08_H0001F_023.ver1.0.g009520	midnightblue
VvCabSauv08_H0001F_023.ver1.0.g009530	turquoise
VvCabSauv08_H0001F_023.ver1.0.g009540	green
VvCabSauv08_H0001F_023.ver1.0.g009550	turquoise
VvCabSauv08_H0001F_023.ver1.0.g009560	brown
VvCabSauv08_H0001F_023.ver1.0.g009570	purple
VvCabSauv08_H0001F_023.ver1.0.g009580	brown
VvCabSauv08_H0001F_023.ver1.0.g009600	yellow
VvCabSauv08_H0001F_023.ver1.0.g009610	turquoise
VvCabSauv08_H0001F_023.ver1.0.g009620	grey
VvCabSauv08_H0001F_023.ver1.0.g009630	turquoise
VvCabSauv08_H0001F_023.ver1.0.g009670	green
VvCabSauv08_H0001F_023.ver1.0.g009680	blue
VvCabSauv08_H0001F_023.ver1.0.g009700	blue
VvCabSauv08_H0001F_023.ver1.0.g009710	blue
VvCabSauv08_H0001F_023.ver1.0.g009720	turquoise
VvCabSauv08_H0001F_023.ver1.0.g009730	blue
VvCabSauv08_H0001F_023.ver1.0.g009740	red
VvCabSauv08_H0001F_023.ver1.0.g009750	turquoise
VvCabSauv08_H0001F_023.ver1.0.g009760	turquoise
VvCabSauv08_H0001F_023.ver1.0.g009780	blue
VvCabSauv08_H0001F_023.ver1.0.g009790	blue
VvCabSauv08_H0001F_023.ver1.0.g009800	brown
VvCabSauv08_H0001F_023.ver1.0.g009810	green
VvCabSauv08_H0001F_023.ver1.0.g009830	red
VvCabSauv08_H0001F_023.ver1.0.g009840	brown
VvCabSauv08_H0001F_023.ver1.0.g009850	turquoise
VvCabSauv08_H0001F_023.ver1.0.g009870	blue
VvCabSauv08_H0001F_023.ver1.0.g009880	turquoise
VvCabSauv08_H0001F_023.ver1.0.g009890	blue
VvCabSauv08_H0001F_023.ver1.0.g009910	green
VvCabSauv08_H0001F_023.ver1.0.g009920	green
VvCabSauv08_H0001F_023.ver1.0.g009930	turquoise
VvCabSauv08_H0001F_023.ver1.0.g009940	grey
VvCabSauv08_H0001F_023.ver1.0.g009950	magenta
VvCabSauv08_H0001F_023.ver1.0.g009960	turquoise
VvCabSauv08_H0001F_023.ver1.0.g009970	turquoise
VvCabSauv08_H0001F_023.ver1.0.g009980	tan
VvCabSauv08_H0001F_023.ver1.0.g009990	black
VvCabSauv08_H0001F_023.ver1.0.g010000	turquoise
VvCabSauv08_H0001F_023.ver1.0.g010020	blue
VvCabSauv08_H0001F_023.ver1.0.g010030	black
VvCabSauv08_H0001F_023.ver1.0.g010040	brown
VvCabSauv08_H0001F_023.ver1.0.g010050	tan
VvCabSauv08_H0001F_023.ver1.0.g010060	green
VvCabSauv08_H0001F_023.ver1.0.g010080	turquoise
VvCabSauv08_H0001F_023.ver1.0.g010090	blue
VvCabSauv08_H0001F_023.ver1.0.g010110	magenta
VvCabSauv08_H0001F_023.ver1.0.g010120	blue
VvCabSauv08_H0001F_023.ver1.0.g010130	blue
VvCabSauv08_H0001F_023.ver1.0.g010140	yellow
VvCabSauv08_H0001F_023.ver1.0.g010150	green
VvCabSauv08_H0001F_023.ver1.0.g010160	turquoise
VvCabSauv08_H0001F_023.ver1.0.g010170	turquoise
VvCabSauv08_H0001F_023.ver1.0.g010180	blue
VvCabSauv08_H0001F_023.ver1.0.g010190	blue
VvCabSauv08_H0001F_023.ver1.0.g010210	blue
VvCabSauv08_H0001F_023.ver1.0.g010220	green
VvCabSauv08_H0001F_023.ver1.0.g010230	cyan
VvCabSauv08_H0001F_023.ver1.0.g010240	blue
VvCabSauv08_H0001F_023.ver1.0.g010250	grey
VvCabSauv08_H0001F_023.ver1.0.g010260	turquoise
VvCabSauv08_H0001F_023.ver1.0.g010270	blue
VvCabSauv08_H0001F_023.ver1.0.g010280	blue
VvCabSauv08_H0001F_023.ver1.0.g010290	black
VvCabSauv08_H0001F_023.ver1.0.g010310	greenyellow
VvCabSauv08_H0001F_023.ver1.0.g010320	brown
VvCabSauv08_H0001F_023.ver1.0.g010330	blue
VvCabSauv08_H0001F_023.ver1.0.g010340	turquoise
VvCabSauv08_H0001F_023.ver1.0.g010350	greenyellow
VvCabSauv08_H0001F_023.ver1.0.g010360	red
VvCabSauv08_H0001F_023.ver1.0.g010370	brown
VvCabSauv08_H0001F_023.ver1.0.g010380	turquoise
VvCabSauv08_H0001F_023.ver1.0.g010400	turquoise
VvCabSauv08_H0001F_023.ver1.0.g010410	purple
VvCabSauv08_H0001F_023.ver1.0.g010420	pink
VvCabSauv08_H0001F_023.ver1.0.g010430	turquoise
VvCabSauv08_H0001F_023.ver1.0.g010460	cyan
VvCabSauv08_H0001F_023.ver1.0.g010470	yellow
VvCabSauv08_H0001F_023.ver1.0.g010480	brown
VvCabSauv08_H0001F_023.ver1.0.g010490	yellow
VvCabSauv08_H0001F_023.ver1.0.g010500	blue
VvCabSauv08_H0001F_023.ver1.0.g010510	blue
VvCabSauv08_H0001F_023.ver1.0.g010520	turquoise
VvCabSauv08_H0001F_023.ver1.0.g010530	magenta
VvCabSauv08_H0001F_023.ver1.0.g010540	purple
VvCabSauv08_H0001F_023.ver1.0.g010550	blue
VvCabSauv08_H0001F_023.ver1.0.g010560	turquoise
VvCabSauv08_H0001F_023.ver1.0.g010570	turquoise
VvCabSauv08_H0001F_023.ver1.0.g010580	blue
VvCabSauv08_H0001F_023.ver1.0.g010590	turquoise
VvCabSauv08_H0001F_023.ver1.0.g010610	yellow
VvCabSauv08_H0001F_023.ver1.0.g010620	blue
VvCabSauv08_H0001F_023.ver1.0.g010630	green
VvCabSauv08_H0001F_023.ver1.0.g010640	blue
VvCabSauv08_H0001F_023.ver1.0.g010650	turquoise
VvCabSauv08_H0001F_023.ver1.0.g010660	red
VvCabSauv08_H0001F_023.ver1.0.g010670	turquoise
VvCabSauv08_H0001F_023.ver1.0.g010680	green
VvCabSauv08_H0001F_023.ver1.0.g010690	blue
VvCabSauv08_H0001F_023.ver1.0.g010700	turquoise
VvCabSauv08_H0001F_023.ver1.0.g010710	blue
VvCabSauv08_H0001F_023.ver1.0.g010740	lightcyan
VvCabSauv08_H0001F_023.ver1.0.g010750	salmon
VvCabSauv08_H0001F_023.ver1.0.g010760	brown
VvCabSauv08_H0001F_023.ver1.0.g010770	blue
VvCabSauv08_H0001F_023.ver1.0.g010780	blue
VvCabSauv08_H0001F_023.ver1.0.g010790	black
VvCabSauv08_H0001F_023.ver1.0.g010800	turquoise
VvCabSauv08_H0001F_023.ver1.0.g010810	blue
VvCabSauv08_H0001F_023.ver1.0.g010820	yellow
VvCabSauv08_H0001F_023.ver1.0.g010830	grey
VvCabSauv08_H0001F_023.ver1.0.g010840	blue
VvCabSauv08_H0001F_023.ver1.0.g010850	blue
VvCabSauv08_H0001F_023.ver1.0.g010860	lightgreen
VvCabSauv08_H0001F_023.ver1.0.g010870	blue
VvCabSauv08_H0001F_023.ver1.0.g010880	turquoise
VvCabSauv08_H0001F_023.ver1.0.g010890	blue
VvCabSauv08_H0001F_023.ver1.0.g010910	red
VvCabSauv08_H0001F_023.ver1.0.g010920	turquoise
VvCabSauv08_H0001F_023.ver1.0.g010930	turquoise
VvCabSauv08_H0001F_023.ver1.0.g010940	turquoise
VvCabSauv08_H0001F_023.ver1.0.g010960	turquoise
VvCabSauv08_H0001F_023.ver1.0.g010980	turquoise
VvCabSauv08_H0001F_023.ver1.0.g010990	lightyellow
VvCabSauv08_H0001F_023.ver1.0.g011000	turquoise
VvCabSauv08_H0001F_023.ver1.0.g011010	yellow
VvCabSauv08_H0001F_023.ver1.0.g011020	midnightblue
VvCabSauv08_H0001F_023.ver1.0.g011030	turquoise
VvCabSauv08_H0001F_023.ver1.0.g011040	turquoise
VvCabSauv08_H0001F_023.ver1.0.g011050	turquoise
VvCabSauv08_H0001F_023.ver1.0.g011060	yellow
VvCabSauv08_H0001F_023.ver1.0.g011070	blue
VvCabSauv08_H0001F_023.ver1.0.g011080	yellow
VvCabSauv08_H0001F_023.ver1.0.g011090	purple
VvCabSauv08_H0001F_023.ver1.0.g011100	turquoise
VvCabSauv08_H0001F_023.ver1.0.g011110	lightcyan
VvCabSauv08_H0001F_023.ver1.0.g011120	blue
VvCabSauv08_H0001F_023.ver1.0.g011130	blue
VvCabSauv08_H0001F_023.ver1.0.g011140	darkred
VvCabSauv08_H0001F_023.ver1.0.g011150	yellow
VvCabSauv08_H0001F_023.ver1.0.g011160	turquoise
VvCabSauv08_H0001F_023.ver1.0.g011170	blue
VvCabSauv08_H0001F_023.ver1.0.g011180	blue
VvCabSauv08_H0001F_023.ver1.0.g011190	brown
VvCabSauv08_H0001F_023.ver1.0.g011200	turquoise
VvCabSauv08_H0001F_023.ver1.0.g011210	turquoise
VvCabSauv08_H0001F_023.ver1.0.g011220	turquoise
VvCabSauv08_H0001F_023.ver1.0.g011230	tan
VvCabSauv08_H0001F_023.ver1.0.g011240	blue
VvCabSauv08_H0001F_023.ver1.0.g011250	brown
VvCabSauv08_H0001F_023.ver1.0.g011260	blue
VvCabSauv08_H0001F_023.ver1.0.g011280	green
VvCabSauv08_H0001F_023.ver1.0.g011290	tan
VvCabSauv08_H0001F_023.ver1.0.g011300	tan
VvCabSauv08_H0001F_023.ver1.0.g011310	turquoise
VvCabSauv08_H0001F_023.ver1.0.g011320	grey
VvCabSauv08_H0001F_023.ver1.0.g011330	turquoise
VvCabSauv08_H0001F_023.ver1.0.g011340	blue
VvCabSauv08_H0001F_023.ver1.0.g011350	blue
VvCabSauv08_H0001F_023.ver1.0.g011360	blue
VvCabSauv08_H0001F_023.ver1.0.g011370	turquoise
VvCabSauv08_H0001F_023.ver1.0.g011380	tan
VvCabSauv08_H0001F_023.ver1.0.g011390	grey
VvCabSauv08_H0001F_023.ver1.0.g011400	brown
VvCabSauv08_H0001F_023.ver1.0.g011410	turquoise
VvCabSauv08_H0001F_023.ver1.0.g011420	turquoise
VvCabSauv08_H0001F_023.ver1.0.g011450	turquoise
VvCabSauv08_H0001F_023.ver1.0.g011470	tan
VvCabSauv08_H0001F_023.ver1.0.g011490	purple
VvCabSauv08_H0001F_023.ver1.0.g011510	blue
VvCabSauv08_H0001F_023.ver1.0.g011520	turquoise
VvCabSauv08_H0001F_023.ver1.0.g011530	turquoise
VvCabSauv08_H0001F_023.ver1.0.g011540	blue
VvCabSauv08_H0001F_023.ver1.0.g011550	greenyellow
VvCabSauv08_H0001F_023.ver1.0.g011580	lightyellow
VvCabSauv08_H0001F_023.ver1.0.g011590	blue
VvCabSauv08_H0001F_023.ver1.0.g011600	turquoise
VvCabSauv08_H0001F_023.ver1.0.g011620	turquoise
VvCabSauv08_H0001F_023.ver1.0.g011640	yellow
VvCabSauv08_H0001F_023.ver1.0.g011650	purple
VvCabSauv08_H0001F_023.ver1.0.g011660	blue
VvCabSauv08_H0001F_023.ver1.0.g011680	blue
VvCabSauv08_H0001F_023.ver1.0.g011690	blue
VvCabSauv08_H0001F_023.ver1.0.g011700	yellow
VvCabSauv08_H0001F_023.ver1.0.g011710	brown
VvCabSauv08_H0001F_023.ver1.0.g011720	blue
VvCabSauv08_H0001F_023.ver1.0.g011730	brown
VvCabSauv08_H0001F_023.ver1.0.g011740	pink
VvCabSauv08_H0001F_023.ver1.0.g011750	yellow
VvCabSauv08_H0001F_023.ver1.0.g011760	brown
VvCabSauv08_H0001F_023.ver1.0.g011770	turquoise
VvCabSauv08_H0001F_023.ver1.0.g011780	blue
VvCabSauv08_H0001F_023.ver1.0.g011790	greenyellow
VvCabSauv08_H0001F_023.ver1.0.g011800	turquoise
VvCabSauv08_H0001F_023.ver1.0.g011830	blue
VvCabSauv08_H0001F_023.ver1.0.g011840	brown
VvCabSauv08_H0001F_023.ver1.0.g011850	salmon
VvCabSauv08_H0001F_023.ver1.0.g011860	yellow
VvCabSauv08_H0001F_023.ver1.0.g011880	magenta
VvCabSauv08_H0001F_023.ver1.0.g011890	red
VvCabSauv08_H0001F_023.ver1.0.g011900	blue
VvCabSauv08_H0001F_023.ver1.0.g011910	turquoise
VvCabSauv08_H0001F_023.ver1.0.g011920	brown
VvCabSauv08_H0001F_023.ver1.0.g011930	turquoise
VvCabSauv08_H0001F_023.ver1.0.g011940	turquoise
VvCabSauv08_H0001F_023.ver1.0.g011950	tan
VvCabSauv08_H0001F_023.ver1.0.g011960	turquoise
VvCabSauv08_H0001F_023.ver1.0.g011970	turquoise
VvCabSauv08_H0001F_023.ver1.0.g011980	turquoise
VvCabSauv08_H0001F_023.ver1.0.g011990	blue
VvCabSauv08_H0001F_023.ver1.0.g012000	greenyellow
VvCabSauv08_H0001F_023.ver1.0.g012010	grey60
VvCabSauv08_H0001F_023.ver1.0.g012020	green
VvCabSauv08_H0001F_023.ver1.0.g012030	pink
VvCabSauv08_H0001F_023.ver1.0.g012040	blue
VvCabSauv08_H0001F_023.ver1.0.g012050	midnightblue
VvCabSauv08_H0001F_023.ver1.0.g012070	grey60
VvCabSauv08_H0001F_023.ver1.0.g012080	yellow
VvCabSauv08_H0001F_023.ver1.0.g012090	turquoise
VvCabSauv08_H0001F_023.ver1.0.g012100	blue
VvCabSauv08_H0001F_023.ver1.0.g012110	lightcyan
VvCabSauv08_H0001F_023.ver1.0.g012120	turquoise
VvCabSauv08_H0001F_023.ver1.0.g012130	midnightblue
VvCabSauv08_H0001F_023.ver1.0.g012140	turquoise
VvCabSauv08_H0001F_023.ver1.0.g012150	green
VvCabSauv08_H0001F_023.ver1.0.g012160	lightcyan
VvCabSauv08_H0001F_023.ver1.0.g012180	turquoise
VvCabSauv08_H0001F_023.ver1.0.g012190	green
VvCabSauv08_H0001F_023.ver1.0.g012200	turquoise
VvCabSauv08_H0001F_023.ver1.0.g012210	green
VvCabSauv08_H0001F_023.ver1.0.g012220	turquoise
VvCabSauv08_H0001F_023.ver1.0.g012230	turquoise
VvCabSauv08_H0001F_023.ver1.0.g012240	lightcyan
VvCabSauv08_H0001F_023.ver1.0.g012250	salmon
VvCabSauv08_H0001F_023.ver1.0.g012280	red
VvCabSauv08_H0001F_023.ver1.0.g012300	salmon
VvCabSauv08_H0001F_023.ver1.0.g012320	turquoise
VvCabSauv08_H0001F_023.ver1.0.g012330	green
VvCabSauv08_H0001F_023.ver1.0.g012340	blue
VvCabSauv08_H0001F_023.ver1.0.g012350	brown
VvCabSauv08_H0001F_023.ver1.0.g012360	pink
VvCabSauv08_H0001F_023.ver1.0.g012370	brown
VvCabSauv08_H0001F_023.ver1.0.g012380	turquoise
VvCabSauv08_H0001F_023.ver1.0.g012390	lightyellow
VvCabSauv08_H0001F_023.ver1.0.g012400	turquoise
VvCabSauv08_H0001F_023.ver1.0.g012410	turquoise
VvCabSauv08_H0001F_023.ver1.0.g012420	turquoise
VvCabSauv08_H0001F_023.ver1.0.g012430	brown
VvCabSauv08_H0001F_023.ver1.0.g012440	pink
VvCabSauv08_H0001F_023.ver1.0.g012450	magenta
VvCabSauv08_H0001F_023.ver1.0.g012460	turquoise
VvCabSauv08_H0001F_023.ver1.0.g012470	pink
VvCabSauv08_H0001F_023.ver1.0.g012480	blue
VvCabSauv08_H0001F_023.ver1.0.g012490	blue
VvCabSauv08_H0001F_023.ver1.0.g012500	turquoise
VvCabSauv08_H0001F_023.ver1.0.g012510	black
VvCabSauv08_H0001F_023.ver1.0.g012520	brown
VvCabSauv08_H0001F_023.ver1.0.g012530	turquoise
VvCabSauv08_H0001F_023.ver1.0.g012540	turquoise
VvCabSauv08_H0001F_023.ver1.0.g012550	turquoise
VvCabSauv08_H0001F_023.ver1.0.g012570	salmon
VvCabSauv08_H0001F_023.ver1.0.g012580	purple
VvCabSauv08_H0001F_023.ver1.0.g012590	red
VvCabSauv08_H0001F_023.ver1.0.g012620	black
VvCabSauv08_H0001F_023.ver1.0.g012640	turquoise
VvCabSauv08_H0001F_023.ver1.0.g012650	turquoise
VvCabSauv08_H0001F_023.ver1.0.g012690	blue
VvCabSauv08_H0001F_023.ver1.0.g012720	greenyellow
VvCabSauv08_H0001F_023.ver1.0.g012740	turquoise
VvCabSauv08_H0001F_023.ver1.0.g012750	turquoise
VvCabSauv08_H0001F_023.ver1.0.g012760	turquoise
VvCabSauv08_H0001F_023.ver1.0.g012780	blue
VvCabSauv08_H0001F_023.ver1.0.g012790	turquoise
VvCabSauv08_H0001F_023.ver1.0.g012810	red
VvCabSauv08_H0001F_023.ver1.0.g012820	blue
VvCabSauv08_H0001F_023.ver1.0.g012830	turquoise
VvCabSauv08_H0001F_023.ver1.0.g012840	turquoise
VvCabSauv08_H0001F_023.ver1.0.g012850	turquoise
VvCabSauv08_H0001F_023.ver1.0.g012860	turquoise
VvCabSauv08_H0001F_023.ver1.0.g012870	turquoise
VvCabSauv08_H0001F_023.ver1.0.g012880	pink
VvCabSauv08_H0001F_023.ver1.0.g012890	blue
VvCabSauv08_H0001F_023.ver1.0.g012900	pink
VvCabSauv08_H0001F_023.ver1.0.g012910	turquoise
VvCabSauv08_H0001F_023.ver1.0.g012920	turquoise
VvCabSauv08_H0001F_023.ver1.0.g012930	greenyellow
VvCabSauv08_H0001F_023.ver1.0.g012940	blue
VvCabSauv08_H0001F_023.ver1.0.g012950	blue
VvCabSauv08_H0001F_023.ver1.0.g012960	green
VvCabSauv08_H0001F_023.ver1.0.g012970	blue
VvCabSauv08_H0001F_023.ver1.0.g012980	turquoise
VvCabSauv08_H0001F_023.ver1.0.g012990	brown
VvCabSauv08_H0001F_023.ver1.0.g013000	magenta
VvCabSauv08_H0001F_023.ver1.0.g013020	blue
VvCabSauv08_H0001F_023.ver1.0.g013030	blue
VvCabSauv08_H0001F_023.ver1.0.g013040	brown
VvCabSauv08_H0001F_023.ver1.0.g013050	greenyellow
VvCabSauv08_H0001F_023.ver1.0.g013060	blue
VvCabSauv08_H0001F_023.ver1.0.g013070	grey
VvCabSauv08_H0001F_023.ver1.0.g013080	turquoise
VvCabSauv08_H0001F_023.ver1.0.g013090	green
VvCabSauv08_H0001F_023.ver1.0.g013100	green
VvCabSauv08_H0001F_023.ver1.0.g013110	turquoise
VvCabSauv08_H0001F_023.ver1.0.g013120	brown
VvCabSauv08_H0001F_023.ver1.0.g013130	turquoise
VvCabSauv08_H0001F_023.ver1.0.g013160	turquoise
VvCabSauv08_H0001F_023.ver1.0.g013170	turquoise
VvCabSauv08_H0001F_023.ver1.0.g013180	green
VvCabSauv08_H0001F_023.ver1.0.g013190	yellow
VvCabSauv08_H0001F_023.ver1.0.g013200	turquoise
VvCabSauv08_H0001F_023.ver1.0.g013210	blue
VvCabSauv08_H0001F_023.ver1.0.g013220	lightcyan
VvCabSauv08_H0001F_023.ver1.0.g013240	turquoise
VvCabSauv08_H0001F_023.ver1.0.g013260	green
VvCabSauv08_H0001F_023.ver1.0.g013270	turquoise
VvCabSauv08_H0001F_023.ver1.0.g013280	turquoise
VvCabSauv08_H0001F_023.ver1.0.g013290	turquoise
VvCabSauv08_H0001F_023.ver1.0.g013300	brown
VvCabSauv08_H0001F_023.ver1.0.g013310	greenyellow
VvCabSauv08_H0001F_023.ver1.0.g013320	yellow
VvCabSauv08_H0001F_023.ver1.0.g013330	red
VvCabSauv08_H0001F_023.ver1.0.g013340	blue
VvCabSauv08_H0001F_023.ver1.0.g013350	tan
VvCabSauv08_H0001F_023.ver1.0.g013360	magenta
VvCabSauv08_H0001F_023.ver1.0.g013380	yellow
VvCabSauv08_H0001F_023.ver1.0.g013390	blue
VvCabSauv08_H0001F_023.ver1.0.g013400	blue
VvCabSauv08_H0001F_023.ver1.0.g013420	turquoise
VvCabSauv08_H0001F_023.ver1.0.g013430	blue
VvCabSauv08_H0001F_023.ver1.0.g013440	blue
VvCabSauv08_H0001F_023.ver1.0.g013450	pink
VvCabSauv08_H0001F_023.ver1.0.g013470	turquoise
VvCabSauv08_H0001F_023.ver1.0.g013490	cyan
VvCabSauv08_H0001F_023.ver1.0.g013500	cyan
VvCabSauv08_H0001F_023.ver1.0.g013510	pink
VvCabSauv08_H0001F_023.ver1.0.g013520	blue
VvCabSauv08_H0001F_023.ver1.0.g013530	blue
VvCabSauv08_H0001F_023.ver1.0.g013540	yellow
VvCabSauv08_H0001F_023.ver1.0.g013550	blue
VvCabSauv08_H0001F_023.ver1.0.g013560	turquoise
VvCabSauv08_H0001F_023.ver1.0.g013570	turquoise
VvCabSauv08_H0001F_023.ver1.0.g013590	turquoise
VvCabSauv08_H0001F_023.ver1.0.g013600	lightcyan
VvCabSauv08_H0001F_023.ver1.0.g013610	blue
VvCabSauv08_H0001F_023.ver1.0.g013620	brown
VvCabSauv08_H0001F_023.ver1.0.g013630	turquoise
VvCabSauv08_H0001F_023.ver1.0.g013640	blue
VvCabSauv08_H0001F_023.ver1.0.g013650	magenta
VvCabSauv08_H0001F_023.ver1.0.g013660	green
VvCabSauv08_H0001F_023.ver1.0.g013690	yellow
VvCabSauv08_H0001F_023.ver1.0.g013700	brown
VvCabSauv08_H0001F_024.ver1.0.g013730	blue
VvCabSauv08_H0001F_024.ver1.0.g013740	brown
VvCabSauv08_H0001F_024.ver1.0.g013750	green
VvCabSauv08_H0001F_024.ver1.0.g013760	turquoise
VvCabSauv08_H0001F_024.ver1.0.g013770	blue
VvCabSauv08_H0001F_024.ver1.0.g013780	blue
VvCabSauv08_H0001F_024.ver1.0.g013790	yellow
VvCabSauv08_H0001F_024.ver1.0.g013800	turquoise
VvCabSauv08_H0001F_024.ver1.0.g013840	blue
VvCabSauv08_H0001F_024.ver1.0.g013850	grey
VvCabSauv08_H0001F_024.ver1.0.g013860	turquoise
VvCabSauv08_H0001F_024.ver1.0.g013870	yellow
VvCabSauv08_H0001F_024.ver1.0.g013890	salmon
VvCabSauv08_H0001F_024.ver1.0.g013900	turquoise
VvCabSauv08_H0001F_024.ver1.0.g013910	blue
VvCabSauv08_H0001F_024.ver1.0.g013920	turquoise
VvCabSauv08_H0001F_024.ver1.0.g013930	blue
VvCabSauv08_H0001F_024.ver1.0.g013940	grey60
VvCabSauv08_H0001F_024.ver1.0.g013950	yellow
VvCabSauv08_H0001F_024.ver1.0.g013960	midnightblue
VvCabSauv08_H0001F_024.ver1.0.g013970	black
VvCabSauv08_H0001F_024.ver1.0.g013980	yellow
VvCabSauv08_H0001F_024.ver1.0.g014020	turquoise
VvCabSauv08_H0001F_024.ver1.0.g014040	grey
VvCabSauv08_H0001F_024.ver1.0.g014050	blue
VvCabSauv08_H0001F_025.ver1.0.g014060	red
VvCabSauv08_H0001F_025.ver1.0.g014070	cyan
VvCabSauv08_H0001F_025.ver1.0.g014080	turquoise
VvCabSauv08_H0001F_025.ver1.0.g014090	green
VvCabSauv08_H0001F_025.ver1.0.g014100	blue
VvCabSauv08_H0001F_025.ver1.0.g014110	brown
VvCabSauv08_H0001F_025.ver1.0.g014120	blue
VvCabSauv08_H0001F_025.ver1.0.g014130	brown
VvCabSauv08_H0001F_025.ver1.0.g014140	turquoise
VvCabSauv08_H0001F_025.ver1.0.g014150	turquoise
VvCabSauv08_H0001F_025.ver1.0.g014160	turquoise
VvCabSauv08_H0001F_025.ver1.0.g014170	yellow
VvCabSauv08_H0001F_025.ver1.0.g014180	green
VvCabSauv08_H0001F_025.ver1.0.g014190	turquoise
VvCabSauv08_H0001F_025.ver1.0.g014200	turquoise
VvCabSauv08_H0001F_025.ver1.0.g014210	blue
VvCabSauv08_H0001F_025.ver1.0.g014220	cyan
VvCabSauv08_H0001F_025.ver1.0.g014230	turquoise
VvCabSauv08_H0001F_025.ver1.0.g014240	black
VvCabSauv08_H0001F_025.ver1.0.g014250	brown
VvCabSauv08_H0001F_025.ver1.0.g014260	turquoise
VvCabSauv08_H0001F_025.ver1.0.g014270	turquoise
VvCabSauv08_H0001F_025.ver1.0.g014280	turquoise
VvCabSauv08_H0001F_025.ver1.0.g014290	blue
VvCabSauv08_H0001F_025.ver1.0.g014300	turquoise
VvCabSauv08_H0001F_029.ver1.0.g014310	turquoise
VvCabSauv08_H0001F_029.ver1.0.g014320	brown
VvCabSauv08_H0001F_030.ver1.0.g014330	red
VvCabSauv08_H0001F_030.ver1.0.g014340	blue
VvCabSauv08_H0001F_030.ver1.0.g014350	blue
VvCabSauv08_H0001F_030.ver1.0.g014360	brown
VvCabSauv08_H0001F_030.ver1.0.g014370	magenta
VvCabSauv08_H0001F_030.ver1.0.g014390	turquoise
VvCabSauv08_H0001F_030.ver1.0.g014400	grey
VvCabSauv08_H0001F_030.ver1.0.g014410	turquoise
VvCabSauv08_H0001F_030.ver1.0.g014430	yellow
VvCabSauv08_H0001F_030.ver1.0.g014440	turquoise
VvCabSauv08_H0001F_030.ver1.0.g014450	turquoise
VvCabSauv08_H0001F_030.ver1.0.g014460	turquoise
VvCabSauv08_H0001F_030.ver1.0.g014470	blue
VvCabSauv08_H0001F_030.ver1.0.g014490	turquoise
VvCabSauv08_H0001F_030.ver1.0.g014500	blue
VvCabSauv08_H0001F_030.ver1.0.g014510	blue
VvCabSauv08_H0001F_030.ver1.0.g014520	cyan
VvCabSauv08_H0001F_030.ver1.0.g014530	salmon
VvCabSauv08_H0001F_030.ver1.0.g014540	green
VvCabSauv08_H0001F_030.ver1.0.g014550	blue
VvCabSauv08_H0001F_030.ver1.0.g014560	blue
VvCabSauv08_H0001F_030.ver1.0.g014570	brown
VvCabSauv08_H0001F_030.ver1.0.g014580	blue
VvCabSauv08_H0001F_030.ver1.0.g014590	turquoise
VvCabSauv08_H0001F_030.ver1.0.g014600	turquoise
VvCabSauv08_H0001F_030.ver1.0.g014610	brown
VvCabSauv08_H0001F_030.ver1.0.g014630	blue
VvCabSauv08_H0001F_030.ver1.0.g014640	turquoise
VvCabSauv08_H0001F_030.ver1.0.g014650	greenyellow
VvCabSauv08_H0001F_030.ver1.0.g014660	purple
VvCabSauv08_H0001F_030.ver1.0.g014670	turquoise
VvCabSauv08_H0001F_030.ver1.0.g014680	magenta
VvCabSauv08_H0001F_030.ver1.0.g014690	yellow
VvCabSauv08_H0001F_030.ver1.0.g014700	turquoise
VvCabSauv08_H0001F_030.ver1.0.g014710	turquoise
VvCabSauv08_H0001F_030.ver1.0.g014720	green
VvCabSauv08_H0001F_030.ver1.0.g014730	turquoise
VvCabSauv08_H0001F_030.ver1.0.g014740	blue
VvCabSauv08_H0001F_030.ver1.0.g014760	blue
VvCabSauv08_H0001F_030.ver1.0.g014770	purple
VvCabSauv08_H0001F_030.ver1.0.g014780	turquoise
VvCabSauv08_H0001F_030.ver1.0.g014800	blue
VvCabSauv08_H0001F_030.ver1.0.g014810	turquoise
VvCabSauv08_H0001F_030.ver1.0.g014830	black
VvCabSauv08_H0001F_030.ver1.0.g014850	turquoise
VvCabSauv08_H0001F_030.ver1.0.g014860	magenta
VvCabSauv08_H0001F_030.ver1.0.g014870	blue
VvCabSauv08_H0001F_030.ver1.0.g014890	grey
VvCabSauv08_H0001F_030.ver1.0.g014910	brown
VvCabSauv08_H0001F_032.ver1.0.g014920	brown
VvCabSauv08_H0001F_036.ver1.0.g014930	red
VvCabSauv08_H0001F_036.ver1.0.g014950	yellow
VvCabSauv08_H0001F_036.ver1.0.g014990	turquoise
VvCabSauv08_H0001F_036.ver1.0.g015030	blue
VvCabSauv08_H0001F_036.ver1.0.g015050	turquoise
VvCabSauv08_H0001F_036.ver1.0.g015070	turquoise
VvCabSauv08_H0001F_036.ver1.0.g015080	turquoise
VvCabSauv08_H0001F_036.ver1.0.g015090	turquoise
VvCabSauv08_H0001F_036.ver1.0.g015110	blue
VvCabSauv08_H0001F_036.ver1.0.g015120	grey60
VvCabSauv08_H0001F_036.ver1.0.g015130	blue
VvCabSauv08_H0001F_036.ver1.0.g015140	turquoise
VvCabSauv08_H0001F_036.ver1.0.g015150	turquoise
VvCabSauv08_H0001F_036.ver1.0.g015160	turquoise
VvCabSauv08_H0001F_036.ver1.0.g015170	turquoise
VvCabSauv08_H0001F_036.ver1.0.g015180	brown
VvCabSauv08_H0001F_036.ver1.0.g015190	pink
VvCabSauv08_H0001F_036.ver1.0.g015200	black
VvCabSauv08_H0001F_036.ver1.0.g015220	turquoise
VvCabSauv08_H0001F_036.ver1.0.g015240	greenyellow
VvCabSauv08_H0001F_036.ver1.0.g015250	blue
VvCabSauv08_H0001F_036.ver1.0.g015260	turquoise
VvCabSauv08_H0001F_036.ver1.0.g015270	magenta
VvCabSauv08_H0001F_036.ver1.0.g015280	turquoise
VvCabSauv08_H0001F_036.ver1.0.g015290	pink
VvCabSauv08_H0001F_036.ver1.0.g015300	blue
VvCabSauv08_H0001F_036.ver1.0.g015310	yellow
VvCabSauv08_H0001F_036.ver1.0.g015320	pink
VvCabSauv08_H0001F_036.ver1.0.g015330	turquoise
VvCabSauv08_H0001F_036.ver1.0.g015340	midnightblue
VvCabSauv08_H0001F_036.ver1.0.g015360	yellow
VvCabSauv08_H0001F_036.ver1.0.g015380	green
VvCabSauv08_H0001F_036.ver1.0.g015390	brown
VvCabSauv08_H0001F_036.ver1.0.g015400	lightgreen
VvCabSauv08_H0001F_036.ver1.0.g015420	blue
VvCabSauv08_H0001F_036.ver1.0.g015440	turquoise
VvCabSauv08_H0001F_036.ver1.0.g015450	blue
VvCabSauv08_H0001F_036.ver1.0.g015460	blue
VvCabSauv08_H0001F_036.ver1.0.g015470	purple
VvCabSauv08_H0001F_036.ver1.0.g015480	lightyellow
VvCabSauv08_H0001F_036.ver1.0.g015490	turquoise
VvCabSauv08_H0001F_036.ver1.0.g015520	yellow
VvCabSauv08_H0001F_036.ver1.0.g015530	turquoise
VvCabSauv08_H0001F_036.ver1.0.g015540	brown
VvCabSauv08_H0001F_039.ver1.0.g015550	grey
VvCabSauv08_H0001F_039.ver1.0.g015560	turquoise
VvCabSauv08_H0001F_039.ver1.0.g015580	turquoise
VvCabSauv08_H0001F_039.ver1.0.g015590	magenta
VvCabSauv08_H0001F_039.ver1.0.g015600	grey
VvCabSauv08_H0001F_041.ver1.0.g015620	turquoise
VvCabSauv08_H0001F_041.ver1.0.g015630	blue
VvCabSauv08_H0001F_042.ver1.0.g015640	grey
VvCabSauv08_H0001F_042.ver1.0.g015650	green
VvCabSauv08_H0001F_042.ver1.0.g015660	turquoise
VvCabSauv08_H0001F_045.ver1.0.g015670	pink
VvCabSauv08_H0001F_045.ver1.0.g015680	turquoise
VvCabSauv08_H0001F_046.ver1.0.g015690	brown
VvCabSauv08_H0001F_046.ver1.0.g015710	magenta
VvCabSauv08_H0001F_046.ver1.0.g015720	turquoise
VvCabSauv08_H0001F_047.ver1.0.g015730	turquoise
VvCabSauv08_H0001F_050.ver1.0.g015740	blue
VvCabSauv08_H0001F_051.ver1.0.g015750	turquoise
VvCabSauv08_H0001F_051.ver1.0.g015760	blue
VvCabSauv08_H0001F_052.ver1.0.g015770	turquoise
VvCabSauv08_H0001F_052.ver1.0.g015790	turquoise
VvCabSauv08_H0001F_052.ver1.0.g015800	turquoise
VvCabSauv08_H0001F_052.ver1.0.g015810	greenyellow
VvCabSauv08_H0001F_052.ver1.0.g015820	blue
VvCabSauv08_H0001F_053.ver1.0.g015830	turquoise
VvCabSauv08_H0001F_056.ver1.0.g015840	turquoise
VvCabSauv08_H0001F_056.ver1.0.g015850	blue
VvCabSauv08_H0001F_056.ver1.0.g015860	turquoise
VvCabSauv08_H0001F_056.ver1.0.g015880	green
VvCabSauv08_H0001F_056.ver1.0.g015890	turquoise
VvCabSauv08_H0001F_056.ver1.0.g015900	magenta
VvCabSauv08_H0001F_056.ver1.0.g015910	blue
VvCabSauv08_H0001F_056.ver1.0.g015930	pink
VvCabSauv08_H0001F_056.ver1.0.g015950	red
VvCabSauv08_H0001F_056.ver1.0.g015960	green
VvCabSauv08_H0001F_056.ver1.0.g015970	turquoise
VvCabSauv08_H0001F_056.ver1.0.g015980	blue
VvCabSauv08_H0001F_056.ver1.0.g015990	yellow
VvCabSauv08_H0001F_056.ver1.0.g016000	turquoise
VvCabSauv08_H0001F_056.ver1.0.g016010	turquoise
VvCabSauv08_H0001F_056.ver1.0.g016020	green
VvCabSauv08_H0001F_056.ver1.0.g016030	brown
VvCabSauv08_H0001F_056.ver1.0.g016040	yellow
VvCabSauv08_H0001F_056.ver1.0.g016050	lightcyan
VvCabSauv08_H0001F_056.ver1.0.g016060	blue
VvCabSauv08_H0001F_056.ver1.0.g016070	yellow
VvCabSauv08_H0001F_056.ver1.0.g016080	turquoise
VvCabSauv08_H0001F_056.ver1.0.g016090	brown
VvCabSauv08_H0001F_056.ver1.0.g016110	turquoise
VvCabSauv08_H0001F_056.ver1.0.g016120	grey
VvCabSauv08_H0001F_056.ver1.0.g016130	cyan
VvCabSauv08_H0001F_056.ver1.0.g016140	turquoise
VvCabSauv08_H0001F_056.ver1.0.g016150	blue
VvCabSauv08_H0001F_056.ver1.0.g016160	blue
VvCabSauv08_H0001F_056.ver1.0.g016180	turquoise
VvCabSauv08_H0001F_056.ver1.0.g016190	turquoise
VvCabSauv08_H0001F_056.ver1.0.g016200	turquoise
VvCabSauv08_H0001F_056.ver1.0.g016210	grey60
VvCabSauv08_H0001F_056.ver1.0.g016220	pink
VvCabSauv08_H0001F_056.ver1.0.g016230	blue
VvCabSauv08_H0001F_056.ver1.0.g016240	turquoise
VvCabSauv08_H0001F_056.ver1.0.g016250	brown
VvCabSauv08_H0001F_056.ver1.0.g016260	turquoise
VvCabSauv08_H0001F_056.ver1.0.g016270	turquoise
VvCabSauv08_H0001F_056.ver1.0.g016280	grey
VvCabSauv08_H0001F_056.ver1.0.g016290	turquoise
VvCabSauv08_H0001F_056.ver1.0.g016300	blue
VvCabSauv08_H0001F_056.ver1.0.g016310	turquoise
VvCabSauv08_H0001F_056.ver1.0.g016320	brown
VvCabSauv08_H0001F_056.ver1.0.g016330	brown
VvCabSauv08_H0001F_056.ver1.0.g016340	blue
VvCabSauv08_H0001F_056.ver1.0.g016350	blue
VvCabSauv08_H0001F_056.ver1.0.g016360	turquoise
VvCabSauv08_H0001F_056.ver1.0.g016370	turquoise
VvCabSauv08_H0001F_056.ver1.0.g016380	turquoise
VvCabSauv08_H0001F_056.ver1.0.g016390	yellow
VvCabSauv08_H0001F_056.ver1.0.g016400	turquoise
VvCabSauv08_H0001F_056.ver1.0.g016410	salmon
VvCabSauv08_H0001F_056.ver1.0.g016430	turquoise
VvCabSauv08_H0001F_056.ver1.0.g016440	magenta
VvCabSauv08_H0001F_056.ver1.0.g016460	red
VvCabSauv08_H0001F_056.ver1.0.g016470	brown
VvCabSauv08_H0001F_056.ver1.0.g016480	blue
VvCabSauv08_H0001F_056.ver1.0.g016490	blue
VvCabSauv08_H0001F_056.ver1.0.g016500	turquoise
VvCabSauv08_H0001F_056.ver1.0.g016510	brown
VvCabSauv08_H0001F_056.ver1.0.g016530	lightcyan
VvCabSauv08_H0001F_056.ver1.0.g016550	green
VvCabSauv08_H0001F_056.ver1.0.g016570	grey
VvCabSauv08_H0001F_056.ver1.0.g016580	pink
VvCabSauv08_H0001F_056.ver1.0.g016610	lightyellow
VvCabSauv08_H0001F_056.ver1.0.g016620	blue
VvCabSauv08_H0001F_056.ver1.0.g016630	blue
VvCabSauv08_H0001F_056.ver1.0.g016640	salmon
VvCabSauv08_H0001F_056.ver1.0.g016650	blue
VvCabSauv08_H0001F_056.ver1.0.g016660	turquoise
VvCabSauv08_H0001F_056.ver1.0.g016670	brown
VvCabSauv08_H0001F_056.ver1.0.g016680	red
VvCabSauv08_H0001F_056.ver1.0.g016690	salmon
VvCabSauv08_H0001F_056.ver1.0.g016700	green
VvCabSauv08_H0001F_056.ver1.0.g016710	blue
VvCabSauv08_H0001F_056.ver1.0.g016720	blue
VvCabSauv08_H0001F_056.ver1.0.g016730	blue
VvCabSauv08_H0001F_056.ver1.0.g016750	turquoise
VvCabSauv08_H0001F_056.ver1.0.g016770	purple
VvCabSauv08_H0001F_056.ver1.0.g016780	red
VvCabSauv08_H0001F_056.ver1.0.g016790	blue
VvCabSauv08_H0001F_056.ver1.0.g016800	yellow
VvCabSauv08_H0001F_056.ver1.0.g016810	red
VvCabSauv08_H0001F_056.ver1.0.g016820	yellow
VvCabSauv08_H0001F_056.ver1.0.g016830	yellow
VvCabSauv08_H0001F_056.ver1.0.g016840	purple
VvCabSauv08_H0001F_056.ver1.0.g016850	turquoise
VvCabSauv08_H0001F_056.ver1.0.g016860	blue
VvCabSauv08_H0001F_056.ver1.0.g016870	blue
VvCabSauv08_H0001F_056.ver1.0.g016880	blue
VvCabSauv08_H0001F_056.ver1.0.g016890	brown
VvCabSauv08_H0001F_056.ver1.0.g016910	magenta
VvCabSauv08_H0001F_056.ver1.0.g016920	turquoise
VvCabSauv08_H0001F_056.ver1.0.g016930	black
VvCabSauv08_H0001F_056.ver1.0.g016940	turquoise
VvCabSauv08_H0001F_056.ver1.0.g016960	yellow
VvCabSauv08_H0001F_056.ver1.0.g016970	turquoise
VvCabSauv08_H0001F_056.ver1.0.g016980	magenta
VvCabSauv08_H0001F_056.ver1.0.g016990	turquoise
VvCabSauv08_H0001F_056.ver1.0.g017000	turquoise
VvCabSauv08_H0001F_056.ver1.0.g017020	turquoise
VvCabSauv08_H0001F_056.ver1.0.g017040	yellow
VvCabSauv08_H0001F_056.ver1.0.g017050	blue
VvCabSauv08_H0001F_056.ver1.0.g017060	turquoise
VvCabSauv08_H0001F_056.ver1.0.g017070	blue
VvCabSauv08_H0001F_056.ver1.0.g017080	blue
VvCabSauv08_H0001F_056.ver1.0.g017090	salmon
VvCabSauv08_H0001F_056.ver1.0.g017100	green
VvCabSauv08_H0001F_056.ver1.0.g017110	blue
VvCabSauv08_H0001F_056.ver1.0.g017120	blue
VvCabSauv08_H0001F_056.ver1.0.g017130	turquoise
VvCabSauv08_H0001F_056.ver1.0.g017140	blue
VvCabSauv08_H0001F_056.ver1.0.g017150	turquoise
VvCabSauv08_H0001F_056.ver1.0.g017160	turquoise
VvCabSauv08_H0001F_056.ver1.0.g017170	brown
VvCabSauv08_H0001F_056.ver1.0.g017180	blue
VvCabSauv08_H0001F_056.ver1.0.g017190	turquoise
VvCabSauv08_H0001F_056.ver1.0.g017200	greenyellow
VvCabSauv08_H0001F_056.ver1.0.g017210	turquoise
VvCabSauv08_H0001F_056.ver1.0.g017230	turquoise
VvCabSauv08_H0001F_056.ver1.0.g017240	turquoise
VvCabSauv08_H0001F_056.ver1.0.g017250	salmon
VvCabSauv08_H0001F_056.ver1.0.g017260	turquoise
VvCabSauv08_H0001F_056.ver1.0.g017270	turquoise
VvCabSauv08_H0001F_056.ver1.0.g017280	green
VvCabSauv08_H0001F_056.ver1.0.g017290	turquoise
VvCabSauv08_H0001F_056.ver1.0.g017310	blue
VvCabSauv08_H0001F_056.ver1.0.g017330	blue
VvCabSauv08_H0001F_056.ver1.0.g017340	turquoise
VvCabSauv08_H0001F_056.ver1.0.g017350	turquoise
VvCabSauv08_H0001F_056.ver1.0.g017370	blue
VvCabSauv08_H0001F_056.ver1.0.g017380	purple
VvCabSauv08_H0001F_056.ver1.0.g017400	black
VvCabSauv08_H0001F_056.ver1.0.g017430	turquoise
VvCabSauv08_H0001F_056.ver1.0.g017440	grey60
VvCabSauv08_H0001F_056.ver1.0.g017450	blue
VvCabSauv08_H0001F_056.ver1.0.g017460	turquoise
VvCabSauv08_H0001F_056.ver1.0.g017490	turquoise
VvCabSauv08_H0001F_056.ver1.0.g017500	blue
VvCabSauv08_H0001F_056.ver1.0.g017510	turquoise
VvCabSauv08_H0001F_056.ver1.0.g017520	blue
VvCabSauv08_H0001F_056.ver1.0.g017530	turquoise
VvCabSauv08_H0001F_056.ver1.0.g017540	turquoise
VvCabSauv08_H0001F_056.ver1.0.g017550	black
VvCabSauv08_H0001F_056.ver1.0.g017560	brown
VvCabSauv08_H0001F_056.ver1.0.g017570	cyan
VvCabSauv08_H0001F_056.ver1.0.g017580	blue
VvCabSauv08_H0001F_056.ver1.0.g017590	turquoise
VvCabSauv08_H0001F_056.ver1.0.g017620	turquoise
VvCabSauv08_H0001F_056.ver1.0.g017630	turquoise
VvCabSauv08_H0001F_056.ver1.0.g017640	turquoise
VvCabSauv08_H0001F_056.ver1.0.g017650	blue
VvCabSauv08_H0001F_056.ver1.0.g017660	yellow
VvCabSauv08_H0001F_056.ver1.0.g017670	yellow
VvCabSauv08_H0001F_056.ver1.0.g017680	blue
VvCabSauv08_H0001F_056.ver1.0.g017690	brown
VvCabSauv08_H0001F_056.ver1.0.g017700	brown
VvCabSauv08_H0001F_056.ver1.0.g017710	darkred
VvCabSauv08_H0001F_056.ver1.0.g017720	green
VvCabSauv08_H0001F_056.ver1.0.g017730	turquoise
VvCabSauv08_H0001F_056.ver1.0.g017740	blue
VvCabSauv08_H0001F_056.ver1.0.g017750	blue
VvCabSauv08_H0001F_056.ver1.0.g017760	yellow
VvCabSauv08_H0001F_056.ver1.0.g017770	black
VvCabSauv08_H0001F_056.ver1.0.g017780	turquoise
VvCabSauv08_H0001F_056.ver1.0.g017790	turquoise
VvCabSauv08_H0001F_056.ver1.0.g017800	brown
VvCabSauv08_H0001F_056.ver1.0.g017810	lightgreen
VvCabSauv08_H0001F_056.ver1.0.g017820	blue
VvCabSauv08_H0001F_056.ver1.0.g017830	purple
VvCabSauv08_H0001F_056.ver1.0.g017840	turquoise
VvCabSauv08_H0001F_056.ver1.0.g017850	turquoise
VvCabSauv08_H0001F_056.ver1.0.g017860	turquoise
VvCabSauv08_H0001F_056.ver1.0.g017870	turquoise
VvCabSauv08_H0001F_056.ver1.0.g017880	turquoise
VvCabSauv08_H0001F_056.ver1.0.g017890	blue
VvCabSauv08_H0001F_056.ver1.0.g017900	turquoise
VvCabSauv08_H0001F_056.ver1.0.g017910	blue
VvCabSauv08_H0001F_056.ver1.0.g017920	red
VvCabSauv08_H0001F_056.ver1.0.g017940	green
VvCabSauv08_H0001F_056.ver1.0.g017950	green
VvCabSauv08_H0001F_056.ver1.0.g017960	turquoise
VvCabSauv08_H0001F_056.ver1.0.g017970	black
VvCabSauv08_H0001F_056.ver1.0.g017980	turquoise
VvCabSauv08_H0001F_056.ver1.0.g017990	turquoise
VvCabSauv08_H0001F_056.ver1.0.g018010	cyan
VvCabSauv08_H0001F_056.ver1.0.g018020	blue
VvCabSauv08_H0001F_056.ver1.0.g018040	green
VvCabSauv08_H0001F_056.ver1.0.g018050	brown
VvCabSauv08_H0001F_056.ver1.0.g018060	brown
VvCabSauv08_H0001F_056.ver1.0.g018080	cyan
VvCabSauv08_H0001F_056.ver1.0.g018090	purple
VvCabSauv08_H0001F_056.ver1.0.g018100	turquoise
VvCabSauv08_H0001F_056.ver1.0.g018110	turquoise
VvCabSauv08_H0001F_056.ver1.0.g018120	turquoise
VvCabSauv08_H0001F_056.ver1.0.g018130	blue
VvCabSauv08_H0001F_056.ver1.0.g018140	yellow
VvCabSauv08_H0001F_056.ver1.0.g018150	grey
VvCabSauv08_H0001F_056.ver1.0.g018160	red
VvCabSauv08_H0001F_056.ver1.0.g018170	blue
VvCabSauv08_H0001F_056.ver1.0.g018180	turquoise
VvCabSauv08_H0001F_056.ver1.0.g018200	turquoise
VvCabSauv08_H0001F_056.ver1.0.g018210	turquoise
VvCabSauv08_H0001F_056.ver1.0.g018220	green
VvCabSauv08_H0001F_056.ver1.0.g018240	turquoise
VvCabSauv08_H0001F_056.ver1.0.g018260	black
VvCabSauv08_H0001F_056.ver1.0.g018280	brown
VvCabSauv08_H0001F_056.ver1.0.g018290	green
VvCabSauv08_H0001F_056.ver1.0.g018310	green
VvCabSauv08_H0001F_056.ver1.0.g018320	blue
VvCabSauv08_H0001F_056.ver1.0.g018330	red
VvCabSauv08_H0001F_056.ver1.0.g018340	yellow
VvCabSauv08_H0001F_056.ver1.0.g018370	red
VvCabSauv08_H0001F_056.ver1.0.g018380	green
VvCabSauv08_H0001F_056.ver1.0.g018390	blue
VvCabSauv08_H0001F_056.ver1.0.g018420	turquoise
VvCabSauv08_H0001F_056.ver1.0.g018430	green
VvCabSauv08_H0001F_056.ver1.0.g018440	red
VvCabSauv08_H0001F_056.ver1.0.g018450	turquoise
VvCabSauv08_H0001F_056.ver1.0.g018470	purple
VvCabSauv08_H0001F_056.ver1.0.g018480	turquoise
VvCabSauv08_H0001F_056.ver1.0.g018490	cyan
VvCabSauv08_H0001F_056.ver1.0.g018530	blue
VvCabSauv08_H0001F_056.ver1.0.g018560	blue
VvCabSauv08_H0001F_056.ver1.0.g018570	turquoise
VvCabSauv08_H0001F_056.ver1.0.g018590	salmon
VvCabSauv08_H0001F_056.ver1.0.g018600	salmon
VvCabSauv08_H0001F_056.ver1.0.g018610	lightcyan
VvCabSauv08_H0001F_056.ver1.0.g018620	green
VvCabSauv08_H0001F_056.ver1.0.g018630	purple
VvCabSauv08_H0001F_056.ver1.0.g018640	purple
VvCabSauv08_H0001F_056.ver1.0.g018650	turquoise
VvCabSauv08_H0001F_056.ver1.0.g018660	turquoise
VvCabSauv08_H0001F_056.ver1.0.g018670	blue
VvCabSauv08_H0001F_056.ver1.0.g018680	turquoise
VvCabSauv08_H0001F_056.ver1.0.g018690	blue
VvCabSauv08_H0001F_056.ver1.0.g018700	turquoise
VvCabSauv08_H0001F_056.ver1.0.g018710	turquoise
VvCabSauv08_H0001F_056.ver1.0.g018720	red
VvCabSauv08_H0001F_056.ver1.0.g018730	red
VvCabSauv08_H0001F_056.ver1.0.g018760	green
VvCabSauv08_H0001F_056.ver1.0.g018770	pink
VvCabSauv08_H0001F_056.ver1.0.g018780	grey
VvCabSauv08_H0001F_056.ver1.0.g018790	turquoise
VvCabSauv08_H0001F_056.ver1.0.g018800	magenta
VvCabSauv08_H0001F_056.ver1.0.g018810	red
VvCabSauv08_H0001F_056.ver1.0.g018820	salmon
VvCabSauv08_H0001F_056.ver1.0.g018830	turquoise
VvCabSauv08_H0001F_056.ver1.0.g018840	blue
VvCabSauv08_H0001F_056.ver1.0.g018850	black
VvCabSauv08_H0001F_056.ver1.0.g018860	green
VvCabSauv08_H0001F_056.ver1.0.g018870	turquoise
VvCabSauv08_H0001F_059.ver1.0.g018880	yellow
VvCabSauv08_H0001F_061.ver1.0.g018900	turquoise
VvCabSauv08_H0001F_061.ver1.0.g018910	brown
VvCabSauv08_H0001F_063.ver1.0.g018920	brown
VvCabSauv08_H0001F_063.ver1.0.g018930	greenyellow
VvCabSauv08_H0001F_064.ver1.0.g018940	blue
VvCabSauv08_H0001F_064.ver1.0.g018950	brown
VvCabSauv08_H0001F_064.ver1.0.g018960	grey
VvCabSauv08_H0001F_064.ver1.0.g018970	turquoise
VvCabSauv08_H0001F_068.ver1.0.g018990	red
VvCabSauv08_H0001F_068.ver1.0.g019000	yellow
VvCabSauv08_H0001F_068.ver1.0.g019010	turquoise
VvCabSauv08_H0001F_068.ver1.0.g019020	turquoise
VvCabSauv08_H0001F_068.ver1.0.g019030	turquoise
VvCabSauv08_H0001F_068.ver1.0.g019040	yellow
VvCabSauv08_H0001F_068.ver1.0.g019050	grey
VvCabSauv08_H0001F_068.ver1.0.g019060	blue
VvCabSauv08_H0001F_068.ver1.0.g019070	brown
VvCabSauv08_H0001F_068.ver1.0.g019090	turquoise
VvCabSauv08_H0001F_068.ver1.0.g019110	turquoise
VvCabSauv08_H0001F_068.ver1.0.g019120	blue
VvCabSauv08_H0001F_068.ver1.0.g019130	blue
VvCabSauv08_H0001F_068.ver1.0.g019140	blue
VvCabSauv08_H0001F_068.ver1.0.g019160	turquoise
VvCabSauv08_H0001F_068.ver1.0.g019170	blue
VvCabSauv08_H0001F_068.ver1.0.g019180	blue
VvCabSauv08_H0001F_068.ver1.0.g019190	blue
VvCabSauv08_H0001F_068.ver1.0.g019210	turquoise
VvCabSauv08_H0001F_068.ver1.0.g019220	blue
VvCabSauv08_H0001F_068.ver1.0.g019230	brown
VvCabSauv08_H0001F_068.ver1.0.g019240	blue
VvCabSauv08_H0001F_068.ver1.0.g019250	blue
VvCabSauv08_H0001F_068.ver1.0.g019260	blue
VvCabSauv08_H0001F_068.ver1.0.g019270	blue
VvCabSauv08_H0001F_068.ver1.0.g019280	blue
VvCabSauv08_H0001F_068.ver1.0.g019290	turquoise
VvCabSauv08_H0001F_068.ver1.0.g019310	brown
VvCabSauv08_H0001F_068.ver1.0.g019320	blue
VvCabSauv08_H0001F_068.ver1.0.g019330	brown
VvCabSauv08_H0001F_068.ver1.0.g019340	turquoise
VvCabSauv08_H0001F_068.ver1.0.g019350	blue
VvCabSauv08_H0001F_068.ver1.0.g019360	brown
VvCabSauv08_H0001F_068.ver1.0.g019370	turquoise
VvCabSauv08_H0001F_068.ver1.0.g019380	green
VvCabSauv08_H0001F_068.ver1.0.g019390	green
VvCabSauv08_H0001F_068.ver1.0.g019420	salmon
VvCabSauv08_H0001F_068.ver1.0.g019450	black
VvCabSauv08_H0001F_068.ver1.0.g019460	blue
VvCabSauv08_H0001F_068.ver1.0.g019470	blue
VvCabSauv08_H0001F_068.ver1.0.g019480	blue
VvCabSauv08_H0001F_068.ver1.0.g019510	turquoise
VvCabSauv08_H0001F_068.ver1.0.g019520	brown
VvCabSauv08_H0001F_068.ver1.0.g019530	turquoise
VvCabSauv08_H0001F_068.ver1.0.g019540	blue
VvCabSauv08_H0001F_068.ver1.0.g019550	blue
VvCabSauv08_H0001F_068.ver1.0.g019560	green
VvCabSauv08_H0001F_068.ver1.0.g019570	blue
VvCabSauv08_H0001F_068.ver1.0.g019580	yellow
VvCabSauv08_H0001F_068.ver1.0.g019610	black
VvCabSauv08_H0001F_068.ver1.0.g019630	black
VvCabSauv08_H0001F_068.ver1.0.g019650	brown
VvCabSauv08_H0001F_068.ver1.0.g019670	black
VvCabSauv08_H0001F_068.ver1.0.g019680	green
VvCabSauv08_H0001F_068.ver1.0.g019690	blue
VvCabSauv08_H0001F_068.ver1.0.g019700	green
VvCabSauv08_H0001F_068.ver1.0.g019710	turquoise
VvCabSauv08_H0001F_068.ver1.0.g019720	purple
VvCabSauv08_H0001F_068.ver1.0.g019740	magenta
VvCabSauv08_H0001F_068.ver1.0.g019750	blue
VvCabSauv08_H0001F_068.ver1.0.g019760	turquoise
VvCabSauv08_H0001F_068.ver1.0.g019790	green
VvCabSauv08_H0001F_068.ver1.0.g019800	blue
VvCabSauv08_H0001F_068.ver1.0.g019810	turquoise
VvCabSauv08_H0001F_068.ver1.0.g019820	grey
VvCabSauv08_H0001F_068.ver1.0.g019830	turquoise
VvCabSauv08_H0001F_068.ver1.0.g019840	grey
VvCabSauv08_H0001F_068.ver1.0.g019850	tan
VvCabSauv08_H0001F_068.ver1.0.g019860	grey
VvCabSauv08_H0001F_068.ver1.0.g019870	lightgreen
VvCabSauv08_H0001F_068.ver1.0.g019890	turquoise
VvCabSauv08_H0001F_068.ver1.0.g019910	cyan
VvCabSauv08_H0001F_068.ver1.0.g019920	pink
VvCabSauv08_H0001F_068.ver1.0.g019930	turquoise
VvCabSauv08_H0001F_068.ver1.0.g019940	black
VvCabSauv08_H0001F_068.ver1.0.g019950	tan
VvCabSauv08_H0001F_068.ver1.0.g019960	brown
VvCabSauv08_H0001F_068.ver1.0.g019970	turquoise
VvCabSauv08_H0001F_068.ver1.0.g020010	turquoise
VvCabSauv08_H0001F_068.ver1.0.g020020	brown
VvCabSauv08_H0001F_068.ver1.0.g020030	turquoise
VvCabSauv08_H0001F_068.ver1.0.g020040	turquoise
VvCabSauv08_H0001F_068.ver1.0.g020050	pink
VvCabSauv08_H0001F_068.ver1.0.g020060	turquoise
VvCabSauv08_H0001F_068.ver1.0.g020070	brown
VvCabSauv08_H0001F_068.ver1.0.g020080	midnightblue
VvCabSauv08_H0001F_068.ver1.0.g020090	brown
VvCabSauv08_H0001F_068.ver1.0.g020100	salmon
VvCabSauv08_H0001F_068.ver1.0.g020110	turquoise
VvCabSauv08_H0001F_068.ver1.0.g020120	grey
VvCabSauv08_H0001F_068.ver1.0.g020130	blue
VvCabSauv08_H0001F_068.ver1.0.g020140	blue
VvCabSauv08_H0001F_068.ver1.0.g020150	turquoise
VvCabSauv08_H0001F_068.ver1.0.g020160	turquoise
VvCabSauv08_H0001F_068.ver1.0.g020170	brown
VvCabSauv08_H0001F_068.ver1.0.g020180	brown
VvCabSauv08_H0001F_068.ver1.0.g020200	turquoise
VvCabSauv08_H0001F_068.ver1.0.g020220	turquoise
VvCabSauv08_H0001F_068.ver1.0.g020230	turquoise
VvCabSauv08_H0001F_068.ver1.0.g020250	pink
VvCabSauv08_H0001F_068.ver1.0.g020260	turquoise
VvCabSauv08_H0001F_068.ver1.0.g020300	brown
VvCabSauv08_H0001F_068.ver1.0.g020330	blue
VvCabSauv08_H0001F_068.ver1.0.g020340	brown
VvCabSauv08_H0001F_068.ver1.0.g020350	grey
VvCabSauv08_H0001F_068.ver1.0.g020360	pink
VvCabSauv08_H0001F_068.ver1.0.g020370	purple
VvCabSauv08_H0001F_068.ver1.0.g020380	lightcyan
VvCabSauv08_H0001F_068.ver1.0.g020390	turquoise
VvCabSauv08_H0001F_068.ver1.0.g020400	turquoise
VvCabSauv08_H0001F_068.ver1.0.g020430	green
VvCabSauv08_H0001F_068.ver1.0.g020440	brown
VvCabSauv08_H0001F_068.ver1.0.g020450	turquoise
VvCabSauv08_H0001F_068.ver1.0.g020460	turquoise
VvCabSauv08_H0001F_068.ver1.0.g020470	salmon
VvCabSauv08_H0001F_068.ver1.0.g020480	turquoise
VvCabSauv08_H0001F_068.ver1.0.g020490	blue
VvCabSauv08_H0001F_068.ver1.0.g020500	turquoise
VvCabSauv08_H0001F_068.ver1.0.g020510	turquoise
VvCabSauv08_H0001F_068.ver1.0.g020530	blue
VvCabSauv08_H0001F_068.ver1.0.g020540	turquoise
VvCabSauv08_H0001F_068.ver1.0.g020560	green
VvCabSauv08_H0001F_068.ver1.0.g020570	turquoise
VvCabSauv08_H0001F_068.ver1.0.g020580	blue
VvCabSauv08_H0001F_068.ver1.0.g020590	blue
VvCabSauv08_H0001F_068.ver1.0.g020610	blue
VvCabSauv08_H0001F_068.ver1.0.g020630	yellow
VvCabSauv08_H0001F_068.ver1.0.g020640	green
VvCabSauv08_H0001F_068.ver1.0.g020650	turquoise
VvCabSauv08_H0001F_068.ver1.0.g020660	blue
VvCabSauv08_H0001F_068.ver1.0.g020670	blue
VvCabSauv08_H0001F_068.ver1.0.g020680	turquoise
VvCabSauv08_H0001F_068.ver1.0.g020690	turquoise
VvCabSauv08_H0001F_068.ver1.0.g020710	green
VvCabSauv08_H0001F_068.ver1.0.g020720	blue
VvCabSauv08_H0001F_068.ver1.0.g020730	yellow
VvCabSauv08_H0001F_068.ver1.0.g020740	lightcyan
VvCabSauv08_H0001F_068.ver1.0.g020750	blue
VvCabSauv08_H0001F_068.ver1.0.g020760	yellow
VvCabSauv08_H0001F_068.ver1.0.g020770	turquoise
VvCabSauv08_H0001F_068.ver1.0.g020780	tan
VvCabSauv08_H0001F_068.ver1.0.g020800	turquoise
VvCabSauv08_H0001F_068.ver1.0.g020810	turquoise
VvCabSauv08_H0001F_068.ver1.0.g020820	blue
VvCabSauv08_H0001F_068.ver1.0.g020830	turquoise
VvCabSauv08_H0001F_068.ver1.0.g020840	blue
VvCabSauv08_H0001F_068.ver1.0.g020850	blue
VvCabSauv08_H0001F_068.ver1.0.g020870	turquoise
VvCabSauv08_H0001F_068.ver1.0.g020880	turquoise
VvCabSauv08_H0001F_068.ver1.0.g020890	turquoise
VvCabSauv08_H0001F_068.ver1.0.g020900	turquoise
VvCabSauv08_H0001F_068.ver1.0.g020910	tan
VvCabSauv08_H0001F_068.ver1.0.g020920	blue
VvCabSauv08_H0001F_068.ver1.0.g020930	brown
VvCabSauv08_H0001F_068.ver1.0.g020940	turquoise
VvCabSauv08_H0001F_068.ver1.0.g020950	turquoise
VvCabSauv08_H0001F_068.ver1.0.g020960	grey
VvCabSauv08_H0001F_068.ver1.0.g020970	brown
VvCabSauv08_H0001F_068.ver1.0.g020980	turquoise
VvCabSauv08_H0001F_068.ver1.0.g020990	turquoise
VvCabSauv08_H0001F_068.ver1.0.g021010	brown
VvCabSauv08_H0001F_068.ver1.0.g021030	turquoise
VvCabSauv08_H0001F_068.ver1.0.g021040	turquoise
VvCabSauv08_H0001F_068.ver1.0.g021050	turquoise
VvCabSauv08_H0001F_068.ver1.0.g021060	yellow
VvCabSauv08_H0001F_068.ver1.0.g021070	turquoise
VvCabSauv08_H0001F_068.ver1.0.g021080	salmon
VvCabSauv08_H0001F_068.ver1.0.g021100	yellow
VvCabSauv08_H0001F_068.ver1.0.g021110	greenyellow
VvCabSauv08_H0001F_068.ver1.0.g021120	greenyellow
VvCabSauv08_H0001F_068.ver1.0.g021130	turquoise
VvCabSauv08_H0001F_068.ver1.0.g021140	yellow
VvCabSauv08_H0001F_068.ver1.0.g021150	blue
VvCabSauv08_H0001F_068.ver1.0.g021160	turquoise
VvCabSauv08_H0001F_068.ver1.0.g021170	brown
VvCabSauv08_H0001F_068.ver1.0.g021180	turquoise
VvCabSauv08_H0001F_068.ver1.0.g021190	blue
VvCabSauv08_H0001F_068.ver1.0.g021210	brown
VvCabSauv08_H0001F_068.ver1.0.g021230	blue
VvCabSauv08_H0001F_068.ver1.0.g021240	turquoise
VvCabSauv08_H0001F_068.ver1.0.g021250	salmon
VvCabSauv08_H0001F_068.ver1.0.g021280	midnightblue
VvCabSauv08_H0001F_068.ver1.0.g021290	blue
VvCabSauv08_H0001F_068.ver1.0.g021300	yellow
VvCabSauv08_H0001F_068.ver1.0.g021310	salmon
VvCabSauv08_H0001F_068.ver1.0.g021320	blue
VvCabSauv08_H0001F_068.ver1.0.g021330	turquoise
VvCabSauv08_H0001F_068.ver1.0.g021340	brown
VvCabSauv08_H0001F_068.ver1.0.g021350	red
VvCabSauv08_H0001F_068.ver1.0.g021360	cyan
VvCabSauv08_H0001F_068.ver1.0.g021370	blue
VvCabSauv08_H0001F_068.ver1.0.g021380	blue
VvCabSauv08_H0001F_068.ver1.0.g021390	blue
VvCabSauv08_H0001F_072.ver1.0.g021410	tan
VvCabSauv08_H0001F_074.ver1.0.g021420	magenta
VvCabSauv08_H0001F_080.ver1.0.g021450	turquoise
VvCabSauv08_H0001F_080.ver1.0.g021460	turquoise
VvCabSauv08_H0001F_080.ver1.0.g021470	blue
VvCabSauv08_H0001F_080.ver1.0.g021480	pink
VvCabSauv08_H0001F_080.ver1.0.g021490	turquoise
VvCabSauv08_H0001F_080.ver1.0.g021500	brown
VvCabSauv08_H0001F_080.ver1.0.g021510	brown
VvCabSauv08_H0001F_080.ver1.0.g021520	turquoise
VvCabSauv08_H0001F_080.ver1.0.g021530	turquoise
VvCabSauv08_H0001F_080.ver1.0.g021540	turquoise
VvCabSauv08_H0001F_080.ver1.0.g021550	blue
VvCabSauv08_H0001F_080.ver1.0.g021560	black
VvCabSauv08_H0001F_080.ver1.0.g021570	turquoise
VvCabSauv08_H0001F_080.ver1.0.g021580	greenyellow
VvCabSauv08_H0001F_080.ver1.0.g021610	turquoise
VvCabSauv08_H0001F_080.ver1.0.g021620	greenyellow
VvCabSauv08_H0001F_080.ver1.0.g021630	blue
VvCabSauv08_H0001F_080.ver1.0.g021660	turquoise
VvCabSauv08_H0001F_080.ver1.0.g021670	black
VvCabSauv08_H0001F_080.ver1.0.g021680	turquoise
VvCabSauv08_H0001F_080.ver1.0.g021690	salmon
VvCabSauv08_H0001F_080.ver1.0.g021700	turquoise
VvCabSauv08_H0001F_080.ver1.0.g021710	turquoise
VvCabSauv08_H0001F_080.ver1.0.g021720	turquoise
VvCabSauv08_H0001F_080.ver1.0.g021730	cyan
VvCabSauv08_H0001F_080.ver1.0.g021740	yellow
VvCabSauv08_H0001F_080.ver1.0.g021750	yellow
VvCabSauv08_H0001F_080.ver1.0.g021760	turquoise
VvCabSauv08_H0001F_080.ver1.0.g021780	blue
VvCabSauv08_H0001F_080.ver1.0.g021790	black
VvCabSauv08_H0001F_080.ver1.0.g021800	brown
VvCabSauv08_H0001F_080.ver1.0.g021810	brown
VvCabSauv08_H0001F_080.ver1.0.g021830	yellow
VvCabSauv08_H0001F_080.ver1.0.g021840	turquoise
VvCabSauv08_H0001F_080.ver1.0.g021850	turquoise
VvCabSauv08_H0001F_080.ver1.0.g021880	grey60
VvCabSauv08_H0001F_080.ver1.0.g021890	blue
VvCabSauv08_H0001F_080.ver1.0.g021900	turquoise
VvCabSauv08_H0001F_080.ver1.0.g021910	yellow
VvCabSauv08_H0001F_080.ver1.0.g021920	blue
VvCabSauv08_H0001F_080.ver1.0.g021940	brown
VvCabSauv08_H0001F_080.ver1.0.g021950	yellow
VvCabSauv08_H0001F_080.ver1.0.g021960	turquoise
VvCabSauv08_H0001F_080.ver1.0.g021970	brown
VvCabSauv08_H0001F_080.ver1.0.g021980	turquoise
VvCabSauv08_H0001F_080.ver1.0.g021990	brown
VvCabSauv08_H0001F_080.ver1.0.g022000	pink
VvCabSauv08_H0001F_084.ver1.0.g022020	blue
VvCabSauv08_H0001F_084.ver1.0.g022030	blue
VvCabSauv08_H0001F_084.ver1.0.g022050	cyan
VvCabSauv08_H0001F_084.ver1.0.g022060	blue
VvCabSauv08_H0001F_084.ver1.0.g022070	yellow
VvCabSauv08_H0001F_084.ver1.0.g022090	black
VvCabSauv08_H0001F_084.ver1.0.g022100	red
VvCabSauv08_H0001F_084.ver1.0.g022120	pink
VvCabSauv08_H0001F_084.ver1.0.g022130	blue
VvCabSauv08_H0001F_084.ver1.0.g022140	blue
VvCabSauv08_H0001F_084.ver1.0.g022150	yellow
VvCabSauv08_H0001F_084.ver1.0.g022160	brown
VvCabSauv08_H0001F_084.ver1.0.g022180	blue
VvCabSauv08_H0001F_084.ver1.0.g022190	turquoise
VvCabSauv08_H0001F_084.ver1.0.g022200	blue
VvCabSauv08_H0001F_084.ver1.0.g022210	lightcyan
VvCabSauv08_H0001F_084.ver1.0.g022220	salmon
VvCabSauv08_H0001F_084.ver1.0.g022230	yellow
VvCabSauv08_H0001F_084.ver1.0.g022240	yellow
VvCabSauv08_H0001F_084.ver1.0.g022260	blue
VvCabSauv08_H0001F_084.ver1.0.g022270	brown
VvCabSauv08_H0001F_084.ver1.0.g022280	green
VvCabSauv08_H0001F_084.ver1.0.g022290	turquoise
VvCabSauv08_H0001F_084.ver1.0.g022300	turquoise
VvCabSauv08_H0001F_084.ver1.0.g022310	turquoise
VvCabSauv08_H0001F_084.ver1.0.g022320	grey60
VvCabSauv08_H0001F_084.ver1.0.g022330	turquoise
VvCabSauv08_H0001F_084.ver1.0.g022340	brown
VvCabSauv08_H0001F_084.ver1.0.g022350	blue
VvCabSauv08_H0001F_084.ver1.0.g022360	blue
VvCabSauv08_H0001F_084.ver1.0.g022370	pink
VvCabSauv08_H0001F_084.ver1.0.g022380	turquoise
VvCabSauv08_H0001F_084.ver1.0.g022390	yellow
VvCabSauv08_H0001F_084.ver1.0.g022410	cyan
VvCabSauv08_H0001F_084.ver1.0.g022420	green
VvCabSauv08_H0001F_084.ver1.0.g022430	turquoise
VvCabSauv08_H0001F_084.ver1.0.g022450	royalblue
VvCabSauv08_H0001F_084.ver1.0.g022460	purple
VvCabSauv08_H0001F_084.ver1.0.g022470	turquoise
VvCabSauv08_H0001F_084.ver1.0.g022480	blue
VvCabSauv08_H0001F_084.ver1.0.g022490	grey
VvCabSauv08_H0001F_084.ver1.0.g022500	grey
VvCabSauv08_H0001F_084.ver1.0.g022510	magenta
VvCabSauv08_H0001F_084.ver1.0.g022520	turquoise
VvCabSauv08_H0001F_084.ver1.0.g022540	turquoise
VvCabSauv08_H0001F_084.ver1.0.g022550	turquoise
VvCabSauv08_H0001F_084.ver1.0.g022560	salmon
VvCabSauv08_H0001F_084.ver1.0.g022580	turquoise
VvCabSauv08_H0001F_084.ver1.0.g022600	red
VvCabSauv08_H0001F_084.ver1.0.g022610	green
VvCabSauv08_H0001F_084.ver1.0.g022630	green
VvCabSauv08_H0001F_084.ver1.0.g022640	blue
VvCabSauv08_H0001F_084.ver1.0.g022660	turquoise
VvCabSauv08_H0001F_084.ver1.0.g022670	lightcyan
VvCabSauv08_H0001F_084.ver1.0.g022680	turquoise
VvCabSauv08_H0001F_084.ver1.0.g022690	black
VvCabSauv08_H0001F_084.ver1.0.g022700	lightcyan
VvCabSauv08_H0001F_084.ver1.0.g022710	turquoise
VvCabSauv08_H0001F_084.ver1.0.g022720	turquoise
VvCabSauv08_H0001F_084.ver1.0.g022730	green
VvCabSauv08_H0001F_084.ver1.0.g022740	yellow
VvCabSauv08_H0001F_084.ver1.0.g022750	tan
VvCabSauv08_H0001F_084.ver1.0.g022760	turquoise
VvCabSauv08_H0001F_084.ver1.0.g022790	brown
VvCabSauv08_H0001F_084.ver1.0.g022800	turquoise
VvCabSauv08_H0001F_084.ver1.0.g022810	greenyellow
VvCabSauv08_H0001F_084.ver1.0.g022820	red
VvCabSauv08_H0001F_084.ver1.0.g022830	blue
VvCabSauv08_H0001F_084.ver1.0.g022840	green
VvCabSauv08_H0001F_084.ver1.0.g022850	brown
VvCabSauv08_H0001F_084.ver1.0.g022860	turquoise
VvCabSauv08_H0001F_084.ver1.0.g022870	turquoise
VvCabSauv08_H0001F_084.ver1.0.g022890	turquoise
VvCabSauv08_H0001F_084.ver1.0.g022910	blue
VvCabSauv08_H0001F_084.ver1.0.g022920	blue
VvCabSauv08_H0001F_084.ver1.0.g022930	blue
VvCabSauv08_H0001F_084.ver1.0.g022940	turquoise
VvCabSauv08_H0001F_084.ver1.0.g022950	turquoise
VvCabSauv08_H0001F_084.ver1.0.g022960	turquoise
VvCabSauv08_H0001F_084.ver1.0.g022970	purple
VvCabSauv08_H0001F_084.ver1.0.g022980	blue
VvCabSauv08_H0001F_084.ver1.0.g022990	turquoise
VvCabSauv08_H0001F_084.ver1.0.g023000	yellow
VvCabSauv08_H0001F_084.ver1.0.g023010	turquoise
VvCabSauv08_H0001F_084.ver1.0.g023040	lightyellow
VvCabSauv08_H0001F_084.ver1.0.g023050	turquoise
VvCabSauv08_H0001F_084.ver1.0.g023060	purple
VvCabSauv08_H0001F_084.ver1.0.g023070	turquoise
VvCabSauv08_H0001F_084.ver1.0.g023080	turquoise
VvCabSauv08_H0001F_084.ver1.0.g023090	salmon
VvCabSauv08_H0001F_084.ver1.0.g023100	turquoise
VvCabSauv08_H0001F_084.ver1.0.g023110	blue
VvCabSauv08_H0001F_084.ver1.0.g023120	blue
VvCabSauv08_H0001F_084.ver1.0.g023130	red
VvCabSauv08_H0001F_084.ver1.0.g023150	brown
VvCabSauv08_H0001F_084.ver1.0.g023160	turquoise
VvCabSauv08_H0001F_084.ver1.0.g023170	green
VvCabSauv08_H0001F_084.ver1.0.g023180	turquoise
VvCabSauv08_H0001F_084.ver1.0.g023190	green
VvCabSauv08_H0001F_084.ver1.0.g023210	turquoise
VvCabSauv08_H0001F_084.ver1.0.g023230	turquoise
VvCabSauv08_H0001F_084.ver1.0.g023240	turquoise
VvCabSauv08_H0001F_084.ver1.0.g023250	turquoise
VvCabSauv08_H0001F_084.ver1.0.g023260	red
VvCabSauv08_H0001F_084.ver1.0.g023270	brown
VvCabSauv08_H0001F_084.ver1.0.g023300	blue
VvCabSauv08_H0001F_084.ver1.0.g023310	greenyellow
VvCabSauv08_H0001F_084.ver1.0.g023320	purple
VvCabSauv08_H0001F_084.ver1.0.g023330	black
VvCabSauv08_H0001F_084.ver1.0.g023350	pink
VvCabSauv08_H0001F_084.ver1.0.g023360	blue
VvCabSauv08_H0001F_084.ver1.0.g023370	green
VvCabSauv08_H0001F_084.ver1.0.g023400	turquoise
VvCabSauv08_H0001F_084.ver1.0.g023440	turquoise
VvCabSauv08_H0001F_084.ver1.0.g023450	greenyellow
VvCabSauv08_H0001F_084.ver1.0.g023460	midnightblue
VvCabSauv08_H0001F_084.ver1.0.g023470	turquoise
VvCabSauv08_H0001F_084.ver1.0.g023480	blue
VvCabSauv08_H0001F_084.ver1.0.g023510	turquoise
VvCabSauv08_H0001F_084.ver1.0.g023520	black
VvCabSauv08_H0001F_084.ver1.0.g023530	turquoise
VvCabSauv08_H0001F_084.ver1.0.g023540	blue
VvCabSauv08_H0001F_084.ver1.0.g023550	turquoise
VvCabSauv08_H0001F_084.ver1.0.g023560	magenta
VvCabSauv08_H0001F_084.ver1.0.g023570	green
VvCabSauv08_H0001F_084.ver1.0.g023580	turquoise
VvCabSauv08_H0001F_084.ver1.0.g023590	black
VvCabSauv08_H0001F_084.ver1.0.g023600	lightcyan
VvCabSauv08_H0001F_084.ver1.0.g023610	turquoise
VvCabSauv08_H0001F_084.ver1.0.g023620	grey
VvCabSauv08_H0001F_084.ver1.0.g023640	brown
VvCabSauv08_H0001F_084.ver1.0.g023660	brown
VvCabSauv08_H0001F_084.ver1.0.g023670	magenta
VvCabSauv08_H0001F_084.ver1.0.g023690	magenta
VvCabSauv08_H0001F_084.ver1.0.g023700	red
VvCabSauv08_H0001F_084.ver1.0.g023710	turquoise
VvCabSauv08_H0001F_084.ver1.0.g023720	purple
VvCabSauv08_H0001F_084.ver1.0.g023730	turquoise
VvCabSauv08_H0001F_084.ver1.0.g023740	brown
VvCabSauv08_H0001F_084.ver1.0.g023750	turquoise
VvCabSauv08_H0001F_084.ver1.0.g023770	grey
VvCabSauv08_H0001F_084.ver1.0.g023780	blue
VvCabSauv08_H0001F_084.ver1.0.g023800	brown
VvCabSauv08_H0001F_084.ver1.0.g023820	brown
VvCabSauv08_H0001F_084.ver1.0.g023830	brown
VvCabSauv08_H0001F_084.ver1.0.g023840	blue
VvCabSauv08_H0001F_084.ver1.0.g023850	brown
VvCabSauv08_H0001F_084.ver1.0.g023860	turquoise
VvCabSauv08_H0001F_084.ver1.0.g023870	turquoise
VvCabSauv08_H0001F_084.ver1.0.g023890	yellow
VvCabSauv08_H0001F_084.ver1.0.g023900	blue
VvCabSauv08_H0001F_084.ver1.0.g023910	blue
VvCabSauv08_H0001F_084.ver1.0.g023920	green
VvCabSauv08_H0001F_084.ver1.0.g023930	turquoise
VvCabSauv08_H0001F_084.ver1.0.g023940	turquoise
VvCabSauv08_H0001F_084.ver1.0.g023950	greenyellow
VvCabSauv08_H0001F_084.ver1.0.g023960	blue
VvCabSauv08_H0001F_084.ver1.0.g023970	yellow
VvCabSauv08_H0001F_084.ver1.0.g023980	black
VvCabSauv08_H0001F_084.ver1.0.g023990	turquoise
VvCabSauv08_H0001F_084.ver1.0.g024000	turquoise
VvCabSauv08_H0001F_084.ver1.0.g024010	blue
VvCabSauv08_H0001F_084.ver1.0.g024020	grey
VvCabSauv08_H0001F_084.ver1.0.g024040	green
VvCabSauv08_H0001F_084.ver1.0.g024050	brown
VvCabSauv08_H0001F_084.ver1.0.g024060	blue
VvCabSauv08_H0001F_084.ver1.0.g024070	turquoise
VvCabSauv08_H0001F_084.ver1.0.g024090	blue
VvCabSauv08_H0001F_084.ver1.0.g024100	brown
VvCabSauv08_H0001F_084.ver1.0.g024110	brown
VvCabSauv08_H0001F_084.ver1.0.g024120	turquoise
VvCabSauv08_H0001F_084.ver1.0.g024140	turquoise
VvCabSauv08_H0001F_084.ver1.0.g024150	turquoise
VvCabSauv08_H0001F_084.ver1.0.g024160	blue
VvCabSauv08_H0001F_084.ver1.0.g024170	blue
VvCabSauv08_H0001F_084.ver1.0.g024180	green
VvCabSauv08_H0001F_084.ver1.0.g024190	yellow
VvCabSauv08_H0001F_084.ver1.0.g024200	turquoise
VvCabSauv08_H0001F_084.ver1.0.g024220	blue
VvCabSauv08_H0001F_084.ver1.0.g024230	red
VvCabSauv08_H0001F_084.ver1.0.g024240	green
VvCabSauv08_H0001F_084.ver1.0.g024250	turquoise
VvCabSauv08_H0001F_084.ver1.0.g024270	black
VvCabSauv08_H0001F_084.ver1.0.g024280	turquoise
VvCabSauv08_H0001F_084.ver1.0.g024290	darkred
VvCabSauv08_H0001F_084.ver1.0.g024300	brown
VvCabSauv08_H0001F_088.ver1.0.g024330	blue
VvCabSauv08_H0001F_088.ver1.0.g024340	magenta
VvCabSauv08_H0001F_088.ver1.0.g024350	turquoise
[truncated: 39,761 more rows]
