# Supplementary material for: The genetic basis of sex determination in grapes
Source: Nat Commun. 2020 Jun 9;11:2902. doi: 10.1038/s41467-020-16700-z (PMC7283251; doi:10.1038/s41467-020-16700-z)
Supplement: Supplementary file 14 — Supplementary Data 10 [file 41467_2020_16700_MOESM14_ESM.xlsx]

## Sheet: Supplementary Data 10
Supplementary Data 10: Summary of RNA-seq data features of floral buds collected from Vv sylvestris O34-16 (female), DVIT3351.27 (male) and Vv vinifera cv. Chardonnay at three developmental stages.
								Mappping on Cabernet Sauvignon genome		Mappping on Vv sylvestris DVIT3351.27 genome		Mappping on Vv sylvestris O34-16 genome
SampleID	Flower sex	Stage	Biorep	Genotype	Raw reads	Parsed reads	%	Overall mapped reads	%	Overall mapped reads	%	Overall mapped reads	%
F1A	Female	E-L 15	1	Vv sylvestris O36-14	33302752	33259575	99.8704	28019295	84.1351	32076888	96.4441	31456869	94.5799
F1B	Female	E-L 15	2	Vv sylvestris O36-14	35128469	35086840	99.8815	20829787	59.296	34039317	97.0145	30848538	87.9205
F1C	Female	E-L 15	3	Vv sylvestris O36-14	31571570	31532426	99.876	29012819	91.8954	30399657	96.4076	30547283	96.8758
H1A	Hermaphrodite	E-L 15	1	Chardonnay clone FPS 04	32583863	32541480	99.8699	30933653	94.9355	31416506	96.543	31219743	95.9383
H1B	Hermaphrodite	E-L 15	2	Chardonnay clone 04	34965022	34921357	99.8751	26333608	75.3141	33771513	96.7073	31671052	90.6925
H1C	Hermaphrodite	E-L 15	3	Chardonnay clone 04	26414696	26376450	99.8552	25134813	95.1547	25433982	96.4269	25280179	95.8438
M1A	Male	E-L 15	1	Vv sylvestris DVIT3351.27	27729655	27694000	99.8714	20712729	74.6952	27115809	97.9122	25018044	90.3374
M1B	Male	E-L 15	2	Vv sylvestris DVIT3351.27	26362227	26327500	99.8683	24465337	92.8045	25762369	97.8535	25120110	95.414
M1C	Male	E-L 15	3	Vv sylvestris DVIT3351.27	35246016	35199581	99.8683	32547752	92.3445	34462158	97.905	33542614	95.2927
F2A	Female	Pre-blooming	1	Vv sylvestris O36-14	23227187	23163754	99.7269	21785853	93.7946	21860901	94.3755	22313147	96.3279
F2B	Female	Pre-blooming	2	Vv sylvestris O36-14	23096462	23034896	99.7334	21562253	93.3574	21715169	94.2707	22218408	96.4554
F2C	Female	Pre-blooming	3	Vv sylvestris O36-14	25476598	25379073	99.6172	22929719	90.0031	23947454	94.3591	24262537	95.6006
H2A	Hermaphrodite	Pre-blooming	1	Chardonnay clone FPS 04	26373415	26302366	99.7306	24543876	93.0629	24941096	94.8245	24731947	94.0294
H2B	Hermaphrodite	Pre-blooming	2	Chardonnay clone 04	22990429	22924092	99.7115	21069573	91.645	21547910	93.9968	21344953	93.1114
H2C	Hermaphrodite	Pre-blooming	3	Chardonnay clone 04	23125277	23059384	99.7151	21832491	94.4096	21819585	94.6235	21757492	94.3542
M2A	Male	Pre-blooming	1	Vv sylvestris DVIT3351.27	26000000	25961680	99.8526	24403586	93.8599	25204836	97.0848	24542723	94.5344
M2B	Male	Pre-blooming	2	Vv sylvestris DVIT3351.27	26000000	25957416	99.8362	24372581	93.7407	25194905	97.0625	24606723	94.7965
M2C	Male	Pre-blooming	3	Vv sylvestris DVIT3351.27	26000000	25953401	99.8208	24316761	93.526	25046227	96.5046	24427988	94.1225
F3A	Female	Anthesis	1	Vv sylvestris O36-14	24156542	24083447	99.6974	22093553	91.4599	22700422	94.2574	23045586	95.6906
F3B	Female	Anthesis	2	Vv sylvestris O36-14	19964410	19899155	99.6731	18173398	91.029	18754480	94.2476	19037235	95.6686
F3C	Female	Anthesis	3	Vv sylvestris O36-14	24905553	24847278	99.766	23290237	93.5142	23466266	94.442	23972227	96.4783
H3A	Hermaphrodite	Anthesis	1	Chardonnay clone FPS 04	23854895	23789633	99.7264	22472617	94.2055	22626767	95.1119	22497861	94.57
H3B	Hermaphrodite	Anthesis	2	Chardonnay clone 04	23600268	23537880	99.7356	21703427	91.9626	22370374	95.0399	22104112	93.9087
H3C	Hermaphrodite	Anthesis	3	Chardonnay clone 04	22434986	22368365	99.703	20535995	91.5356	21277830	95.1247	20992616	93.8496
M3A	Male	Anthesis	1	Vv sylvestris DVIT3351.27	26000000	25948536	99.8021	23862228	91.7778	25093673	96.7055	24101196	92.8808
M3B	Male	Anthesis	2	Vv sylvestris DVIT3351.27	24635037	24564275	99.7128	22171583	90.0002	23579087	95.9893	22881967	93.1514
M3C	Male	Anthesis	3	Vv sylvestris DVIT3351.27	22482557	22411444	99.6837	20632698	91.772	21549216	96.1527	21004407	93.7218
