# Supplementary material for: The genetic basis of sex determination in grapes
Source: Nat Commun. 2020 Jun 9;11:2902. doi: 10.1038/s41467-020-16700-z (PMC7283251; doi:10.1038/s41467-020-16700-z)
Supplement: Supplementary file 15 — Source Data [file 41467_2020_16700_MOESM15_ESM.zip]

Archive with 6 entries (5 files):
- Source Data/
- __MACOSX/._Source Data
- Source Data/Source_Date_Fig.3c.txt.zip
- __MACOSX/Source Data/._Source_Date_Fig.3c.txt.zip
- Source Data/Source Data.xlsx
- __MACOSX/Source Data/._Source Data.xlsx
