# Supplementary material for: The genetic basis of sex determination in grapes
Source: Nat Commun. 2020 Jun 9;11:2902. doi: 10.1038/s41467-020-16700-z (PMC7283251; doi:10.1038/s41467-020-16700-z)
Supplement: Supplementary file 15 — Source Data [file 41467_2020_16700_MOESM15_ESM.zip › Source Data/Source Data.xlsx]

## Sheet: Fig. 2a
Male haplotypes vs. Cabernet Sauvignon chromosome 2 hap1
DVIT3351.27 M						DVIT3603.16 M						V. arizonica M						M. rotundifolia M
x1	x2	y1	y2	Iden		x1	x2	y1	y2	Iden		x1	x2	y1	y2	Iden		x1	x2	y1	y2	Iden
4780001	4802142	7	22127	98.84		4780003	4789354	1	9357	99.24		4780001	4800402	7	20248	95.83		4780001	4793367	158655	145194	94.64
4802134	4805382	55040	58297	93.5		4789349	4792511	11253	14414	99.08		4799274	4799700	15082	15510	92.31		4793885	4797489	145009	141400	94.81
4805383	4812703	58494	65896	95.76		4792507	4802142	16780	26397	99.12		4800453	4801113	16063	16739	89.1		4797493	4802142	136278	131622	95.43
4813067	4827503	66167	80700	96.15		4802134	4805382	59317	62575	93.47		4800530	4802142	20247	21854	98.14		4799095	4799700	143963	143382	87.36
4827589	4833211	80728	86347	97.42		4805383	4812703	62772	70174	95.74		4802134	4805382	49014	52256	93.55		4800453	4801050	142764	142150	90.58
4833206	4840879	92002	99658	97.15		4813067	4827582	70445	85075	96.04		4805383	4821429	52453	68528	97.2		4802819	4805382	112673	110191	92.43
4840894	4852989	99985	112110	98.98		4827697	4833211	85091	90612	98		4821421	4823702	72067	74377	94.46		4805383	4812693	109994	102608	94.55
4853946	4854077	112101	112232	100		4833206	4840879	96266	103920	97.23		4823702	4827474	79158	82902	96.59		4813067	4824253	102326	91108	92.88
4854065	4865096	124227	135255	98.98		4840894	4852989	104248	116371	99.04		4827601	4834982	82929	90385	96.74		4824877	4827327	91067	88710	93.92
4865099	4898758	135534	169154	98.9		4853946	4854077	116362	116493	100		4834978	4850201	90966	106133	97.06		4827632	4829330	88360	86687	88.51
4898758	4901095	168752	171082	98.8		4854065	4865096	128511	139539	98.97		4850204	4852155	106235	108226	92.61		4829335	4844142	86588	71788	94.42
4901901	4906888	171078	176004	97.78		4865099	4898758	139818	173426	98.96		4852152	4852989	108550	109383	96.42		4844137	4845690	71493	69890	89.43
4908397	4909088	180242	180911	90.9		4898758	4901095	173025	175353	98.76		4853946	4855639	109374	111065	96.99		4845940	4849642	69657	65869	89.93
4911884	4923869	176004	187993	97.85		4901901	4906888	175349	180274	97.84		4854110	4857881	172568	176361	88.85		4849648	4850296	65931	65293	87.24
4928863	4947749	187988	206997	98.37		4908397	4909088	184511	185180	90.9		4855634	4861888	115195	121445	96.41		4850852	4851997	65281	64124	89.06
4935527	4939879	115827	120181	90.51		4911884	4923869	180274	192260	97.88		4860341	4861200	162378	163225	90.51		4874953	4875287	64086	63748	86.71
4947751	4952314	207373	211936	99.26		4928863	4947749	192255	211286	98.29		4861658	4875451	163225	176916	95.91		4875315	4875451	57320	57184	94.16
4956606	4973651	211931	228998	97.95		4935527	4939879	120090	124444	90.55		4871051	4872599	109540	111065	89.43		4876147	4887769	57188	45569	95.81
4974015	4974342	25089	25415	83.84		4947751	4952314	211662	216224	99.28		4876147	4883302	176912	183992	97.91		4887784	4894849	43985	36920	95.65
4974792	4975261	25841	26305	85.17		4956606	4973651	216219	233287	97.94		4883279	4898758	184011	199511	98.51		4894847	4898133	37093	33770	94.08
4975447	4975603	26497	26652	91.72		4974015	4974342	29360	29686	83.84		4898757	4901094	199109	201446	97.61		4900075	4901095	33778	32756	95.72
4975678	5021609	228993	274981	98.53		4975678	5021609	233282	279254	98.51		4901902	4905983	201444	205571	94.3		4901902	4904736	32759	29869	87.6
5021610	5021983	213164	213540	90.81		5021610	5021983	217452	217828	90.81		4905156	4905610	430350	430797	83.97		4904788	4905002	29687	29465	89.24
5052079	5079996	274977	302789	98.08		5052079	5080000	279250	307039	98		4905982	4908185	205852	208015	94.24		4935527	4940329	11222	6529	89.23
												4908179	4908398	214471	214680	91.82		4943026	4943625	6407	5808	86.58
												4908413	4912027	350465	354189	84.07		4944376	4948975	4624	2	92.67
												4912238	4915770	356156	359679	84.29		4944386	4944597	4391	4180	95.75
												4916792	4920672	214676	218557	94.36		4957835	4958138	199290	199587	83.77
												4928128	4928863	27638	28359	82.39		4974329	4974550	241609	241832	89.87
												4930548	4931005	27906	28358	87.17		4979629	4980520	203187	204157	88.98
												4930622	4931005	791004	791381	88.08		4980620	4982494	204157	206101	91.77
												4931016	4941249	218573	228785	94.68		4985600	4986072	206141	206613	95.14
												4943026	4951611	228781	237322	96.73		4986691	4986866	206615	206790	94.89
												4951607	4952314	241867	242568	95.1		4986879	4987249	186457	186830	90.13
												4956145	4956608	147249	147717	87.95		4988200	4988659	206790	207244	91.99
												4956606	4957833	242563	243788	95.7		4989462	4990178	207236	207961	93.12
												4963630	4964279	243792	244430	95.7		4990356	4990796	214853	215299	89.98
												4964277	4965775	251660	253167	94.92		4991084	4995353	215314	219575	97.12
												4971853	4973651	253164	254983	94.68		4995365	4995691	225278	225619	86.71
												4973651	4973876	302359	302584	96.9		4995928	4996404	225836	226273	84.17
												4973651	4974131	339925	340390	90.02		4996513	5002188	226623	232334	94.91
												4974808	4975603	326724	327513	87.78		5002534	5002912	232387	232793	83.57
												4975678	4979643	254978	258925	95.01		5004016	5006934	232787	235715	95.09
												4979629	4980577	361245	362198	99.06		5006824	5009565	235712	238489	95.38
												4980572	4986866	366839	373129	97.24		5011312	5012006	238481	239152	91.52
												4986866	4987249	168010	168392	91.21		5012003	5013553	243745	245341	86.29
												4987774	4988194	168876	169298	88.5		5014773	5018531	245343	249139	90.28
												4988200	5002637	373129	387591	97.08		5019167	5019995	249191	250005	89.4
												5003608	5005270	387589	389253	94.27		5019977	5020342	250598	250970	93.57
												5005266	5009935	389712	394415	96.85		5020931	5021226	251440	251730	94.61
												5010120	5010202	394739	394820	92.77		5052764	5054177	251723	253114	85.46
												5010970	5013606	395421	398089	93.16		5054471	5066386	253378	265319	94.18
												5013495	5016439	398151	401082	94.91		5066561	5070094	265502	268978	89.17
												5016430	5016802	810995	811368	98.66		5070590	5071868	268984	270273	91.62
												5016660	5021352	811369	816099	96.1		5071921	5077691	270466	276150	89.15
												5021430	5021609	816999	817178	94.44
												5052079	5052404	817174	817499	97.55
												5052302	5052404	817498	817600	97.09
												5052535	5060255	817806	825471	97.15
												5060421	5072803	825472	837826	95.68
												5072914	5080000	837825	844778	96.3

## Sheet: Fig. 2b
Female haplotypes vs. Cabernet Sauvignon chromosome 2 hap1
Black Corinth seeded F						Black Corinth seedless F						Cabernet Sauvignon F						Merlot F						Zinfandel F						DVIT3351.27 F						DVIT3603.07 F hap1						DVIT3603.07 F hap2						DVIT3603.16 F
x1	x2	y1	y2	Iden		x1	x2	y1	y2	Iden		x1	x2	y1	y2	Iden		x1	x2	y1	y2	Iden		x1	x2	y1	y2	Iden		x1	x2	y1	y2	Iden		x1	x2	y1	y2	Iden		x1	x2	y1	y2	Iden		x1	x2
4780002	4850296	1	70450	99.1		4780001	4850296	1	70399	99.03		4780004	4815140	1	35171	99.02		4780003	4850296	1	70342	98.15		4780004	4815140	1	35159	99.01		4780001	4850296	7	70334	98.58		4780004	4823223	1	43223	98.75		4780001	4850296	1	70452	98.03		4780004	4823223
4850852	4851382	70462	70973	88.74		4850852	4851382	70411	70922	88.74		4815072	4827503	35159	47608	99.52		4850852	4851376	70354	70873	86.4		4815072	4827503	35147	47590	99.5		4850852	4851382	70346	70873	86.55		4823213	4833585	46889	57324	98.47		4835634	4850296	55742	70452	96.02		4823213	4833585
4851441	4851997	71940	72490	84.51		4851441	4851997	71890	72441	84.36		4827676	4850296	47649	70228	97.13		4851389	4851956	71799	72364	86.61		4827676	4850296	47633	70253	97.31		4851377	4851997	71783	72397	85.58		4833567	4850296	59499	76269	96.31		4850852	4851382	70464	71000	83.42		4833567	4850296
4874986	4875451	72533	73009	87.47		4874986	4875451	72484	72960	87.47		4850852	4851382	70240	70762	87.18		4874986	4875451	72439	72915	87.09		4850852	4851382	70265	70786	87.68		4874986	4875451	72440	72917	86.91		4850852	4851382	76281	76809	84.84		4851377	4852004	71914	72535	85.89		4850852	4851382
4876147	4877555	73005	74427	94.24		4876147	4877555	72956	74379	94.31		4851377	4851821	71672	72103	84.35		4876147	4877555	72911	74334	94.24		4851377	4851821	71697	72131	84.57		4876147	4877555	72913	74337	94.31		4851377	4851922	77720	78256	87.34		4874986	4875451	72577	73054	88.09		4851377	4851922
4877655	4882046	74427	78828	94.78		4877655	4882046	74379	78780	94.78		4874986	4875451	82797	83274	87.09		4877655	4882046	74334	78740	94.72		4874986	4875451	82844	83320	86.89		4877655	4882046	74337	78761	94.38		4874928	4875451	78587	79109	85.37		4876147	4876868	73050	73760	94.49		4874928	4875451
4882143	4882907	78828	79594	94.92		4882143	4882907	78780	79546	94.92		4876147	4877555	83270	84693	94.24		4882143	4882907	78740	79507	94.67		4876147	4877555	83316	84738	94.17		4882143	4882907	78761	79527	94.92		4876147	4877555	79105	80528	93.96		4876860	4877555	74808	75528	93.22		4876147	4877555
4882913	4889001	80308	86411	95.34		4882913	4889001	80260	86362	95.31		4877655	4882046	84693	89113	94.53		4882949	4889001	80264	86220	94.49		4877655	4882046	84738	89153	94.42		4882913	4889001	80241	86345	95.37		4877655	4881607	80528	84472	95.85		4877655	4882048	75528	79932	94.63		4877655	4881607
4889201	4894849	86408	92032	95.85		4889201	4894849	86359	91983	95.85		4882143	4882907	89113	89879	94.92		4889201	4894849	86217	91749	94.39		4882143	4882907	89153	89916	94.52		4889201	4894849	86342	91966	95.8		4881904	4882048	85785	85927	94.48		4882153	4882817	80035	80699	95.5		4881904	4882048
4894847	4897886	91859	94874	95.07		4894847	4897886	91810	94825	95.14		4882913	4889001	90593	96706	95.5		4894847	4897886	91579	94570	94.45		4882913	4889001	90628	96736	95.45		4894847	4897888	91793	94810	95.17		4882145	4882907	85927	86691	94.65		4882913	4889001	81477	87572	95.38		4882145	4882907
4900075	4901095	95107	96112	94.35		4900075	4901095	95057	96062	94.35		4889201	4894849	96703	102326	95.82		4900075	4901095	94798	95803	94.44		4889201	4894849	96733	102353	95.8		4900075	4901095	95016	96021	94.44		4882913	4889001	89814	95894	95.03		4889201	4894849	87569	93194	95.76		4882913	4889001
4901946	4904435	96141	98694	86.41		4901946	4904435	96091	98645	86.41		4894847	4897886	102153	105170	95.23		4901946	4904435	95832	98373	85.92		4894847	4897886	102180	105189	95.01		4901946	4904435	96050	98600	86.62		4889201	4894849	95891	101504	95.46		4894847	4897888	93021	96046	95.31		4889201	4894849
4905949	4906256	99308	99597	85.11		4905949	4906256	99259	99548	85.11		4900075	4901095	105401	106406	94.44		4905949	4906256	98987	99275	84.79		4900075	4901095	105420	106424	94.35		4905949	4906256	99214	99503	85.11		4894847	4897886	101331	104335	94.68		4900075	4901095	96253	97261	94.26		4894847	4897886
4906627	4907448	99869	100668	89.51		4906627	4907448	99820	100619	89.51		4901946	4904435	106435	108984	86.32		4906627	4907448	99547	100342	89.84		4901946	4904435	106453	108986	86.24		4906627	4907448	99775	100576	89.53		4900075	4901095	104568	105580	93.7		4901902	4904430	97258	99852	86.56		4900075	4901095
4920237	4920680	100826	101259	88.79		4920237	4920680	100777	101210	88.79		4905949	4906256	109598	109886	84.79		4920237	4920680	100499	100925	87.67		4905949	4906256	109600	109887	84.79		4920237	4920680	100734	101167	88.79		4901946	4903428	105609	107125	86.5		4906624	4907448	100962	101747	88.93		4901946	4903428
4931011	4931266	101270	101516	89.11		4931011	4931266	101221	101467	89.11		4906627	4907448	110158	110957	89.75		4931011	4931266	100936	101181	88.72		4906627	4907448	110157	110953	89.63		4931011	4931266	101178	101424	89.11		4903605	4904435	114269	115120	87.11		4920237	4920680	101936	102369	88.39		4903605	4904435
4944277	4944605	101520	101860	92.67		4944277	4944605	101471	101811	92.67		4920237	4920680	111115	111548	88.79		4944277	4944605	101185	101525	92.67		4920237	4920680	111111	111542	88.79		4944277	4944605	101428	101768	92.67		4905949	4906256	115730	116018	84.14		4931011	4931266	102380	102626	89.11		4905949	4906256
4944609	4947902	101641	104979	94.81		4944609	4947902	101592	104930	94.86		4931011	4931266	111559	111805	89.11		4944609	4948202	101306	104861	93.21		4931011	4931266	111553	111799	89.11		4944609	4947902	101549	104888	94.93		4906627	4907448	116288	117069	88.75		4944277	4944605	102630	102970	92.67		4906627	4907448
4947903	4950551	105067	107678	92.92		4947903	4950551	105018	107629	92.92		4944277	4944605	111809	112149	92.67		4947903	4951175	104778	108017	93.05		4944277	4944605	111803	112143	92.67		4947903	4950551	104976	107586	92.92		4931011	4931208	117713	117900	88.38		4944609	4948202	102751	106307	93.21		4931011	4931208
4948068	4948202	105014	105157	90.97		4948068	4948202	104965	105108	90.97		4944609	4947902	111930	115267	94.9		4951178	4951910	108278	108975	91.69		4944609	4947902	111924	115263	94.9		4948068	4948202	104923	105066	90.97		4944277	4944605	117991	118331	92.67		4947903	4950551	106224	108843	93.13		4944277	4944605
4950684	4951175	107750	108245	92.23		4950684	4951175	107701	108196	92.23		4947903	4950551	115355	117966	92.92		4956943	4957278	109641	109973	88.05		4947903	4950551	115351	117959	92.81		4950684	4951175	107658	108154	92.25		4944609	4947902	118112	121451	94.87		4950684	4951175	108916	109410	92.23		4944609	4947902
4951178	4951910	108564	109261	91.96		4951178	4951910	108515	109212	91.96		4948068	4948202	115302	115445	90.97		4976030	4976582	110069	110604	89.75		4948068	4948202	115298	115441	90.97		4951178	4951910	108472	109169	91.96		4947903	4950551	121539	124151	92.92		4951178	4951910	109722	110419	91.96		4947903	4950551
4956943	4957278	109889	110221	88.05		4956943	4957278	109840	110172	88.05		4950684	4951175	118038	118533	92.23		4979629	4982494	114794	117681	92.53		4950684	4951175	118031	118526	92.23		4956943	4957278	109795	110127	88.34		4948068	4948202	121486	121629	90.97		4956943	4957278	111099	111431	87.76		4948068	4948202
4976030	4976582	110317	110853	89.75		4976030	4976582	110268	110804	89.75		4951178	4951910	118851	119548	91.96		4985600	4986075	117721	118196	94.54		4951178	4951910	118842	119539	91.96		4976030	4976582	110223	110759	89.75		4950684	4951175	124223	124718	92.23		4976030	4976582	111527	112063	89.39		4950684	4951175
4979629	4982433	115259	118097	91.85		4979629	4982433	115210	118048	91.85		4956943	4957278	120174	120506	88.34		4986688	4986866	118192	118370	94.97		4956943	4957278	120166	120497	88.34		4979629	4982433	115206	118036	92.04		4951178	4951910	125036	125733	91.96		4979629	4982494	116271	119193	91.55		4951178	4951910
4985600	4986075	118177	118652	94.33		4985600	4986075	118128	118603	94.33		4976030	4976582	120602	121137	89.57		4988200	4988659	118370	118819	90.02		4976030	4976582	120593	121128	89.57		4985600	4986075	118116	118591	94.33		4956943	4957278	126360	126692	88.34		4985600	4986075	119233	119708	94.33		4956943	4957278
4986688	4986866	118648	118826	95.53		4986688	4986866	118599	118777	95.53		4979629	4982433	125562	128413	91.31		4989462	4989619	118811	118965	93.67		4979629	4982433	125546	128398	91.21		4986688	4986866	118587	118765	95.53		4976030	4976582	126788	127324	89.75		4986688	4986866	119704	119882	94.97		4976030	4976582
4988200	4988659	118826	119275	90.24		4988200	4988659	118777	119226	90.24		4985600	4986075	128493	128968	94.12		4989675	4995691	124105	130040	93.55		4985600	4986075	128478	128952	93.91		4988200	4988659	118765	119214	90.24		4979629	4982433	131766	134597	91.94		4988200	4988659	119882	120331	90.46		4979629	4982433
4989462	4989619	119267	119421	93.04		4989462	4989619	119218	119372	93.04		4986688	4986866	128964	129142	95.53		4996168	4996308	131835	131974	94.33		4986688	4986866	128948	129126	95.53		4989462	4989619	119206	119360	93.04		4985600	4986075	134677	135152	94.33		4990065	4995652	127517	133088	94.96		4985600	4986075
4989675	4995691	124426	130394	94.03		4989675	4995691	124377	130344	94.01		4988200	4988659	129142	129591	90.24		4996513	5000680	132405	136577	98.49		4988200	4988659	129126	129575	90.24		4989675	4995691	124391	130357	94.05		4986688	4986866	135148	135326	95.53		4996168	4996308	134899	135038	93.62		4986688	4986866
4996513	5000680	132750	136910	98.47		4996513	5000680	132700	136860	98.47		4989462	4989619	129583	129736	93.67		5000678	5002506	136611	138429	95.97		4989462	4989619	129567	129721	93.67		4996513	5000680	132710	136882	98.9		4988200	4988659	135326	135774	90.24		4996513	5002918	135467	141871	95.07		4988200	4988659
5000678	5002918	136944	139156	91.27		5000678	5002918	136894	139107	91.23		4989675	4995691	134751	140720	94.05		5002768	5002918	138680	138833	89.61		4989675	4995691	134728	140685	93.95		5000678	5002918	136916	139130	91.27		4989462	4989619	135766	135920	93.04		5003992	5009565	141862	147496	97.2		4989462	4989619
5003992	5004837	139147	139995	97.65		5003992	5004837	139098	139946	97.65		4996513	5000680	143071	147240	98.95		5003992	5009565	138824	144450	97.3		4996513	5000680	143034	147203	98.95		5003992	5004837	139121	139967	98.35		4989675	4995691	140953	146919	94.05		5011312	5013553	147488	149764	84.42		4989675	4995691
5004902	5009565	140316	145035	96.85		5004902	5009565	140266	144984	96.87		5000678	5002506	147274	149097	96.35		5011314	5013553	144444	146696	84.67		5000678	5002506	147237	149060	96.35		5004902	5009565	140290	145013	96.66		4996513	5000680	149273	153445	98.9		5014773	5017174	149766	152137	89.93		4996513	5000680
5011312	5013553	145027	147292	84.95		5011312	5013553	144976	147241	84.95		5002804	5002918	149388	149502	94.78		5014773	5017174	146698	149071	89.59		5002804	5002918	149351	149465	94.78		5011312	5013549	145005	147230	83.03		5000678	5002918	153479	155692	91.31		5017462	5018531	152307	153416	89.17		5000678	5002918
5014787	5017174	147297	149653	89.14		5014787	5017174	147246	149603	89.18		5003992	5004837	149493	150339	98		5017462	5018531	149238	150361	87.98		5003992	5004837	149456	150302	98		5014782	5016415	147230	148844	88.74		5003992	5004837	155683	156529	98.35		5018841	5019113	153497	153779	89.51		5003992	5004837
5017462	5018531	149805	150909	89.32		5017394	5018531	149707	150860	88.26		5004902	5009565	150660	155382	96.66		5018841	5019125	150442	150735	89.56		5004902	5009565	150622	155343	96.64		5016416	5017174	152622	153365	90.91		5004902	5009565	156851	161574	96.66		5019719	5020590	153557	154405	87.99		5004902	5009565
5018841	5019013	150990	151161	94.22		5018841	5019013	150941	151112	94.22		5011312	5013553	155374	157607	83.49		5019719	5020585	150502	151343	87.91		5011312	5013553	155335	157566	83.45		5017462	5018531	153517	154619	89.48		5011312	5013549	161566	163791	83.11		5020931	5021226	154869	155169	93.38		5011312	5013549
5019719	5020331	151050	151664	94.18		5019719	5020331	151001	151615	94.18		5014773	5017174	157609	159974	89.24		5020931	5021226	151809	152108	94.35		5014773	5017174	157568	159931	89.19		5018841	5019013	154700	154871	94.22		5014782	5016415	163791	165404	88.68		5052764	5054177	155162	156569	88.28		5014782	5016415
5020931	5021226	152343	152642	94.02		5020931	5021226	152293	152593	93.71		5017394	5018531	160077	161229	88.09		5052764	5054177	152101	153490	88.67		5017394	5018531	160034	161187	88.17		5019719	5020331	154760	155375	94.35		5016416	5017174	169206	169950	90.91		5054474	5069417	156838	171630	95.71		5016416	5017174
5052764	5054177	152635	154060	87.35		5052764	5054177	152586	154012	87.21		5018841	5019013	161310	161481	94.22		5054474	5072895	153758	172035	95.76		5018841	5019013	161268	161439	94.22		5020931	5021226	156056	156355	94.02		5017462	5018531	170102	171204	89.48		5069501	5079995	171628	182067	98.14		5017462	5018531
5054474	5079996	154321	179735	97.04		5054474	5079993	154273	179683	97.03		5019719	5020331	161370	161984	94.18		5073192	5076177	172279	175192	96.09		5019719	5020331	161328	161942	94.18		5052764	5054177	156348	157765	87.96		5018841	5019013	171285	171456	94.22								5018841	5019013
												5020931	5021226	162662	162961	94.02		5077233	5080000	175208	177980	98.96		5020931	5021226	162620	162918	94.02		5054474	5076634	158033	180042	94.64		5019719	5020331	171345	171960	94.18								5019719	5020331
												5052764	5054177	162954	164377	87.4								5052764	5054177	162911	164330	87.39		5076879	5080000	180040	183172	98.92		5020931	5021226	172641	172940	94.02								5020931	5021226
												5054474	5079998	164638	190045	97.04								5054474	5080000	164588	189987	97.01								5052764	5054177	172933	174350	87.96								5052772	5054177
																																				5054474	5076634	174618	196628	94.63								5054474	5076634
																																				5076879	5080000	196626	199755	99.01								5076879	5080000
[truncated: 23 more columns]

## Sheet: Fig. 2c
Hermaphrodite haplotypes vs. Cabernet Sauvignon chromosome 2 hap1
Black Corinth seeded H						Black Corinth seedless H						Merlot H						Zinfandel H
x1	x2	y1	y2	Iden		x1	x2	y1	y2	Iden		x1	x2	y1	y2	Iden		x1	x2	y1	y2	Iden
4780001	5079999	1	299939	99.57		4780002	5080000	1	300110	99.88		4780001	5025605	1	245382	99.79		4780001	5080000	3	299905	99.93
												5025486	5027588	246493	248411	83.09		4898360	4898758	118728	119124	99.5
												5049155	5080000	252494	283296	99.84		4898758	4899161	118323	118725	99.75

## Sheet: Fig. 2d - Supplementary Fig. 1
Vv vinifera
Cabernet Sauvignon
H haplotype
VITVvi_vCabSauv08_v1.1.hap1.chr02	manual	gene	4782423	4784829	.	+	.	ID=VITVvi_vCabSauv08_v1.1_P000002F.ver1.1.g000001;Description=NAC transcription factor;Sex=Hermaphrodite
VITVvi_vCabSauv08_v1.1.hap1.chr02	manual	mRNA	4782423	4784829	.	+	.	Parent=VITVvi_vCabSauv08_v1.1_P000002F.ver1.1.g000001;ID=VITVvi_vCabSauv08_v1.1_P000002F.ver1.1.g000001.t01;protein_ID=VITVvi_vCabSauv08_v1.1_P000002F.ver1.1.g000001.p01
VITVvi_vCabSauv08_v1.1.hap1.chr02	manual	exon	4782423	4782582	.	+	.	ID=VITVvi_vCabSauv08_v1.1_P000002F.ver1.1.g000001.t01.exon_1;Parent=VITVvi_vCabSauv08_v1.1_P000002F.ver1.1.g000001.t01;
VITVvi_vCabSauv08_v1.1.hap1.chr02	manual	exon	4782704	4782979	.	+	.	ID=VITVvi_vCabSauv08_v1.1_P000002F.ver1.1.g000001.t01.exon_2;Parent=VITVvi_vCabSauv08_v1.1_P000002F.ver1.1.g000001.t01;
VITVvi_vCabSauv08_v1.1.hap1.chr02	manual	exon	4784192	4784829	.	+	.	ID=VITVvi_vCabSauv08_v1.1_P000002F.ver1.1.g000001.t01.exon_3;Parent=VITVvi_vCabSauv08_v1.1_P000002F.ver1.1.g000001.t01;
VITVvi_vCabSauv08_v1.1.hap1.chr02	manual	CDS	4782423	4782582	.	+	0	ID=VITVvi_vCabSauv08_v1.1_P000002F.ver1.1.g000001.t01.CDS_1;Parent=VITVvi_vCabSauv08_v1.1_P000002F.ver1.1.g000001.t01;
VITVvi_vCabSauv08_v1.1.hap1.chr02	manual	CDS	4782704	4782979	.	+	2	ID=VITVvi_vCabSauv08_v1.1_P000002F.ver1.1.g000001.t01.CDS_2;Parent=VITVvi_vCabSauv08_v1.1_P000002F.ver1.1.g000001.t01;
VITVvi_vCabSauv08_v1.1.hap1.chr02	manual	CDS	4784192	4784829	.	+	2	ID=VITVvi_vCabSauv08_v1.1_P000002F.ver1.1.g000001.t01.CDS_3;Parent=VITVvi_vCabSauv08_v1.1_P000002F.ver1.1.g000001.t01;
VITVvi_vCabSauv08_v1.1.hap1.chr02	manual	gene	4791598	4796736	.	-	.	ID=VITVvi_vCabSauv08_v1.1_P000002F.ver1.1.g000002;Description=Thylakoid lumenal protein;Sex=Hermaphrodite
VITVvi_vCabSauv08_v1.1.hap1.chr02	manual	mRNA	4791598	4796736	.	-	.	Parent=VITVvi_vCabSauv08_v1.1_P000002F.ver1.1.g000002;ID=VITVvi_vCabSauv08_v1.1_P000002F.ver1.1.g000002.t01;protein_ID=VITVvi_vCabSauv08_v1.1_P000002F.ver1.1.g000002.p01
VITVvi_vCabSauv08_v1.1.hap1.chr02	manual	exon	4791598	4791789	.	-	.	ID=VITVvi_vCabSauv08_v1.1_P000002F.ver1.1.g000002.t01.exon_7;Parent=VITVvi_vCabSauv08_v1.1_P000002F.ver1.1.g000002.t01;
VITVvi_vCabSauv08_v1.1.hap1.chr02	manual	exon	4792764	4792892	.	-	.	ID=VITVvi_vCabSauv08_v1.1_P000002F.ver1.1.g000002.t01.exon_6;Parent=VITVvi_vCabSauv08_v1.1_P000002F.ver1.1.g000002.t01;
VITVvi_vCabSauv08_v1.1.hap1.chr02	manual	exon	4793006	4793040	.	-	.	ID=VITVvi_vCabSauv08_v1.1_P000002F.ver1.1.g000002.t01.exon_5;Parent=VITVvi_vCabSauv08_v1.1_P000002F.ver1.1.g000002.t01;
VITVvi_vCabSauv08_v1.1.hap1.chr02	manual	exon	4795624	4795730	.	-	.	ID=VITVvi_vCabSauv08_v1.1_P000002F.ver1.1.g000002.t01.exon_4;Parent=VITVvi_vCabSauv08_v1.1_P000002F.ver1.1.g000002.t01;
VITVvi_vCabSauv08_v1.1.hap1.chr02	manual	exon	4796171	4796200	.	-	.	ID=VITVvi_vCabSauv08_v1.1_P000002F.ver1.1.g000002.t01.exon_3;Parent=VITVvi_vCabSauv08_v1.1_P000002F.ver1.1.g000002.t01;
VITVvi_vCabSauv08_v1.1.hap1.chr02	manual	exon	4796288	4796459	.	-	.	ID=VITVvi_vCabSauv08_v1.1_P000002F.ver1.1.g000002.t01.exon_2;Parent=VITVvi_vCabSauv08_v1.1_P000002F.ver1.1.g000002.t01;
VITVvi_vCabSauv08_v1.1.hap1.chr02	manual	exon	4796616	4796736	.	-	.	ID=VITVvi_vCabSauv08_v1.1_P000002F.ver1.1.g000002.t01.exon_1;Parent=VITVvi_vCabSauv08_v1.1_P000002F.ver1.1.g000002.t01;
VITVvi_vCabSauv08_v1.1.hap1.chr02	manual	CDS	4791598	4791789	.	-	0	ID=VITVvi_vCabSauv08_v1.1_P000002F.ver1.1.g000002.t01.CDS_7;Parent=VITVvi_vCabSauv08_v1.1_P000002F.ver1.1.g000002.t01;
VITVvi_vCabSauv08_v1.1.hap1.chr02	manual	CDS	4792764	4792892	.	-	0	ID=VITVvi_vCabSauv08_v1.1_P000002F.ver1.1.g000002.t01.CDS_6;Parent=VITVvi_vCabSauv08_v1.1_P000002F.ver1.1.g000002.t01;
VITVvi_vCabSauv08_v1.1.hap1.chr02	manual	CDS	4793006	4793040	.	-	2	ID=VITVvi_vCabSauv08_v1.1_P000002F.ver1.1.g000002.t01.CDS_5;Parent=VITVvi_vCabSauv08_v1.1_P000002F.ver1.1.g000002.t01;
VITVvi_vCabSauv08_v1.1.hap1.chr02	manual	CDS	4795624	4795730	.	-	1	ID=VITVvi_vCabSauv08_v1.1_P000002F.ver1.1.g000002.t01.CDS_4;Parent=VITVvi_vCabSauv08_v1.1_P000002F.ver1.1.g000002.t01;
VITVvi_vCabSauv08_v1.1.hap1.chr02	manual	CDS	4796171	4796200	.	-	1	ID=VITVvi_vCabSauv08_v1.1_P000002F.ver1.1.g000002.t01.CDS_3;Parent=VITVvi_vCabSauv08_v1.1_P000002F.ver1.1.g000002.t01;
VITVvi_vCabSauv08_v1.1.hap1.chr02	manual	CDS	4796288	4796459	.	-	2	ID=VITVvi_vCabSauv08_v1.1_P000002F.ver1.1.g000002.t01.CDS_2;Parent=VITVvi_vCabSauv08_v1.1_P000002F.ver1.1.g000002.t01;
VITVvi_vCabSauv08_v1.1.hap1.chr02	manual	CDS	4796616	4796736	.	-	0	ID=VITVvi_vCabSauv08_v1.1_P000002F.ver1.1.g000002.t01.CDS_1;Parent=VITVvi_vCabSauv08_v1.1_P000002F.ver1.1.g000002.t01;
VITVvi_vCabSauv08_v1.1.hap1.chr02	manual	gene	4797217	4801048	.	-	.	ID=VITVvi_vCabSauv08_v1.1_P000002F.ver1.1.g000003;Description=PPR-containing protein;Sex=Hermaphrodite
VITVvi_vCabSauv08_v1.1.hap1.chr02	manual	mRNA	4797217	4801048	.	-	.	Parent=VITVvi_vCabSauv08_v1.1_P000002F.ver1.1.g000003;ID=VITVvi_vCabSauv08_v1.1_P000002F.ver1.1.g000003.t01;protein_ID=VITVvi_vCabSauv08_v1.1_P000002F.ver1.1.g000003.p01
VITVvi_vCabSauv08_v1.1.hap1.chr02	manual	exon	4797217	4797704	.	-	.	ID=VITVvi_vCabSauv08_v1.1_P000002F.ver1.1.g000003.t01.exon_5;Parent=VITVvi_vCabSauv08_v1.1_P000002F.ver1.1.g000003.t01;
VITVvi_vCabSauv08_v1.1.hap1.chr02	manual	exon	4799876	4799982	.	-	.	ID=VITVvi_vCabSauv08_v1.1_P000002F.ver1.1.g000003.t01.exon_4;Parent=VITVvi_vCabSauv08_v1.1_P000002F.ver1.1.g000003.t01;
VITVvi_vCabSauv08_v1.1.hap1.chr02	manual	exon	4800500	4800529	.	-	.	ID=VITVvi_vCabSauv08_v1.1_P000002F.ver1.1.g000003.t01.exon_3;Parent=VITVvi_vCabSauv08_v1.1_P000002F.ver1.1.g000003.t01;
VITVvi_vCabSauv08_v1.1.hap1.chr02	manual	exon	4800610	4800787	.	-	.	ID=VITVvi_vCabSauv08_v1.1_P000002F.ver1.1.g000003.t01.exon_2;Parent=VITVvi_vCabSauv08_v1.1_P000002F.ver1.1.g000003.t01;
VITVvi_vCabSauv08_v1.1.hap1.chr02	manual	exon	4800928	4801048	.	-	.	ID=VITVvi_vCabSauv08_v1.1_P000002F.ver1.1.g000003.t01.exon_1;Parent=VITVvi_vCabSauv08_v1.1_P000002F.ver1.1.g000003.t01;
VITVvi_vCabSauv08_v1.1.hap1.chr02	manual	CDS	4797217	4797704	.	-	2	ID=VITVvi_vCabSauv08_v1.1_P000002F.ver1.1.g000003.t01.CDS_5;Parent=VITVvi_vCabSauv08_v1.1_P000002F.ver1.1.g000003.t01;
VITVvi_vCabSauv08_v1.1.hap1.chr02	manual	CDS	4799876	4799982	.	-	1	ID=VITVvi_vCabSauv08_v1.1_P000002F.ver1.1.g000003.t01.CDS_4;Parent=VITVvi_vCabSauv08_v1.1_P000002F.ver1.1.g000003.t01;
VITVvi_vCabSauv08_v1.1.hap1.chr02	manual	CDS	4800500	4800529	.	-	1	ID=VITVvi_vCabSauv08_v1.1_P000002F.ver1.1.g000003.t01.CDS_3;Parent=VITVvi_vCabSauv08_v1.1_P000002F.ver1.1.g000003.t01;
VITVvi_vCabSauv08_v1.1.hap1.chr02	manual	CDS	4800610	4800787	.	-	2	ID=VITVvi_vCabSauv08_v1.1_P000002F.ver1.1.g000003.t01.CDS_2;Parent=VITVvi_vCabSauv08_v1.1_P000002F.ver1.1.g000003.t01;
VITVvi_vCabSauv08_v1.1.hap1.chr02	manual	CDS	4800928	4801048	.	-	0	ID=VITVvi_vCabSauv08_v1.1_P000002F.ver1.1.g000003.t01.CDS_1;Parent=VITVvi_vCabSauv08_v1.1_P000002F.ver1.1.g000003.t01;
VITVvi_vCabSauv08_v1.1.hap1.chr02	manual	gene	4807627	4809853	.	+	.	ID=VITVvi_vCabSauv08_v1.1_P000002F.ver1.1.g000004;Description=YABBY transcription factor;Sex=Hermaphrodite
VITVvi_vCabSauv08_v1.1.hap1.chr02	manual	mRNA	4807627	4809853	.	+	.	Parent=VITVvi_vCabSauv08_v1.1_P000002F.ver1.1.g000004;ID=VITVvi_vCabSauv08_v1.1_P000002F.ver1.1.g000004.t01;protein_ID=VITVvi_vCabSauv08_v1.1_P000002F.ver1.1.g000004.p01
VITVvi_vCabSauv08_v1.1.hap1.chr02	manual	exon	4807627	4807719	.	+	.	ID=VITVvi_vCabSauv08_v1.1_P000002F.ver1.1.g000004.t01.exon_1;Parent=VITVvi_vCabSauv08_v1.1_P000002F.ver1.1.g000004.t01;
VITVvi_vCabSauv08_v1.1.hap1.chr02	manual	exon	4807875	4808030	.	+	.	ID=VITVvi_vCabSauv08_v1.1_P000002F.ver1.1.g000004.t01.exon_2;Parent=VITVvi_vCabSauv08_v1.1_P000002F.ver1.1.g000004.t01;
VITVvi_vCabSauv08_v1.1.hap1.chr02	manual	exon	4808128	4808245	.	+	.	ID=VITVvi_vCabSauv08_v1.1_P000002F.ver1.1.g000004.t01.exon_3;Parent=VITVvi_vCabSauv08_v1.1_P000002F.ver1.1.g000004.t01;
VITVvi_vCabSauv08_v1.1.hap1.chr02	manual	exon	4809217	4809265	.	+	.	ID=VITVvi_vCabSauv08_v1.1_P000002F.ver1.1.g000004.t01.exon_4;Parent=VITVvi_vCabSauv08_v1.1_P000002F.ver1.1.g000004.t01;
VITVvi_vCabSauv08_v1.1.hap1.chr02	manual	exon	4809430	4809505	.	+	.	ID=VITVvi_vCabSauv08_v1.1_P000002F.ver1.1.g000004.t01.exon_5;Parent=VITVvi_vCabSauv08_v1.1_P000002F.ver1.1.g000004.t01;
VITVvi_vCabSauv08_v1.1.hap1.chr02	manual	exon	4809625	4809699	.	+	.	ID=VITVvi_vCabSauv08_v1.1_P000002F.ver1.1.g000004.t01.exon_6;Parent=VITVvi_vCabSauv08_v1.1_P000002F.ver1.1.g000004.t01;
VITVvi_vCabSauv08_v1.1.hap1.chr02	manual	exon	4809785	4809853	.	+	.	ID=VITVvi_vCabSauv08_v1.1_P000002F.ver1.1.g000004.t01.exon_7;Parent=VITVvi_vCabSauv08_v1.1_P000002F.ver1.1.g000004.t01;
VITVvi_vCabSauv08_v1.1.hap1.chr02	manual	CDS	4807627	4807719	.	+	0	ID=VITVvi_vCabSauv08_v1.1_P000002F.ver1.1.g000004.t01.CDS_1;Parent=VITVvi_vCabSauv08_v1.1_P000002F.ver1.1.g000004.t01;
VITVvi_vCabSauv08_v1.1.hap1.chr02	manual	CDS	4807875	4808030	.	+	0	ID=VITVvi_vCabSauv08_v1.1_P000002F.ver1.1.g000004.t01.CDS_2;Parent=VITVvi_vCabSauv08_v1.1_P000002F.ver1.1.g000004.t01;
VITVvi_vCabSauv08_v1.1.hap1.chr02	manual	CDS	4808128	4808245	.	+	0	ID=VITVvi_vCabSauv08_v1.1_P000002F.ver1.1.g000004.t01.CDS_3;Parent=VITVvi_vCabSauv08_v1.1_P000002F.ver1.1.g000004.t01;
VITVvi_vCabSauv08_v1.1.hap1.chr02	manual	CDS	4809217	4809265	.	+	2	ID=VITVvi_vCabSauv08_v1.1_P000002F.ver1.1.g000004.t01.CDS_4;Parent=VITVvi_vCabSauv08_v1.1_P000002F.ver1.1.g000004.t01;
VITVvi_vCabSauv08_v1.1.hap1.chr02	manual	CDS	4809430	4809505	.	+	1	ID=VITVvi_vCabSauv08_v1.1_P000002F.ver1.1.g000004.t01.CDS_5;Parent=VITVvi_vCabSauv08_v1.1_P000002F.ver1.1.g000004.t01;
VITVvi_vCabSauv08_v1.1.hap1.chr02	manual	CDS	4809625	4809699	.	+	0	ID=VITVvi_vCabSauv08_v1.1_P000002F.ver1.1.g000004.t01.CDS_6;Parent=VITVvi_vCabSauv08_v1.1_P000002F.ver1.1.g000004.t01;
VITVvi_vCabSauv08_v1.1.hap1.chr02	manual	CDS	4809785	4809853	.	+	0	ID=VITVvi_vCabSauv08_v1.1_P000002F.ver1.1.g000004.t01.CDS_7;Parent=VITVvi_vCabSauv08_v1.1_P000002F.ver1.1.g000004.t01;
VITVvi_vCabSauv08_v1.1.hap1.chr02	manual	gene	4816230	4820558	.	-	.	ID=VITVvi_vCabSauv08_v1.1_P000002F.ver1.1.g000005;Description=SKU5;Sex=Hermaphrodite
VITVvi_vCabSauv08_v1.1.hap1.chr02	manual	mRNA	4816230	4820558	.	-	.	Parent=VITVvi_vCabSauv08_v1.1_P000002F.ver1.1.g000005;ID=VITVvi_vCabSauv08_v1.1_P000002F.ver1.1.g000005.t01;protein_ID=VITVvi_vCabSauv08_v1.1_P000002F.ver1.1.g000005.p01
VITVvi_vCabSauv08_v1.1.hap1.chr02	manual	exon	4816230	4816332	.	-	.	ID=VITVvi_vCabSauv08_v1.1_P000002F.ver1.1.g000005.t01.exon_9;Parent=VITVvi_vCabSauv08_v1.1_P000002F.ver1.1.g000005.t01;
VITVvi_vCabSauv08_v1.1.hap1.chr02	manual	exon	4816421	4816620	.	-	.	ID=VITVvi_vCabSauv08_v1.1_P000002F.ver1.1.g000005.t01.exon_8;Parent=VITVvi_vCabSauv08_v1.1_P000002F.ver1.1.g000005.t01;
VITVvi_vCabSauv08_v1.1.hap1.chr02	manual	exon	4817302	4817380	.	-	.	ID=VITVvi_vCabSauv08_v1.1_P000002F.ver1.1.g000005.t01.exon_7;Parent=VITVvi_vCabSauv08_v1.1_P000002F.ver1.1.g000005.t01;
VITVvi_vCabSauv08_v1.1.hap1.chr02	manual	exon	4817476	4817841	.	-	.	ID=VITVvi_vCabSauv08_v1.1_P000002F.ver1.1.g000005.t01.exon_6;Parent=VITVvi_vCabSauv08_v1.1_P000002F.ver1.1.g000005.t01;
VITVvi_vCabSauv08_v1.1.hap1.chr02	manual	exon	4818286	4818652	.	-	.	ID=VITVvi_vCabSauv08_v1.1_P000002F.ver1.1.g000005.t01.exon_5;Parent=VITVvi_vCabSauv08_v1.1_P000002F.ver1.1.g000005.t01;
VITVvi_vCabSauv08_v1.1.hap1.chr02	manual	exon	4819418	4819556	.	-	.	ID=VITVvi_vCabSauv08_v1.1_P000002F.ver1.1.g000005.t01.exon_4;Parent=VITVvi_vCabSauv08_v1.1_P000002F.ver1.1.g000005.t01;
VITVvi_vCabSauv08_v1.1.hap1.chr02	manual	exon	4819672	4819942	.	-	.	ID=VITVvi_vCabSauv08_v1.1_P000002F.ver1.1.g000005.t01.exon_3;Parent=VITVvi_vCabSauv08_v1.1_P000002F.ver1.1.g000005.t01;
VITVvi_vCabSauv08_v1.1.hap1.chr02	manual	exon	4820026	4820135	.	-	.	ID=VITVvi_vCabSauv08_v1.1_P000002F.ver1.1.g000005.t01.exon_2;Parent=VITVvi_vCabSauv08_v1.1_P000002F.ver1.1.g000005.t01;
VITVvi_vCabSauv08_v1.1.hap1.chr02	manual	exon	4820418	4820558	.	-	.	ID=VITVvi_vCabSauv08_v1.1_P000002F.ver1.1.g000005.t01.exon_1;Parent=VITVvi_vCabSauv08_v1.1_P000002F.ver1.1.g000005.t01;
VITVvi_vCabSauv08_v1.1.hap1.chr02	manual	CDS	4816230	4816332	.	-	1	ID=VITVvi_vCabSauv08_v1.1_P000002F.ver1.1.g000005.t01.CDS_9;Parent=VITVvi_vCabSauv08_v1.1_P000002F.ver1.1.g000005.t01;
VITVvi_vCabSauv08_v1.1.hap1.chr02	manual	CDS	4816421	4816620	.	-	0	ID=VITVvi_vCabSauv08_v1.1_P000002F.ver1.1.g000005.t01.CDS_8;Parent=VITVvi_vCabSauv08_v1.1_P000002F.ver1.1.g000005.t01;
VITVvi_vCabSauv08_v1.1.hap1.chr02	manual	CDS	4817302	4817380	.	-	1	ID=VITVvi_vCabSauv08_v1.1_P000002F.ver1.1.g000005.t01.CDS_7;Parent=VITVvi_vCabSauv08_v1.1_P000002F.ver1.1.g000005.t01;
VITVvi_vCabSauv08_v1.1.hap1.chr02	manual	CDS	4817476	4817841	.	-	1	ID=VITVvi_vCabSauv08_v1.1_P000002F.ver1.1.g000005.t01.CDS_6;Parent=VITVvi_vCabSauv08_v1.1_P000002F.ver1.1.g000005.t01;
VITVvi_vCabSauv08_v1.1.hap1.chr02	manual	CDS	4818286	4818652	.	-	2	ID=VITVvi_vCabSauv08_v1.1_P000002F.ver1.1.g000005.t01.CDS_5;Parent=VITVvi_vCabSauv08_v1.1_P000002F.ver1.1.g000005.t01;
VITVvi_vCabSauv08_v1.1.hap1.chr02	manual	CDS	4819418	4819556	.	-	0	ID=VITVvi_vCabSauv08_v1.1_P000002F.ver1.1.g000005.t01.CDS_4;Parent=VITVvi_vCabSauv08_v1.1_P000002F.ver1.1.g000005.t01;
VITVvi_vCabSauv08_v1.1.hap1.chr02	manual	CDS	4819672	4819942	.	-	1	ID=VITVvi_vCabSauv08_v1.1_P000002F.ver1.1.g000005.t01.CDS_3;Parent=VITVvi_vCabSauv08_v1.1_P000002F.ver1.1.g000005.t01;
VITVvi_vCabSauv08_v1.1.hap1.chr02	manual	CDS	4820026	4820135	.	-	0	ID=VITVvi_vCabSauv08_v1.1_P000002F.ver1.1.g000005.t01.CDS_2;Parent=VITVvi_vCabSauv08_v1.1_P000002F.ver1.1.g000005.t01;
VITVvi_vCabSauv08_v1.1.hap1.chr02	manual	CDS	4820418	4820558	.	-	0	ID=VITVvi_vCabSauv08_v1.1_P000002F.ver1.1.g000005.t01.CDS_1;Parent=VITVvi_vCabSauv08_v1.1_P000002F.ver1.1.g000005.t01;
VITVvi_vCabSauv08_v1.1.hap1.chr02	manual	gene	4825372	4829155	.	-	.	ID=VITVvi_vCabSauv08_v1.1_P000002F.ver1.1.g000006;Description=Beta fructafuranosidase;Sex=Hermaphrodite
VITVvi_vCabSauv08_v1.1.hap1.chr02	manual	mRNA	4825372	4829155	.	-	.	Parent=VITVvi_vCabSauv08_v1.1_P000002F.ver1.1.g000006;ID=VITVvi_vCabSauv08_v1.1_P000002F.ver1.1.g000006.t01;protein_ID=VITVvi_vCabSauv08_v1.1_P000002F.ver1.1.g000006.p01
VITVvi_vCabSauv08_v1.1.hap1.chr02	manual	exon	4825372	4825575	.	-	.	ID=VITVvi_vCabSauv08_v1.1_P000002F.ver1.1.g000006.t01.exon_6;Parent=VITVvi_vCabSauv08_v1.1_P000002F.ver1.1.g000006.t01;
VITVvi_vCabSauv08_v1.1.hap1.chr02	manual	exon	4825656	4825743	.	-	.	ID=VITVvi_vCabSauv08_v1.1_P000002F.ver1.1.g000006.t01.exon_5;Parent=VITVvi_vCabSauv08_v1.1_P000002F.ver1.1.g000006.t01;
VITVvi_vCabSauv08_v1.1.hap1.chr02	manual	exon	4825827	4826062	.	-	.	ID=VITVvi_vCabSauv08_v1.1_P000002F.ver1.1.g000006.t01.exon_4;Parent=VITVvi_vCabSauv08_v1.1_P000002F.ver1.1.g000006.t01;
VITVvi_vCabSauv08_v1.1.hap1.chr02	manual	exon	4826156	4826317	.	-	.	ID=VITVvi_vCabSauv08_v1.1_P000002F.ver1.1.g000006.t01.exon_3;Parent=VITVvi_vCabSauv08_v1.1_P000002F.ver1.1.g000006.t01;
VITVvi_vCabSauv08_v1.1.hap1.chr02	manual	exon	4826416	4827272	.	-	.	ID=VITVvi_vCabSauv08_v1.1_P000002F.ver1.1.g000006.t01.exon_2;Parent=VITVvi_vCabSauv08_v1.1_P000002F.ver1.1.g000006.t01;
VITVvi_vCabSauv08_v1.1.hap1.chr02	manual	exon	4828717	4829155	.	-	.	ID=VITVvi_vCabSauv08_v1.1_P000002F.ver1.1.g000006.t01.exon_1;Parent=VITVvi_vCabSauv08_v1.1_P000002F.ver1.1.g000006.t01;
VITVvi_vCabSauv08_v1.1.hap1.chr02	manual	CDS	4825372	4825575	.	-	0	ID=VITVvi_vCabSauv08_v1.1_P000002F.ver1.1.g000006.t01.CDS_6;Parent=VITVvi_vCabSauv08_v1.1_P000002F.ver1.1.g000006.t01;
VITVvi_vCabSauv08_v1.1.hap1.chr02	manual	CDS	4825656	4825743	.	-	1	ID=VITVvi_vCabSauv08_v1.1_P000002F.ver1.1.g000006.t01.CDS_5;Parent=VITVvi_vCabSauv08_v1.1_P000002F.ver1.1.g000006.t01;
VITVvi_vCabSauv08_v1.1.hap1.chr02	manual	CDS	4825827	4826062	.	-	0	ID=VITVvi_vCabSauv08_v1.1_P000002F.ver1.1.g000006.t01.CDS_4;Parent=VITVvi_vCabSauv08_v1.1_P000002F.ver1.1.g000006.t01;
VITVvi_vCabSauv08_v1.1.hap1.chr02	manual	CDS	4826156	4826317	.	-	0	ID=VITVvi_vCabSauv08_v1.1_P000002F.ver1.1.g000006.t01.CDS_3;Parent=VITVvi_vCabSauv08_v1.1_P000002F.ver1.1.g000006.t01;
VITVvi_vCabSauv08_v1.1.hap1.chr02	manual	CDS	4826416	4827272	.	-	2	ID=VITVvi_vCabSauv08_v1.1_P000002F.ver1.1.g000006.t01.CDS_2;Parent=VITVvi_vCabSauv08_v1.1_P000002F.ver1.1.g000006.t01;
VITVvi_vCabSauv08_v1.1.hap1.chr02	manual	CDS	4828717	4829155	.	-	0	ID=VITVvi_vCabSauv08_v1.1_P000002F.ver1.1.g000006.t01.CDS_1;Parent=VITVvi_vCabSauv08_v1.1_P000002F.ver1.1.g000006.t01;
VITVvi_vCabSauv08_v1.1.hap1.chr02	manual	gene	4830549	4840141	.	-	.	ID=VITVvi_vCabSauv08_v1.1_P000002F.ver1.1.g000007;Description=Aldolase;Sex=Hermaphrodite
VITVvi_vCabSauv08_v1.1.hap1.chr02	manual	mRNA	4830549	4840141	.	-	.	Parent=VITVvi_vCabSauv08_v1.1_P000002F.ver1.1.g000007;ID=VITVvi_vCabSauv08_v1.1_P000002F.ver1.1.g000007.t01;protein_ID=VITVvi_vCabSauv08_v1.1_P000002F.ver1.1.g000007.p01
VITVvi_vCabSauv08_v1.1.hap1.chr02	manual	exon	4830549	4830695	.	-	.	ID=VITVvi_vCabSauv08_v1.1_P000002F.ver1.1.g000007.t01.exon_13;Parent=VITVvi_vCabSauv08_v1.1_P000002F.ver1.1.g000007.t01;
VITVvi_vCabSauv08_v1.1.hap1.chr02	manual	exon	4832034	4832169	.	-	.	ID=VITVvi_vCabSauv08_v1.1_P000002F.ver1.1.g000007.t01.exon_12;Parent=VITVvi_vCabSauv08_v1.1_P000002F.ver1.1.g000007.t01;
VITVvi_vCabSauv08_v1.1.hap1.chr02	manual	exon	4832271	4832368	.	-	.	ID=VITVvi_vCabSauv08_v1.1_P000002F.ver1.1.g000007.t01.exon_11;Parent=VITVvi_vCabSauv08_v1.1_P000002F.ver1.1.g000007.t01;
VITVvi_vCabSauv08_v1.1.hap1.chr02	manual	exon	4834617	4834694	.	-	.	ID=VITVvi_vCabSauv08_v1.1_P000002F.ver1.1.g000007.t01.exon_10;Parent=VITVvi_vCabSauv08_v1.1_P000002F.ver1.1.g000007.t01;
VITVvi_vCabSauv08_v1.1.hap1.chr02	manual	exon	4834775	4834844	.	-	.	ID=VITVvi_vCabSauv08_v1.1_P000002F.ver1.1.g000007.t01.exon_9;Parent=VITVvi_vCabSauv08_v1.1_P000002F.ver1.1.g000007.t01;
VITVvi_vCabSauv08_v1.1.hap1.chr02	manual	exon	4836366	4836430	.	-	.	ID=VITVvi_vCabSauv08_v1.1_P000002F.ver1.1.g000007.t01.exon_8;Parent=VITVvi_vCabSauv08_v1.1_P000002F.ver1.1.g000007.t01;
VITVvi_vCabSauv08_v1.1.hap1.chr02	manual	exon	4836517	4836597	.	-	.	ID=VITVvi_vCabSauv08_v1.1_P000002F.ver1.1.g000007.t01.exon_7;Parent=VITVvi_vCabSauv08_v1.1_P000002F.ver1.1.g000007.t01;
VITVvi_vCabSauv08_v1.1.hap1.chr02	manual	exon	4838916	4839020	.	-	.	ID=VITVvi_vCabSauv08_v1.1_P000002F.ver1.1.g000007.t01.exon_6;Parent=VITVvi_vCabSauv08_v1.1_P000002F.ver1.1.g000007.t01;
VITVvi_vCabSauv08_v1.1.hap1.chr02	manual	exon	4839094	4839177	.	-	.	ID=VITVvi_vCabSauv08_v1.1_P000002F.ver1.1.g000007.t01.exon_5;Parent=VITVvi_vCabSauv08_v1.1_P000002F.ver1.1.g000007.t01;
VITVvi_vCabSauv08_v1.1.hap1.chr02	manual	exon	4839274	4839349	.	-	.	ID=VITVvi_vCabSauv08_v1.1_P000002F.ver1.1.g000007.t01.exon_4;Parent=VITVvi_vCabSauv08_v1.1_P000002F.ver1.1.g000007.t01;
VITVvi_vCabSauv08_v1.1.hap1.chr02	manual	exon	4839734	4839812	.	-	.	ID=VITVvi_vCabSauv08_v1.1_P000002F.ver1.1.g000007.t01.exon_3;Parent=VITVvi_vCabSauv08_v1.1_P000002F.ver1.1.g000007.t01;
VITVvi_vCabSauv08_v1.1.hap1.chr02	manual	exon	4839902	4840016	.	-	.	ID=VITVvi_vCabSauv08_v1.1_P000002F.ver1.1.g000007.t01.exon_2;Parent=VITVvi_vCabSauv08_v1.1_P000002F.ver1.1.g000007.t01;
VITVvi_vCabSauv08_v1.1.hap1.chr02	manual	exon	4840085	4840141	.	-	.	ID=VITVvi_vCabSauv08_v1.1_P000002F.ver1.1.g000007.t01.exon_1;Parent=VITVvi_vCabSauv08_v1.1_P000002F.ver1.1.g000007.t01;
VITVvi_vCabSauv08_v1.1.hap1.chr02	manual	CDS	4830549	4830695	.	-	0	ID=VITVvi_vCabSauv08_v1.1_P000002F.ver1.1.g000007.t01.CDS_13;Parent=VITVvi_vCabSauv08_v1.1_P000002F.ver1.1.g000007.t01;
VITVvi_vCabSauv08_v1.1.hap1.chr02	manual	CDS	4832034	4832169	.	-	1	ID=VITVvi_vCabSauv08_v1.1_P000002F.ver1.1.g000007.t01.CDS_12;Parent=VITVvi_vCabSauv08_v1.1_P000002F.ver1.1.g000007.t01;
VITVvi_vCabSauv08_v1.1.hap1.chr02	manual	CDS	4832271	4832368	.	-	0	ID=VITVvi_vCabSauv08_v1.1_P000002F.ver1.1.g000007.t01.CDS_11;Parent=VITVvi_vCabSauv08_v1.1_P000002F.ver1.1.g000007.t01;
VITVvi_vCabSauv08_v1.1.hap1.chr02	manual	CDS	4834617	4834694	.	-	0	ID=VITVvi_vCabSauv08_v1.1_P000002F.ver1.1.g000007.t01.CDS_10;Parent=VITVvi_vCabSauv08_v1.1_P000002F.ver1.1.g000007.t01;
VITVvi_vCabSauv08_v1.1.hap1.chr02	manual	CDS	4834775	4834844	.	-	1	ID=VITVvi_vCabSauv08_v1.1_P000002F.ver1.1.g000007.t01.CDS_9;Parent=VITVvi_vCabSauv08_v1.1_P000002F.ver1.1.g000007.t01;
VITVvi_vCabSauv08_v1.1.hap1.chr02	manual	CDS	4836366	4836430	.	-	0	ID=VITVvi_vCabSauv08_v1.1_P000002F.ver1.1.g000007.t01.CDS_8;Parent=VITVvi_vCabSauv08_v1.1_P000002F.ver1.1.g000007.t01;
VITVvi_vCabSauv08_v1.1.hap1.chr02	manual	CDS	4836517	4836597	.	-	0	ID=VITVvi_vCabSauv08_v1.1_P000002F.ver1.1.g000007.t01.CDS_7;Parent=VITVvi_vCabSauv08_v1.1_P000002F.ver1.1.g000007.t01;
VITVvi_vCabSauv08_v1.1.hap1.chr02	manual	CDS	4838916	4839020	.	-	0	ID=VITVvi_vCabSauv08_v1.1_P000002F.ver1.1.g000007.t01.CDS_6;Parent=VITVvi_vCabSauv08_v1.1_P000002F.ver1.1.g000007.t01;
VITVvi_vCabSauv08_v1.1.hap1.chr02	manual	CDS	4839094	4839177	.	-	0	ID=VITVvi_vCabSauv08_v1.1_P000002F.ver1.1.g000007.t01.CDS_5;Parent=VITVvi_vCabSauv08_v1.1_P000002F.ver1.1.g000007.t01;
VITVvi_vCabSauv08_v1.1.hap1.chr02	manual	CDS	4839274	4839349	.	-	1	ID=VITVvi_vCabSauv08_v1.1_P000002F.ver1.1.g000007.t01.CDS_4;Parent=VITVvi_vCabSauv08_v1.1_P000002F.ver1.1.g000007.t01;
VITVvi_vCabSauv08_v1.1.hap1.chr02	manual	CDS	4839734	4839812	.	-	2	ID=VITVvi_vCabSauv08_v1.1_P000002F.ver1.1.g000007.t01.CDS_3;Parent=VITVvi_vCabSauv08_v1.1_P000002F.ver1.1.g000007.t01;
VITVvi_vCabSauv08_v1.1.hap1.chr02	manual	CDS	4839902	4840016	.	-	0	ID=VITVvi_vCabSauv08_v1.1_P000002F.ver1.1.g000007.t01.CDS_2;Parent=VITVvi_vCabSauv08_v1.1_P000002F.ver1.1.g000007.t01;
VITVvi_vCabSauv08_v1.1.hap1.chr02	manual	CDS	4840085	4840141	.	-	0	ID=VITVvi_vCabSauv08_v1.1_P000002F.ver1.1.g000007.t01.CDS_1;Parent=VITVvi_vCabSauv08_v1.1_P000002F.ver1.1.g000007.t01;
VITVvi_vCabSauv08_v1.1.hap1.chr02	manual	gene	4841308	4843656	.	-	.	ID=VITVvi_vCabSauv08_v1.1_P000002F.ver1.1.g000008;Description=TPP;Sex=Hermaphrodite
VITVvi_vCabSauv08_v1.1.hap1.chr02	manual	mRNA	4841308	4843656	.	-	.	Parent=VITVvi_vCabSauv08_v1.1_P000002F.ver1.1.g000008;ID=VITVvi_vCabSauv08_v1.1_P000002F.ver1.1.g000008.t01;protein_ID=VITVvi_vCabSauv08_v1.1_P000002F.ver1.1.g000008.p01
VITVvi_vCabSauv08_v1.1.hap1.chr02	manual	exon	4841308	4841385	.	-	.	ID=VITVvi_vCabSauv08_v1.1_P000002F.ver1.1.g000008.t01.exon_11;Parent=VITVvi_vCabSauv08_v1.1_P000002F.ver1.1.g000008.t01;
VITVvi_vCabSauv08_v1.1.hap1.chr02	manual	exon	4841488	4841580	.	-	.	ID=VITVvi_vCabSauv08_v1.1_P000002F.ver1.1.g000008.t01.exon_10;Parent=VITVvi_vCabSauv08_v1.1_P000002F.ver1.1.g000008.t01;
VITVvi_vCabSauv08_v1.1.hap1.chr02	manual	exon	4841679	4841749	.	-	.	ID=VITVvi_vCabSauv08_v1.1_P000002F.ver1.1.g000008.t01.exon_9;Parent=VITVvi_vCabSauv08_v1.1_P000002F.ver1.1.g000008.t01;
VITVvi_vCabSauv08_v1.1.hap1.chr02	manual	exon	4841837	4841906	.	-	.	ID=VITVvi_vCabSauv08_v1.1_P000002F.ver1.1.g000008.t01.exon_8;Parent=VITVvi_vCabSauv08_v1.1_P000002F.ver1.1.g000008.t01;
VITVvi_vCabSauv08_v1.1.hap1.chr02	manual	exon	4842020	4842097	.	-	.	ID=VITVvi_vCabSauv08_v1.1_P000002F.ver1.1.g000008.t01.exon_7;Parent=VITVvi_vCabSauv08_v1.1_P000002F.ver1.1.g000008.t01;
VITVvi_vCabSauv08_v1.1.hap1.chr02	manual	exon	4842215	4842316	.	-	.	ID=VITVvi_vCabSauv08_v1.1_P000002F.ver1.1.g000008.t01.exon_6;Parent=VITVvi_vCabSauv08_v1.1_P000002F.ver1.1.g000008.t01;
VITVvi_vCabSauv08_v1.1.hap1.chr02	manual	exon	4842423	4842479	.	-	.	ID=VITVvi_vCabSauv08_v1.1_P000002F.ver1.1.g000008.t01.exon_5;Parent=VITVvi_vCabSauv08_v1.1_P000002F.ver1.1.g000008.t01;
VITVvi_vCabSauv08_v1.1.hap1.chr02	manual	exon	4842662	4842787	.	-	.	ID=VITVvi_vCabSauv08_v1.1_P000002F.ver1.1.g000008.t01.exon_4;Parent=VITVvi_vCabSauv08_v1.1_P000002F.ver1.1.g000008.t01;
VITVvi_vCabSauv08_v1.1.hap1.chr02	manual	exon	4842920	4842991	.	-	.	ID=VITVvi_vCabSauv08_v1.1_P000002F.ver1.1.g000008.t01.exon_3;Parent=VITVvi_vCabSauv08_v1.1_P000002F.ver1.1.g000008.t01;
VITVvi_vCabSauv08_v1.1.hap1.chr02	manual	exon	4843088	4843228	.	-	.	ID=VITVvi_vCabSauv08_v1.1_P000002F.ver1.1.g000008.t01.exon_2;Parent=VITVvi_vCabSauv08_v1.1_P000002F.ver1.1.g000008.t01;
VITVvi_vCabSauv08_v1.1.hap1.chr02	manual	exon	4843363	4843656	.	-	.	ID=VITVvi_vCabSauv08_v1.1_P000002F.ver1.1.g000008.t01.exon_1;Parent=VITVvi_vCabSauv08_v1.1_P000002F.ver1.1.g000008.t01;
VITVvi_vCabSauv08_v1.1.hap1.chr02	manual	CDS	4841308	4841385	.	-	0	ID=VITVvi_vCabSauv08_v1.1_P000002F.ver1.1.g000008.t01.CDS_11;Parent=VITVvi_vCabSauv08_v1.1_P000002F.ver1.1.g000008.t01;
VITVvi_vCabSauv08_v1.1.hap1.chr02	manual	CDS	4841488	4841580	.	-	0	ID=VITVvi_vCabSauv08_v1.1_P000002F.ver1.1.g000008.t01.CDS_10;Parent=VITVvi_vCabSauv08_v1.1_P000002F.ver1.1.g000008.t01;
VITVvi_vCabSauv08_v1.1.hap1.chr02	manual	CDS	4841679	4841749	.	-	2	ID=VITVvi_vCabSauv08_v1.1_P000002F.ver1.1.g000008.t01.CDS_9;Parent=VITVvi_vCabSauv08_v1.1_P000002F.ver1.1.g000008.t01;
VITVvi_vCabSauv08_v1.1.hap1.chr02	manual	CDS	4841837	4841906	.	-	0	ID=VITVvi_vCabSauv08_v1.1_P000002F.ver1.1.g000008.t01.CDS_8;Parent=VITVvi_vCabSauv08_v1.1_P000002F.ver1.1.g000008.t01;
VITVvi_vCabSauv08_v1.1.hap1.chr02	manual	CDS	4842020	4842097	.	-	0	ID=VITVvi_vCabSauv08_v1.1_P000002F.ver1.1.g000008.t01.CDS_7;Parent=VITVvi_vCabSauv08_v1.1_P000002F.ver1.1.g000008.t01;
VITVvi_vCabSauv08_v1.1.hap1.chr02	manual	CDS	4842215	4842316	.	-	0	ID=VITVvi_vCabSauv08_v1.1_P000002F.ver1.1.g000008.t01.CDS_6;Parent=VITVvi_vCabSauv08_v1.1_P000002F.ver1.1.g000008.t01;
VITVvi_vCabSauv08_v1.1.hap1.chr02	manual	CDS	4842423	4842479	.	-	0	ID=VITVvi_vCabSauv08_v1.1_P000002F.ver1.1.g000008.t01.CDS_5;Parent=VITVvi_vCabSauv08_v1.1_P000002F.ver1.1.g000008.t01;
VITVvi_vCabSauv08_v1.1.hap1.chr02	manual	CDS	4842662	4842787	.	-	0	ID=VITVvi_vCabSauv08_v1.1_P000002F.ver1.1.g000008.t01.CDS_4;Parent=VITVvi_vCabSauv08_v1.1_P000002F.ver1.1.g000008.t01;
VITVvi_vCabSauv08_v1.1.hap1.chr02	manual	CDS	4842920	4842991	.	-	0	ID=VITVvi_vCabSauv08_v1.1_P000002F.ver1.1.g000008.t01.CDS_3;Parent=VITVvi_vCabSauv08_v1.1_P000002F.ver1.1.g000008.t01;
VITVvi_vCabSauv08_v1.1.hap1.chr02	manual	CDS	4843088	4843228	.	-	0	ID=VITVvi_vCabSauv08_v1.1_P000002F.ver1.1.g000008.t01.CDS_2;Parent=VITVvi_vCabSauv08_v1.1_P000002F.ver1.1.g000008.t01;
VITVvi_vCabSauv08_v1.1.hap1.chr02	manual	CDS	4843363	4843656	.	-	0	ID=VITVvi_vCabSauv08_v1.1_P000002F.ver1.1.g000008.t01.CDS_1;Parent=VITVvi_vCabSauv08_v1.1_P000002F.ver1.1.g000008.t01;
VITVvi_vCabSauv08_v1.1.hap1.chr02	manual	gene	4880124	4880810	.	-	.	ID=VITVvi_vCabSauv08_v1.1_P000002F.ver1.1.g000009;Description=INP1;Sex=Hermaphrodite
VITVvi_vCabSauv08_v1.1.hap1.chr02	manual	mRNA	4880124	4880810	.	-	.	Parent=VITVvi_vCabSauv08_v1.1_P000002F.ver1.1.g000009;ID=VITVvi_vCabSauv08_v1.1_P000002F.ver1.1.g000009.t01;protein_ID=VITVvi_vCabSauv08_v1.1_P000002F.ver1.1.g000009.p01
VITVvi_vCabSauv08_v1.1.hap1.chr02	manual	exon	4880124	4880810	.	-	.	ID=VITVvi_vCabSauv08_v1.1_P000002F.ver1.1.g000009.t01.exon_1;Parent=VITVvi_vCabSauv08_v1.1_P000002F.ver1.1.g000009.t01;
VITVvi_vCabSauv08_v1.1.hap1.chr02	manual	CDS	4880124	4880810	.	-	0	ID=VITVvi_vCabSauv08_v1.1_P000002F.ver1.1.g000009.t01.CDS_1;Parent=VITVvi_vCabSauv08_v1.1_P000002F.ver1.1.g000009.t01;
VITVvi_vCabSauv08_v1.1.hap1.chr02	manual	gene	4883782	4885116	.	+	.	ID=VITVvi_vCabSauv08_v1.1_P000002F.ver1.1.g000010;Description=Exostosin family protein;Sex=Hermaphrodite
VITVvi_vCabSauv08_v1.1.hap1.chr02	manual	mRNA	4883782	4885116	.	+	.	Parent=VITVvi_vCabSauv08_v1.1_P000002F.ver1.1.g000010;ID=VITVvi_vCabSauv08_v1.1_P000002F.ver1.1.g000010.t01;protein_ID=VITVvi_vCabSauv08_v1.1_P000002F.ver1.1.g000010.p01
VITVvi_vCabSauv08_v1.1.hap1.chr02	manual	exon	4883782	4885116	.	+	.	ID=VITVvi_vCabSauv08_v1.1_P000002F.ver1.1.g000010.t01.exon_1;Parent=VITVvi_vCabSauv08_v1.1_P000002F.ver1.1.g000010.t01;
VITVvi_vCabSauv08_v1.1.hap1.chr02	manual	CDS	4883782	4885116	.	+	0	ID=VITVvi_vCabSauv08_v1.1_P000002F.ver1.1.g000010.t01.CDS_1;Parent=VITVvi_vCabSauv08_v1.1_P000002F.ver1.1.g000010.t01;
VITVvi_vCabSauv08_v1.1.hap1.chr02	manual	gene	4885639	4897119	.	-	.	ID=VITVvi_vCabSauv08_v1.1_P000002F.ver1.1.g000011;Description=KASIII;Sex=Hermaphrodite
VITVvi_vCabSauv08_v1.1.hap1.chr02	manual	mRNA	4885639	4897119	.	-	.	Parent=VITVvi_vCabSauv08_v1.1_P000002F.ver1.1.g000011;ID=VITVvi_vCabSauv08_v1.1_P000002F.ver1.1.g000011.t01;protein_ID=VITVvi_vCabSauv08_v1.1_P000002F.ver1.1.g000011.p01
VITVvi_vCabSauv08_v1.1.hap1.chr02	manual	exon	4885639	4885860	.	-	.	ID=VITVvi_vCabSauv08_v1.1_P000002F.ver1.1.g000011.t01.exon_8;Parent=VITVvi_vCabSauv08_v1.1_P000002F.ver1.1.g000011.t01;
VITVvi_vCabSauv08_v1.1.hap1.chr02	manual	exon	4886541	4886763	.	-	.	ID=VITVvi_vCabSauv08_v1.1_P000002F.ver1.1.g000011.t01.exon_7;Parent=VITVvi_vCabSauv08_v1.1_P000002F.ver1.1.g000011.t01;
VITVvi_vCabSauv08_v1.1.hap1.chr02	manual	exon	4886850	4886914	.	-	.	ID=VITVvi_vCabSauv08_v1.1_P000002F.ver1.1.g000011.t01.exon_6;Parent=VITVvi_vCabSauv08_v1.1_P000002F.ver1.1.g000011.t01;
VITVvi_vCabSauv08_v1.1.hap1.chr02	manual	exon	4890809	4890927	.	-	.	ID=VITVvi_vCabSauv08_v1.1_P000002F.ver1.1.g000011.t01.exon_5;Parent=VITVvi_vCabSauv08_v1.1_P000002F.ver1.1.g000011.t01;
VITVvi_vCabSauv08_v1.1.hap1.chr02	manual	exon	4891016	4891121	.	-	.	ID=VITVvi_vCabSauv08_v1.1_P000002F.ver1.1.g000011.t01.exon_4;Parent=VITVvi_vCabSauv08_v1.1_P000002F.ver1.1.g000011.t01;
VITVvi_vCabSauv08_v1.1.hap1.chr02	manual	exon	4891761	4891897	.	-	.	ID=VITVvi_vCabSauv08_v1.1_P000002F.ver1.1.g000011.t01.exon_3;Parent=VITVvi_vCabSauv08_v1.1_P000002F.ver1.1.g000011.t01;
VITVvi_vCabSauv08_v1.1.hap1.chr02	manual	exon	4892964	4893112	.	-	.	ID=VITVvi_vCabSauv08_v1.1_P000002F.ver1.1.g000011.t01.exon_2;Parent=VITVvi_vCabSauv08_v1.1_P000002F.ver1.1.g000011.t01;
VITVvi_vCabSauv08_v1.1.hap1.chr02	manual	exon	4896938	4897119	.	-	.	ID=VITVvi_vCabSauv08_v1.1_P000002F.ver1.1.g000011.t01.exon_1;Parent=VITVvi_vCabSauv08_v1.1_P000002F.ver1.1.g000011.t01;
VITVvi_vCabSauv08_v1.1.hap1.chr02	manual	CDS	4885639	4885860	.	-	0	ID=VITVvi_vCabSauv08_v1.1_P000002F.ver1.1.g000011.t01.CDS_8;Parent=VITVvi_vCabSauv08_v1.1_P000002F.ver1.1.g000011.t01;
VITVvi_vCabSauv08_v1.1.hap1.chr02	manual	CDS	4886541	4886763	.	-	1	ID=VITVvi_vCabSauv08_v1.1_P000002F.ver1.1.g000011.t01.CDS_7;Parent=VITVvi_vCabSauv08_v1.1_P000002F.ver1.1.g000011.t01;
VITVvi_vCabSauv08_v1.1.hap1.chr02	manual	CDS	4886850	4886914	.	-	0	ID=VITVvi_vCabSauv08_v1.1_P000002F.ver1.1.g000011.t01.CDS_6;Parent=VITVvi_vCabSauv08_v1.1_P000002F.ver1.1.g000011.t01;
VITVvi_vCabSauv08_v1.1.hap1.chr02	manual	CDS	4890809	4890927	.	-	2	ID=VITVvi_vCabSauv08_v1.1_P000002F.ver1.1.g000011.t01.CDS_5;Parent=VITVvi_vCabSauv08_v1.1_P000002F.ver1.1.g000011.t01;
VITVvi_vCabSauv08_v1.1.hap1.chr02	manual	CDS	4891016	4891121	.	-	0	ID=VITVvi_vCabSauv08_v1.1_P000002F.ver1.1.g000011.t01.CDS_4;Parent=VITVvi_vCabSauv08_v1.1_P000002F.ver1.1.g000011.t01;
VITVvi_vCabSauv08_v1.1.hap1.chr02	manual	CDS	4891761	4891897	.	-	2	ID=VITVvi_vCabSauv08_v1.1_P000002F.ver1.1.g000011.t01.CDS_3;Parent=VITVvi_vCabSauv08_v1.1_P000002F.ver1.1.g000011.t01;
VITVvi_vCabSauv08_v1.1.hap1.chr02	manual	CDS	4892964	4893112	.	-	1	ID=VITVvi_vCabSauv08_v1.1_P000002F.ver1.1.g000011.t01.CDS_2;Parent=VITVvi_vCabSauv08_v1.1_P000002F.ver1.1.g000011.t01;
VITVvi_vCabSauv08_v1.1.hap1.chr02	manual	CDS	4896938	4897119	.	-	0	ID=VITVvi_vCabSauv08_v1.1_P000002F.ver1.1.g000011.t01.CDS_1;Parent=VITVvi_vCabSauv08_v1.1_P000002F.ver1.1.g000011.t01;
VITVvi_vCabSauv08_v1.1.hap1.chr02	manual	gene	4921876	4923021	.	+	.	ID=VITVvi_vCabSauv08_v1.1_P000002F.ver1.1.g000012;Description=TPR-containing protein #1;Sex=Hermaphrodite
VITVvi_vCabSauv08_v1.1.hap1.chr02	manual	mRNA	4921876	4923021	.	+	.	Parent=VITVvi_vCabSauv08_v1.1_P000002F.ver1.1.g000012;ID=VITVvi_vCabSauv08_v1.1_P000002F.ver1.1.g000012.t01;protein_ID=VITVvi_vCabSauv08_v1.1_P000002F.ver1.1.g000012.p01
VITVvi_vCabSauv08_v1.1.hap1.chr02	manual	exon	4921876	4922022	.	+	.	ID=VITVvi_vCabSauv08_v1.1_P000002F.ver1.1.g000012.t01.exon_1;Parent=VITVvi_vCabSauv08_v1.1_P000002F.ver1.1.g000012.t01;
VITVvi_vCabSauv08_v1.1.hap1.chr02	manual	exon	4922381	4922432	.	+	.	ID=VITVvi_vCabSauv08_v1.1_P000002F.ver1.1.g000012.t01.exon_2;Parent=VITVvi_vCabSauv08_v1.1_P000002F.ver1.1.g000012.t01;
VITVvi_vCabSauv08_v1.1.hap1.chr02	manual	exon	4922525	4923021	.	+	.	ID=VITVvi_vCabSauv08_v1.1_P000002F.ver1.1.g000012.t01.exon_3;Parent=VITVvi_vCabSauv08_v1.1_P000002F.ver1.1.g000012.t01;
VITVvi_vCabSauv08_v1.1.hap1.chr02	manual	CDS	4921876	4922022	.	+	0	ID=VITVvi_vCabSauv08_v1.1_P000002F.ver1.1.g000012.t01.CDS_1;Parent=VITVvi_vCabSauv08_v1.1_P000002F.ver1.1.g000012.t01;
VITVvi_vCabSauv08_v1.1.hap1.chr02	manual	CDS	4922381	4922432	.	+	0	ID=VITVvi_vCabSauv08_v1.1_P000002F.ver1.1.g000012.t01.CDS_2;Parent=VITVvi_vCabSauv08_v1.1_P000002F.ver1.1.g000012.t01;
VITVvi_vCabSauv08_v1.1.hap1.chr02	manual	CDS	4922525	4923021	.	+	2	ID=VITVvi_vCabSauv08_v1.1_P000002F.ver1.1.g000012.t01.CDS_3;Parent=VITVvi_vCabSauv08_v1.1_P000002F.ver1.1.g000012.t01;
VITVvi_vCabSauv08_v1.1.hap1.chr02	manual	gene	4928888	4930122	.	+	.	ID=VITVvi_vCabSauv08_v1.1_P000002F.ver1.1.g000013;Description=TPR-containing protein #2;Sex=Hermaphrodite;Protein=ID=VITVvi_vCabSauv08_v1.1_P000002F.ver1.1.g0000013.p01
VITVvi_vCabSauv08_v1.1.hap1.chr02	manual	mRNA	4928888	4930122	.	+	.	Parent=VITVvi_vCabSauv08_v1.1_P000002F.ver1.1.g000013;ID=VITVvi_vCabSauv08_v1.1_P000002F.ver1.1.g000013.t01;protein_ID=VITVvi_vCabSauv08_v1.1_P000002F.ver1.1.g000013.p01
VITVvi_vCabSauv08_v1.1.hap1.chr02	manual	exon	4928888	4929013	.	+	.	ID=VITVvi_vCabSauv08_v1.1_P000002F.ver1.1.g000013.t01.exon_1;Parent=VITVvi_vCabSauv08_v1.1_P000002F.ver1.1.g000013.t01;
VITVvi_vCabSauv08_v1.1.hap1.chr02	manual	exon	4929430	4930122	.	+	.	ID=VITVvi_vCabSauv08_v1.1_P000002F.ver1.1.g000013.t01.exon_2;Parent=VITVvi_vCabSauv08_v1.1_P000002F.ver1.1.g000013.t01;
VITVvi_vCabSauv08_v1.1.hap1.chr02	manual	CDS	4928888	4929013	.	+	0	ID=VITVvi_vCabSauv08_v1.1_P000002F.ver1.1.g000013.t01.CDS_1;Parent=VITVvi_vCabSauv08_v1.1_P000002F.ver1.1.g000013.t01;
VITVvi_vCabSauv08_v1.1.hap1.chr02	manual	CDS	4929430	4930122	.	+	0	ID=VITVvi_vCabSauv08_v1.1_P000002F.ver1.1.g000013.t01.CDS_2;Parent=VITVvi_vCabSauv08_v1.1_P000002F.ver1.1.g000013.t01;
VITVvi_vCabSauv08_v1.1.hap1.chr02	manual	gene	4945478	4946585	.	+	.	ID=VITVvi_vCabSauv08_v1.1_P000002F.ver1.1.g000014;Description=PLATZ transcription factor;Sex=Hermaphrodite
VITVvi_vCabSauv08_v1.1.hap1.chr02	manual	mRNA	4945478	4946585	.	+	.	Parent=VITVvi_vCabSauv08_v1.1_P000002F.ver1.1.g000014;ID=VITVvi_vCabSauv08_v1.1_P000002F.ver1.1.g000014.t01;protein_ID=VITVvi_vCabSauv08_v1.1_P000002F.ver1.1.g000014.p01
VITVvi_vCabSauv08_v1.1.hap1.chr02	manual	exon	4945478	4945480	.	+	.	ID=VITVvi_vCabSauv08_v1.1_P000002F.ver1.1.g000014.t01.exon_1;Parent=VITVvi_vCabSauv08_v1.1_P000002F.ver1.1.g000014.t01;
VITVvi_vCabSauv08_v1.1.hap1.chr02	manual	exon	4945559	4945738	.	+	.	ID=VITVvi_vCabSauv08_v1.1_P000002F.ver1.1.g000014.t01.exon_2;Parent=VITVvi_vCabSauv08_v1.1_P000002F.ver1.1.g000014.t01;
VITVvi_vCabSauv08_v1.1.hap1.chr02	manual	exon	4945844	4945918	.	+	.	ID=VITVvi_vCabSauv08_v1.1_P000002F.ver1.1.g000014.t01.exon_3;Parent=VITVvi_vCabSauv08_v1.1_P000002F.ver1.1.g000014.t01;
VITVvi_vCabSauv08_v1.1.hap1.chr02	manual	exon	4945999	4946139	.	+	.	ID=VITVvi_vCabSauv08_v1.1_P000002F.ver1.1.g000014.t01.exon_4;Parent=VITVvi_vCabSauv08_v1.1_P000002F.ver1.1.g000014.t01;
VITVvi_vCabSauv08_v1.1.hap1.chr02	manual	exon	4946223	4946585	.	+	.	ID=VITVvi_vCabSauv08_v1.1_P000002F.ver1.1.g000014.t01.exon_5;Parent=VITVvi_vCabSauv08_v1.1_P000002F.ver1.1.g000014.t01;
VITVvi_vCabSauv08_v1.1.hap1.chr02	manual	CDS	4945478	4945480	.	+	0	ID=VITVvi_vCabSauv08_v1.1_P000002F.ver1.1.g000014.t01.CDS_1;Parent=VITVvi_vCabSauv08_v1.1_P000002F.ver1.1.g000014.t01;
VITVvi_vCabSauv08_v1.1.hap1.chr02	manual	CDS	4945559	4945738	.	+	0	ID=VITVvi_vCabSauv08_v1.1_P000002F.ver1.1.g000014.t01.CDS_2;Parent=VITVvi_vCabSauv08_v1.1_P000002F.ver1.1.g000014.t01;
VITVvi_vCabSauv08_v1.1.hap1.chr02	manual	CDS	4945844	4945918	.	+	0	ID=VITVvi_vCabSauv08_v1.1_P000002F.ver1.1.g000014.t01.CDS_3;Parent=VITVvi_vCabSauv08_v1.1_P000002F.ver1.1.g000014.t01;
VITVvi_vCabSauv08_v1.1.hap1.chr02	manual	CDS	4945999	4946139	.	+	0	ID=VITVvi_vCabSauv08_v1.1_P000002F.ver1.1.g000014.t01.CDS_4;Parent=VITVvi_vCabSauv08_v1.1_P000002F.ver1.1.g000014.t01;
VITVvi_vCabSauv08_v1.1.hap1.chr02	manual	CDS	4946223	4946585	.	+	0	ID=VITVvi_vCabSauv08_v1.1_P000002F.ver1.1.g000014.t01.CDS_5;Parent=VITVvi_vCabSauv08_v1.1_P000002F.ver1.1.g000014.t01;
VITVvi_vCabSauv08_v1.1.hap1.chr02	manual	gene	4948126	4951760	.	-	.	ID=VITVvi_vCabSauv08_v1.1_P000002F.ver1.1.g000015;Description=FMO #1;Notes=pseudogene;Sex=Hermaphrodite
VITVvi_vCabSauv08_v1.1.hap1.chr02	manual	transcript	4948126	4951760	.	-	.	ID=VITVvi_vCabSauv08_v1.1_P000002F.ver1.1.g000015.t01;Parent=VITVvi_vCabSauv08_v1.1_P000002F.ver1.1.g000015
VITVvi_vCabSauv08_v1.1.hap1.chr02	manual	exon	4948126	4948295	.	-	.	ID=VITVvi_vCabSauv08_v1.1_P000002F.ver1.1.g000015.t01.exon_7;Parent=VITVvi_vCabSauv08_v1.1_P000002F.ver1.1.g000015.t01
VITVvi_vCabSauv08_v1.1.hap1.chr02	manual	exon	4948420	4948593	.	-	.	ID=VITVvi_vCabSauv08_v1.1_P000002F.ver1.1.g000015.t01.exon_6;Parent=VITVvi_vCabSauv08_v1.1_P000002F.ver1.1.g000015.t01
VITVvi_vCabSauv08_v1.1.hap1.chr02	manual	exon	4948680	4948815	.	-	.	ID=VITVvi_vCabSauv08_v1.1_P000002F.ver1.1.g000015.t01.exon_5;Parent=VITVvi_vCabSauv08_v1.1_P000002F.ver1.1.g000015.t01
VITVvi_vCabSauv08_v1.1.hap1.chr02	manual	exon	4948932	4949014	.	-	.	ID=VITVvi_vCabSauv08_v1.1_P000002F.ver1.1.g000015.t01.exon_4;Parent=VITVvi_vCabSauv08_v1.1_P000002F.ver1.1.g000015.t01
VITVvi_vCabSauv08_v1.1.hap1.chr02	manual	exon	4949133	4949285	.	-	.	ID=VITVvi_vCabSauv08_v1.1_P000002F.ver1.1.g000015.t01.exon_3;Parent=VITVvi_vCabSauv08_v1.1_P000002F.ver1.1.g000015.t01
VITVvi_vCabSauv08_v1.1.hap1.chr02	manual	exon	4949567	4949637	.	-	.	ID=VITVvi_vCabSauv08_v1.1_P000002F.ver1.1.g000015.t01.exon_2;Parent=VITVvi_vCabSauv08_v1.1_P000002F.ver1.1.g000015.t01
VITVvi_vCabSauv08_v1.1.hap1.chr02	manual	exon	4951210	4951760	.	-	.	ID=VITVvi_vCabSauv08_v1.1_P000002F.ver1.1.g000015.t01.exon_1;Parent=VITVvi_vCabSauv08_v1.1_P000002F.ver1.1.g000015.t01
VITVvi_vCabSauv08_v1.1.hap1.chr02	manual	gene	4980290	4988351	.	-	.	ID=VITVvi_vCabSauv08_v1.1_P000002F.ver1.1.g000016;Description=FMO #2;Notes=pseudogene;Sex=Hermaphrodite
VITVvi_vCabSauv08_v1.1.hap1.chr02	manual	transcript	4980290	4988351	.	-	.	ID=VITVvi_vCabSauv08_v1.1_P000002F.ver1.1.g000016.t01;Parent=VITVvi_vCabSauv08_v1.1_P000002F.ver1.1.g000016
VITVvi_vCabSauv08_v1.1.hap1.chr02	manual	exon	4980290	4980499	.	-	.	ID=VITVvi_vCabSauv08_v1.1_P000002F.ver1.1.g000016.t01.exon_9;Parent=VITVvi_vCabSauv08_v1.1_P000002F.ver1.1.g000016.t01
VITVvi_vCabSauv08_v1.1.hap1.chr02	manual	exon	4980739	4980912	.	-	.	ID=VITVvi_vCabSauv08_v1.1_P000002F.ver1.1.g000016.t01.exon_8;Parent=VITVvi_vCabSauv08_v1.1_P000002F.ver1.1.g000016.t01
VITVvi_vCabSauv08_v1.1.hap1.chr02	manual	exon	4980997	4981132	.	-	.	ID=VITVvi_vCabSauv08_v1.1_P000002F.ver1.1.g000016.t01.exon_7;Parent=VITVvi_vCabSauv08_v1.1_P000002F.ver1.1.g000016.t01
VITVvi_vCabSauv08_v1.1.hap1.chr02	manual	exon	4981241	4981323	.	-	.	ID=VITVvi_vCabSauv08_v1.1_P000002F.ver1.1.g000016.t01.exon_6;Parent=VITVvi_vCabSauv08_v1.1_P000002F.ver1.1.g000016.t01
VITVvi_vCabSauv08_v1.1.hap1.chr02	manual	exon	4981443	4981595	.	-	.	ID=VITVvi_vCabSauv08_v1.1_P000002F.ver1.1.g000016.t01.exon_5;Parent=VITVvi_vCabSauv08_v1.1_P000002F.ver1.1.g000016.t01
VITVvi_vCabSauv08_v1.1.hap1.chr02	manual	exon	4981809	4981845	.	-	.	ID=VITVvi_vCabSauv08_v1.1_P000002F.ver1.1.g000016.t01.exon_4;Parent=VITVvi_vCabSauv08_v1.1_P000002F.ver1.1.g000016.t01
VITVvi_vCabSauv08_v1.1.hap1.chr02	manual	exon	4985860	4986069	.	-	.	ID=VITVvi_vCabSauv08_v1.1_P000002F.ver1.1.g000016.t01.exon_3;Parent=VITVvi_vCabSauv08_v1.1_P000002F.ver1.1.g000016.t01
VITVvi_vCabSauv08_v1.1.hap1.chr02	manual	exon	4986687	4986849	.	-	.	ID=VITVvi_vCabSauv08_v1.1_P000002F.ver1.1.g000016.t01.exon_2;Parent=VITVvi_vCabSauv08_v1.1_P000002F.ver1.1.g000016.t01
VITVvi_vCabSauv08_v1.1.hap1.chr02	manual	exon	4988194	4988351	.	-	.	ID=VITVvi_vCabSauv08_v1.1_P000002F.ver1.1.g000016.t01.exon_1;Parent=VITVvi_vCabSauv08_v1.1_P000002F.ver1.1.g000016.t01
VITVvi_vCabSauv08_v1.1.hap1.chr02	manual	gene	4991745	4995142	.	-	.	ID=VITVvi_vCabSauv08_v1.1_P000002F.ver1.1.g000017;Description=FMO #3;Sex=Hermaphrodite
VITVvi_vCabSauv08_v1.1.hap1.chr02	manual	mRNA	4991745	4995142	.	-	.	Parent=VITVvi_vCabSauv08_v1.1_P000002F.ver1.1.g000017;ID=VITVvi_vCabSauv08_v1.1_P000002F.ver1.1.g000017.t01;protein_ID=VITVvi_vCabSauv08_v1.1_P000002F.ver1.1.g000017.p01
VITVvi_vCabSauv08_v1.1.hap1.chr02	manual	exon	4991745	4991945	.	-	.	ID=VITVvi_vCabSauv08_v1.1_P000002F.ver1.1.g000017.t01.exon_7;Parent=VITVvi_vCabSauv08_v1.1_P000002F.ver1.1.g000017.t01;
VITVvi_vCabSauv08_v1.1.hap1.chr02	manual	exon	4992134	4992307	.	-	.	ID=VITVvi_vCabSauv08_v1.1_P000002F.ver1.1.g000017.t01.exon_6;Parent=VITVvi_vCabSauv08_v1.1_P000002F.ver1.1.g000017.t01;
VITVvi_vCabSauv08_v1.1.hap1.chr02	manual	exon	4992406	4992541	.	-	.	ID=VITVvi_vCabSauv08_v1.1_P000002F.ver1.1.g000017.t01.exon_5;Parent=VITVvi_vCabSauv08_v1.1_P000002F.ver1.1.g000017.t01;
VITVvi_vCabSauv08_v1.1.hap1.chr02	manual	exon	4992634	4992716	.	-	.	ID=VITVvi_vCabSauv08_v1.1_P000002F.ver1.1.g000017.t01.exon_4;Parent=VITVvi_vCabSauv08_v1.1_P000002F.ver1.1.g000017.t01;
VITVvi_vCabSauv08_v1.1.hap1.chr02	manual	exon	4992836	4992994	.	-	.	ID=VITVvi_vCabSauv08_v1.1_P000002F.ver1.1.g000017.t01.exon_3;Parent=VITVvi_vCabSauv08_v1.1_P000002F.ver1.1.g000017.t01;
VITVvi_vCabSauv08_v1.1.hap1.chr02	manual	exon	4993679	4993749	.	-	.	ID=VITVvi_vCabSauv08_v1.1_P000002F.ver1.1.g000017.t01.exon_2;Parent=VITVvi_vCabSauv08_v1.1_P000002F.ver1.1.g000017.t01;
VITVvi_vCabSauv08_v1.1.hap1.chr02	manual	exon	4994560	4995142	.	-	.	ID=VITVvi_vCabSauv08_v1.1_P000002F.ver1.1.g000017.t01.exon_1;Parent=VITVvi_vCabSauv08_v1.1_P000002F.ver1.1.g000017.t01;
VITVvi_vCabSauv08_v1.1.hap1.chr02	manual	CDS	4991745	4991945	.	-	0	ID=VITVvi_vCabSauv08_v1.1_P000002F.ver1.1.g000017.t01.CDS_7;Parent=VITVvi_vCabSauv08_v1.1_P000002F.ver1.1.g000017.t01;
VITVvi_vCabSauv08_v1.1.hap1.chr02	manual	CDS	4992134	4992307	.	-	0	ID=VITVvi_vCabSauv08_v1.1_P000002F.ver1.1.g000017.t01.CDS_6;Parent=VITVvi_vCabSauv08_v1.1_P000002F.ver1.1.g000017.t01;
VITVvi_vCabSauv08_v1.1.hap1.chr02	manual	CDS	4992406	4992541	.	-	1	ID=VITVvi_vCabSauv08_v1.1_P000002F.ver1.1.g000017.t01.CDS_5;Parent=VITVvi_vCabSauv08_v1.1_P000002F.ver1.1.g000017.t01;
VITVvi_vCabSauv08_v1.1.hap1.chr02	manual	CDS	4992634	4992716	.	-	0	ID=VITVvi_vCabSauv08_v1.1_P000002F.ver1.1.g000017.t01.CDS_4;Parent=VITVvi_vCabSauv08_v1.1_P000002F.ver1.1.g000017.t01;
VITVvi_vCabSauv08_v1.1.hap1.chr02	manual	CDS	4992836	4992994	.	-	0	ID=VITVvi_vCabSauv08_v1.1_P000002F.ver1.1.g000017.t01.CDS_3;Parent=VITVvi_vCabSauv08_v1.1_P000002F.ver1.1.g000017.t01;
VITVvi_vCabSauv08_v1.1.hap1.chr02	manual	CDS	4993679	4993749	.	-	2	ID=VITVvi_vCabSauv08_v1.1_P000002F.ver1.1.g000017.t01.CDS_2;Parent=VITVvi_vCabSauv08_v1.1_P000002F.ver1.1.g000017.t01;
VITVvi_vCabSauv08_v1.1.hap1.chr02	manual	CDS	4994560	4995142	.	-	0	ID=VITVvi_vCabSauv08_v1.1_P000002F.ver1.1.g000017.t01.CDS_1;Parent=VITVvi_vCabSauv08_v1.1_P000002F.ver1.1.g000017.t01;
VITVvi_vCabSauv08_v1.1.hap1.chr02	manual	gene	4998899	5001933	.	+	.	ID=VITVvi_vCabSauv08_v1.1_P000002F.ver1.1.g000018;Description=Hypothetical protein (VviFSEX);Sex=Hermaphrodite
VITVvi_vCabSauv08_v1.1.hap1.chr02	manual	mRNA	4998899	5001933	.	+	.	Parent=VITVvi_vCabSauv08_v1.1_P000002F.ver1.1.g000018;ID=VITVvi_vCabSauv08_v1.1_P000002F.ver1.1.g000018.t01;protein_ID=VITVvi_vCabSauv08_v1.1_P000002F.ver1.1.g000018.p01
VITVvi_vCabSauv08_v1.1.hap1.chr02	manual	exon	4998899	4999009	.	+	.	ID=VITVvi_vCabSauv08_v1.1_P000002F.ver1.1.g000018.t01.exon_1;Parent=VITVvi_vCabSauv08_v1.1_P000002F.ver1.1.g000018.t01;
VITVvi_vCabSauv08_v1.1.hap1.chr02	manual	exon	4999385	4999495	.	+	.	ID=VITVvi_vCabSauv08_v1.1_P000002F.ver1.1.g000018.t01.exon_2;Parent=VITVvi_vCabSauv08_v1.1_P000002F.ver1.1.g000018.t01;
VITVvi_vCabSauv08_v1.1.hap1.chr02	manual	exon	4999998	5000577	.	+	.	ID=VITVvi_vCabSauv08_v1.1_P000002F.ver1.1.g000018.t01.exon_3;Parent=VITVvi_vCabSauv08_v1.1_P000002F.ver1.1.g000018.t01;
VITVvi_vCabSauv08_v1.1.hap1.chr02	manual	exon	5000687	5001933	.	+	.	ID=VITVvi_vCabSauv08_v1.1_P000002F.ver1.1.g000018.t01.exon_4;Parent=VITVvi_vCabSauv08_v1.1_P000002F.ver1.1.g000018.t01;
VITVvi_vCabSauv08_v1.1.hap1.chr02	manual	CDS	4998899	4999009	.	+	0	ID=VITVvi_vCabSauv08_v1.1_P000002F.ver1.1.g000018.t01.CDS_1;Parent=VITVvi_vCabSauv08_v1.1_P000002F.ver1.1.g000018.t01;
VITVvi_vCabSauv08_v1.1.hap1.chr02	manual	CDS	4999385	4999495	.	+	0	ID=VITVvi_vCabSauv08_v1.1_P000002F.ver1.1.g000018.t01.CDS_2;Parent=VITVvi_vCabSauv08_v1.1_P000002F.ver1.1.g000018.t01;
VITVvi_vCabSauv08_v1.1.hap1.chr02	manual	CDS	4999998	5000577	.	+	0	ID=VITVvi_vCabSauv08_v1.1_P000002F.ver1.1.g000018.t01.CDS_3;Parent=VITVvi_vCabSauv08_v1.1_P000002F.ver1.1.g000018.t01;
VITVvi_vCabSauv08_v1.1.hap1.chr02	manual	CDS	5000687	5001933	.	+	2	ID=VITVvi_vCabSauv08_v1.1_P000002F.ver1.1.g000018.t01.CDS_4;Parent=VITVvi_vCabSauv08_v1.1_P000002F.ver1.1.g000018.t01;
VITVvi_vCabSauv08_v1.1.hap1.chr02	manual	gene	5005648	5007794	.	+	.	ID=VITVvi_vCabSauv08_v1.1_P000002F.ver1.1.g000019;Description=WRKY transcription factor;Sex=Hermaphrodite
VITVvi_vCabSauv08_v1.1.hap1.chr02	manual	mRNA	5005648	5007794	.	+	.	Parent=VITVvi_vCabSauv08_v1.1_P000002F.ver1.1.g000019;ID=VITVvi_vCabSauv08_v1.1_P000002F.ver1.1.g000019.t01;protein_ID=VITVvi_vCabSauv08_v1.1_P000002F.ver1.1.g000019.p01
VITVvi_vCabSauv08_v1.1.hap1.chr02	manual	exon	5005648	5006339	.	+	.	ID=VITVvi_vCabSauv08_v1.1_P000002F.ver1.1.g000019.t01.exon_1;Parent=VITVvi_vCabSauv08_v1.1_P000002F.ver1.1.g000019.t01;
VITVvi_vCabSauv08_v1.1.hap1.chr02	manual	exon	5006696	5006821	.	+	.	ID=VITVvi_vCabSauv08_v1.1_P000002F.ver1.1.g000019.t01.exon_2;Parent=VITVvi_vCabSauv08_v1.1_P000002F.ver1.1.g000019.t01;
VITVvi_vCabSauv08_v1.1.hap1.chr02	manual	exon	5007641	5007794	.	+	.	ID=VITVvi_vCabSauv08_v1.1_P000002F.ver1.1.g000019.t01.exon_3;Parent=VITVvi_vCabSauv08_v1.1_P000002F.ver1.1.g000019.t01;
VITVvi_vCabSauv08_v1.1.hap1.chr02	manual	CDS	5005648	5006339	.	+	0	ID=VITVvi_vCabSauv08_v1.1_P000002F.ver1.1.g000019.t01.CDS_1;Parent=VITVvi_vCabSauv08_v1.1_P000002F.ver1.1.g000019.t01;
VITVvi_vCabSauv08_v1.1.hap1.chr02	manual	CDS	5006696	5006821	.	+	1	ID=VITVvi_vCabSauv08_v1.1_P000002F.ver1.1.g000019.t01.CDS_2;Parent=VITVvi_vCabSauv08_v1.1_P000002F.ver1.1.g000019.t01;
VITVvi_vCabSauv08_v1.1.hap1.chr02	manual	CDS	5007641	5007794	.	+	1	ID=VITVvi_vCabSauv08_v1.1_P000002F.ver1.1.g000019.t01.CDS_3;Parent=VITVvi_vCabSauv08_v1.1_P000002F.ver1.1.g000019.t01;
VITVvi_vCabSauv08_v1.1.hap1.chr02	manual	gene	5055725	5061488	.	+	.	ID=VITVvi_vCabSauv08_v1.1_P000002F.ver1.1.g000020;Description=APT3;Sex=Hermaphrodite
VITVvi_vCabSauv08_v1.1.hap1.chr02	manual	mRNA	5055725	5061488	.	+	.	Parent=VITVvi_vCabSauv08_v1.1_P000002F.ver1.1.g000020;ID=VITVvi_vCabSauv08_v1.1_P000002F.ver1.1.g000020.t01;protein_ID=VITVvi_vCabSauv08_v1.1_P000002F.ver1.1.g000020.p01
VITVvi_vCabSauv08_v1.1.hap1.chr02	manual	exon	5055725	5055806	.	+	.	ID=VITVvi_vCabSauv08_v1.1_P000002F.ver1.1.g000020.t01.exon_1;Parent=VITVvi_vCabSauv08_v1.1_P000002F.ver1.1.g000020.t01;
VITVvi_vCabSauv08_v1.1.hap1.chr02	manual	exon	5056090	5056200	.	+	.	ID=VITVvi_vCabSauv08_v1.1_P000002F.ver1.1.g000020.t01.exon_2;Parent=VITVvi_vCabSauv08_v1.1_P000002F.ver1.1.g000020.t01;
VITVvi_vCabSauv08_v1.1.hap1.chr02	manual	exon	5058577	5058669	.	+	.	ID=VITVvi_vCabSauv08_v1.1_P000002F.ver1.1.g000020.t01.exon_3;Parent=VITVvi_vCabSauv08_v1.1_P000002F.ver1.1.g000020.t01;
VITVvi_vCabSauv08_v1.1.hap1.chr02	manual	exon	5059165	5059314	.	+	.	ID=VITVvi_vCabSauv08_v1.1_P000002F.ver1.1.g000020.t01.exon_4;Parent=VITVvi_vCabSauv08_v1.1_P000002F.ver1.1.g000020.t01;
VITVvi_vCabSauv08_v1.1.hap1.chr02	manual	exon	5059874	5059932	.	+	.	ID=VITVvi_vCabSauv08_v1.1_P000002F.ver1.1.g000020.t01.exon_5;Parent=VITVvi_vCabSauv08_v1.1_P000002F.ver1.1.g000020.t01;
VITVvi_vCabSauv08_v1.1.hap1.chr02	manual	exon	5061435	5061488	.	+	.	ID=VITVvi_vCabSauv08_v1.1_P000002F.ver1.1.g000020.t01.exon_6;Parent=VITVvi_vCabSauv08_v1.1_P000002F.ver1.1.g000020.t01;
VITVvi_vCabSauv08_v1.1.hap1.chr02	manual	CDS	5055725	5055806	.	+	0	ID=VITVvi_vCabSauv08_v1.1_P000002F.ver1.1.g000020.t01.CDS_1;Parent=VITVvi_vCabSauv08_v1.1_P000002F.ver1.1.g000020.t01;
VITVvi_vCabSauv08_v1.1.hap1.chr02	manual	CDS	5056090	5056200	.	+	2	ID=VITVvi_vCabSauv08_v1.1_P000002F.ver1.1.g000020.t01.CDS_2;Parent=VITVvi_vCabSauv08_v1.1_P000002F.ver1.1.g000020.t01;
VITVvi_vCabSauv08_v1.1.hap1.chr02	manual	CDS	5058577	5058669	.	+	2	ID=VITVvi_vCabSauv08_v1.1_P000002F.ver1.1.g000020.t01.CDS_3;Parent=VITVvi_vCabSauv08_v1.1_P000002F.ver1.1.g000020.t01;
VITVvi_vCabSauv08_v1.1.hap1.chr02	manual	CDS	5059165	5059314	.	+	2	ID=VITVvi_vCabSauv08_v1.1_P000002F.ver1.1.g000020.t01.CDS_4;Parent=VITVvi_vCabSauv08_v1.1_P000002F.ver1.1.g000020.t01;
VITVvi_vCabSauv08_v1.1.hap1.chr02	manual	CDS	5059874	5059932	.	+	2	ID=VITVvi_vCabSauv08_v1.1_P000002F.ver1.1.g000020.t01.CDS_5;Parent=VITVvi_vCabSauv08_v1.1_P000002F.ver1.1.g000020.t01;
VITVvi_vCabSauv08_v1.1.hap1.chr02	manual	CDS	5061435	5061488	.	+	0	ID=VITVvi_vCabSauv08_v1.1_P000002F.ver1.1.g000020.t01.CDS_6;Parent=VITVvi_vCabSauv08_v1.1_P000002F.ver1.1.g000020.t01;
VITVvi_vCabSauv08_v1.1.hap1.chr02	manual	gene	5063317	5064177	.	-	.	ID=VITVvi_vCabSauv08_v1.1_P000002F.ver1.1.g000021;Description=Zinc finger protein;Sex=Hermaphrodite
VITVvi_vCabSauv08_v1.1.hap1.chr02	manual	mRNA	5063317	5064177	.	-	.	Parent=VITVvi_vCabSauv08_v1.1_P000002F.ver1.1.g000021;ID=VITVvi_vCabSauv08_v1.1_P000002F.ver1.1.g000021.t01;protein_ID=VITVvi_vCabSauv08_v1.1_P000002F.ver1.1.g000021.p01
VITVvi_vCabSauv08_v1.1.hap1.chr02	manual	exon	5063317	5064177	.	-	.	ID=VITVvi_vCabSauv08_v1.1_P000002F.ver1.1.g000021.t01.exon_1;Parent=VITVvi_vCabSauv08_v1.1_P000002F.ver1.1.g000021.t01;
VITVvi_vCabSauv08_v1.1.hap1.chr02	manual	CDS	5063317	5064177	.	-	0	ID=VITVvi_vCabSauv08_v1.1_P000002F.ver1.1.g000021.t01.CDS_1;Parent=VITVvi_vCabSauv08_v1.1_P000002F.ver1.1.g000021.t01;
VITVvi_vCabSauv08_v1.1.hap1.chr02	manual	gene	5074335	5074979	.	+	.	ID=VITVvi_vCabSauv08_v1.1_P000002F.ver1.1.g000022;Description=PAP2;Sex=Hermaphrodite
VITVvi_vCabSauv08_v1.1.hap1.chr02	manual	mRNA	5074335	5074979	.	+	.	Parent=VITVvi_vCabSauv08_v1.1_P000002F.ver1.1.g000022;ID=VITVvi_vCabSauv08_v1.1_P000002F.ver1.1.g000022.t01;protein_ID=VITVvi_vCabSauv08_v1.1_P000002F.ver1.1.g000022.p01
VITVvi_vCabSauv08_v1.1.hap1.chr02	manual	exon	5074335	5074979	.	+	.	ID=VITVvi_vCabSauv08_v1.1_P000002F.ver1.1.g000022.t01.exon_1;Parent=VITVvi_vCabSauv08_v1.1_P000002F.ver1.1.g000022.t01;
VITVvi_vCabSauv08_v1.1.hap1.chr02	manual	CDS	5074335	5074979	.	+	0	ID=VITVvi_vCabSauv08_v1.1_P000002F.ver1.1.g000022.t01.CDS_1;Parent=VITVvi_vCabSauv08_v1.1_P000002F.ver1.1.g000022.t01;
F haplotype
VITVvi_vCabSauv08_v1.1.hap2.chr02	manual	gene	4848239	4850656	.	+	.	ID=VITVvi_vCabSauv08_v1.1_H000002F.ver1.1.g000001;Description=NAC transcription factor;Sex=Female
VITVvi_vCabSauv08_v1.1.hap2.chr02	manual	mRNA	4848239	4850656	.	+	.	Parent=VITVvi_vCabSauv08_v1.1_H000002F.ver1.1.g000001;ID=VITVvi_vCabSauv08_v1.1_H000002F.ver1.1.g000001.t01;protein_ID=VITVvi_vCabSauv08_v1.1_H000002F.ver1.1.g000001.p01
VITVvi_vCabSauv08_v1.1.hap2.chr02	manual	exon	4848239	4848398	.	+	.	ID=VITVvi_vCabSauv08_v1.1_H000002F.ver1.1.g000001.t01.exon_1;Parent=VITVvi_vCabSauv08_v1.1_H000002F.ver1.1.g000001.t01;
VITVvi_vCabSauv08_v1.1.hap2.chr02	manual	exon	4848520	4848795	.	+	.	ID=VITVvi_vCabSauv08_v1.1_H000002F.ver1.1.g000001.t01.exon_2;Parent=VITVvi_vCabSauv08_v1.1_H000002F.ver1.1.g000001.t01;
VITVvi_vCabSauv08_v1.1.hap2.chr02	manual	exon	4850019	4850656	.	+	.	ID=VITVvi_vCabSauv08_v1.1_H000002F.ver1.1.g000001.t01.exon_3;Parent=VITVvi_vCabSauv08_v1.1_H000002F.ver1.1.g000001.t01;
VITVvi_vCabSauv08_v1.1.hap2.chr02	manual	CDS	4848239	4848398	.	+	0	ID=VITVvi_vCabSauv08_v1.1_H000002F.ver1.1.g000001.t01.CDS_1;Parent=VITVvi_vCabSauv08_v1.1_H000002F.ver1.1.g000001.t01;
VITVvi_vCabSauv08_v1.1.hap2.chr02	manual	CDS	4848520	4848795	.	+	2	ID=VITVvi_vCabSauv08_v1.1_H000002F.ver1.1.g000001.t01.CDS_2;Parent=VITVvi_vCabSauv08_v1.1_H000002F.ver1.1.g000001.t01;
VITVvi_vCabSauv08_v1.1.hap2.chr02	manual	CDS	4850019	4850656	.	+	2	ID=VITVvi_vCabSauv08_v1.1_H000002F.ver1.1.g000001.t01.CDS_3;Parent=VITVvi_vCabSauv08_v1.1_H000002F.ver1.1.g000001.t01;
VITVvi_vCabSauv08_v1.1.hap2.chr02	manual	gene	4857431	4862559	.	-	.	ID=VITVvi_vCabSauv08_v1.1_H000002F.ver1.1.g000002;Description=Thylakoid lumenal protein;Sex=Female
VITVvi_vCabSauv08_v1.1.hap2.chr02	manual	mRNA	4857431	4862559	.	-	.	Parent=VITVvi_vCabSauv08_v1.1_H000002F.ver1.1.g000002;ID=VITVvi_vCabSauv08_v1.1_H000002F.ver1.1.g000002.t01;protein_ID=VITVvi_vCabSauv08_v1.1_H000002F.ver1.1.g000002.p01
VITVvi_vCabSauv08_v1.1.hap2.chr02	manual	exon	4857431	4857622	.	-	.	ID=VITVvi_vCabSauv08_v1.1_H000002F.ver1.1.g000002.t01.exon_7;Parent=VITVvi_vCabSauv08_v1.1_H000002F.ver1.1.g000002.t01;
VITVvi_vCabSauv08_v1.1.hap2.chr02	manual	exon	4858596	4858724	.	-	.	ID=VITVvi_vCabSauv08_v1.1_H000002F.ver1.1.g000002.t01.exon_6;Parent=VITVvi_vCabSauv08_v1.1_H000002F.ver1.1.g000002.t01;
VITVvi_vCabSauv08_v1.1.hap2.chr02	manual	exon	4858838	4858872	.	-	.	ID=VITVvi_vCabSauv08_v1.1_H000002F.ver1.1.g000002.t01.exon_5;Parent=VITVvi_vCabSauv08_v1.1_H000002F.ver1.1.g000002.t01;
VITVvi_vCabSauv08_v1.1.hap2.chr02	manual	exon	4861447	4861553	.	-	.	ID=VITVvi_vCabSauv08_v1.1_H000002F.ver1.1.g000002.t01.exon_4;Parent=VITVvi_vCabSauv08_v1.1_H000002F.ver1.1.g000002.t01;
VITVvi_vCabSauv08_v1.1.hap2.chr02	manual	exon	4861994	4862023	.	-	.	ID=VITVvi_vCabSauv08_v1.1_H000002F.ver1.1.g000002.t01.exon_3;Parent=VITVvi_vCabSauv08_v1.1_H000002F.ver1.1.g000002.t01;
VITVvi_vCabSauv08_v1.1.hap2.chr02	manual	exon	4862111	4862282	.	-	.	ID=VITVvi_vCabSauv08_v1.1_H000002F.ver1.1.g000002.t01.exon_2;Parent=VITVvi_vCabSauv08_v1.1_H000002F.ver1.1.g000002.t01;
VITVvi_vCabSauv08_v1.1.hap2.chr02	manual	exon	4862439	4862559	.	-	.	ID=VITVvi_vCabSauv08_v1.1_H000002F.ver1.1.g000002.t01.exon_1;Parent=VITVvi_vCabSauv08_v1.1_H000002F.ver1.1.g000002.t01;
VITVvi_vCabSauv08_v1.1.hap2.chr02	manual	CDS	4857431	4857622	.	-	0	ID=VITVvi_vCabSauv08_v1.1_H000002F.ver1.1.g000002.t01.CDS_7;Parent=VITVvi_vCabSauv08_v1.1_H000002F.ver1.1.g000002.t01;
VITVvi_vCabSauv08_v1.1.hap2.chr02	manual	CDS	4858596	4858724	.	-	0	ID=VITVvi_vCabSauv08_v1.1_H000002F.ver1.1.g000002.t01.CDS_6;Parent=VITVvi_vCabSauv08_v1.1_H000002F.ver1.1.g000002.t01;
VITVvi_vCabSauv08_v1.1.hap2.chr02	manual	CDS	4858838	4858872	.	-	2	ID=VITVvi_vCabSauv08_v1.1_H000002F.ver1.1.g000002.t01.CDS_5;Parent=VITVvi_vCabSauv08_v1.1_H000002F.ver1.1.g000002.t01;
VITVvi_vCabSauv08_v1.1.hap2.chr02	manual	CDS	4861447	4861553	.	-	1	ID=VITVvi_vCabSauv08_v1.1_H000002F.ver1.1.g000002.t01.CDS_4;Parent=VITVvi_vCabSauv08_v1.1_H000002F.ver1.1.g000002.t01;
VITVvi_vCabSauv08_v1.1.hap2.chr02	manual	CDS	4861994	4862023	.	-	1	ID=VITVvi_vCabSauv08_v1.1_H000002F.ver1.1.g000002.t01.CDS_3;Parent=VITVvi_vCabSauv08_v1.1_H000002F.ver1.1.g000002.t01;
VITVvi_vCabSauv08_v1.1.hap2.chr02	manual	CDS	4862111	4862282	.	-	2	ID=VITVvi_vCabSauv08_v1.1_H000002F.ver1.1.g000002.t01.CDS_2;Parent=VITVvi_vCabSauv08_v1.1_H000002F.ver1.1.g000002.t01;
VITVvi_vCabSauv08_v1.1.hap2.chr02	manual	CDS	4862439	4862559	.	-	0	ID=VITVvi_vCabSauv08_v1.1_H000002F.ver1.1.g000002.t01.CDS_1;Parent=VITVvi_vCabSauv08_v1.1_H000002F.ver1.1.g000002.t01;
VITVvi_vCabSauv08_v1.1.hap2.chr02	manual	gene	4863038	4866867	.	-	.	ID=VITVvi_vCabSauv08_v1.1_H000002F.ver1.1.g000003;Description=PPR-containing protein;Sex=Female
VITVvi_vCabSauv08_v1.1.hap2.chr02	manual	mRNA	4863038	4866867	.	-	.	Parent=VITVvi_vCabSauv08_v1.1_H000002F.ver1.1.g000003;ID=VITVvi_vCabSauv08_v1.1_H000002F.ver1.1.g000003.t01;protein_ID=VITVvi_vCabSauv08_v1.1_H000002F.ver1.1.g000003.p01
VITVvi_vCabSauv08_v1.1.hap2.chr02	manual	exon	4863038	4863525	.	-	.	ID=VITVvi_vCabSauv08_v1.1_H000002F.ver1.1.g000003.t01.exon_5;Parent=VITVvi_vCabSauv08_v1.1_H000002F.ver1.1.g000003.t01;
VITVvi_vCabSauv08_v1.1.hap2.chr02	manual	exon	4865695	4865801	.	-	.	ID=VITVvi_vCabSauv08_v1.1_H000002F.ver1.1.g000003.t01.exon_4;Parent=VITVvi_vCabSauv08_v1.1_H000002F.ver1.1.g000003.t01;
VITVvi_vCabSauv08_v1.1.hap2.chr02	manual	exon	4866319	4866348	.	-	.	ID=VITVvi_vCabSauv08_v1.1_H000002F.ver1.1.g000003.t01.exon_3;Parent=VITVvi_vCabSauv08_v1.1_H000002F.ver1.1.g000003.t01;
VITVvi_vCabSauv08_v1.1.hap2.chr02	manual	exon	4866429	4866606	.	-	.	ID=VITVvi_vCabSauv08_v1.1_H000002F.ver1.1.g000003.t01.exon_2;Parent=VITVvi_vCabSauv08_v1.1_H000002F.ver1.1.g000003.t01;
VITVvi_vCabSauv08_v1.1.hap2.chr02	manual	exon	4866747	4866867	.	-	.	ID=VITVvi_vCabSauv08_v1.1_H000002F.ver1.1.g000003.t01.exon_1;Parent=VITVvi_vCabSauv08_v1.1_H000002F.ver1.1.g000003.t01;
VITVvi_vCabSauv08_v1.1.hap2.chr02	manual	CDS	4863038	4863525	.	-	0	ID=VITVvi_vCabSauv08_v1.1_H000002F.ver1.1.g000003.t01.CDS_5;Parent=VITVvi_vCabSauv08_v1.1_H000002F.ver1.1.g000003.t01;
VITVvi_vCabSauv08_v1.1.hap2.chr02	manual	CDS	4865695	4865801	.	-	2	ID=VITVvi_vCabSauv08_v1.1_H000002F.ver1.1.g000003.t01.CDS_4;Parent=VITVvi_vCabSauv08_v1.1_H000002F.ver1.1.g000003.t01;
VITVvi_vCabSauv08_v1.1.hap2.chr02	manual	CDS	4866319	4866348	.	-	2	ID=VITVvi_vCabSauv08_v1.1_H000002F.ver1.1.g000003.t01.CDS_3;Parent=VITVvi_vCabSauv08_v1.1_H000002F.ver1.1.g000003.t01;
VITVvi_vCabSauv08_v1.1.hap2.chr02	manual	CDS	4866429	4866606	.	-	2	ID=VITVvi_vCabSauv08_v1.1_H000002F.ver1.1.g000003.t01.CDS_2;Parent=VITVvi_vCabSauv08_v1.1_H000002F.ver1.1.g000003.t01;
VITVvi_vCabSauv08_v1.1.hap2.chr02	manual	CDS	4866747	4866867	.	-	0	ID=VITVvi_vCabSauv08_v1.1_H000002F.ver1.1.g000003.t01.CDS_1;Parent=VITVvi_vCabSauv08_v1.1_H000002F.ver1.1.g000003.t01;
VITVvi_vCabSauv08_v1.1.hap2.chr02	manual	gene	4873441	4875667	.	+	.	ID=VITVvi_vCabSauv08_v1.1_H000002F.ver1.1.g000004;Description=YABBY transcription factor;Sex=Female
VITVvi_vCabSauv08_v1.1.hap2.chr02	manual	mRNA	4873441	4875667	.	+	.	Parent=VITVvi_vCabSauv08_v1.1_H000002F.ver1.1.g000004;ID=VITVvi_vCabSauv08_v1.1_H000002F.ver1.1.g000004.t01;protein_ID=VITVvi_vCabSauv08_v1.1_H000002F.ver1.1.g000004.p01
VITVvi_vCabSauv08_v1.1.hap2.chr02	manual	exon	4873441	4873533	.	+	.	ID=VITVvi_vCabSauv08_v1.1_H000002F.ver1.1.g000004.t01.exon_1;Parent=VITVvi_vCabSauv08_v1.1_H000002F.ver1.1.g000004.t01;
VITVvi_vCabSauv08_v1.1.hap2.chr02	manual	exon	4873689	4873844	.	+	.	ID=VITVvi_vCabSauv08_v1.1_H000002F.ver1.1.g000004.t01.exon_2;Parent=VITVvi_vCabSauv08_v1.1_H000002F.ver1.1.g000004.t01;
VITVvi_vCabSauv08_v1.1.hap2.chr02	manual	exon	4873942	4874059	.	+	.	ID=VITVvi_vCabSauv08_v1.1_H000002F.ver1.1.g000004.t01.exon_3;Parent=VITVvi_vCabSauv08_v1.1_H000002F.ver1.1.g000004.t01;
VITVvi_vCabSauv08_v1.1.hap2.chr02	manual	exon	4875031	4875079	.	+	.	ID=VITVvi_vCabSauv08_v1.1_H000002F.ver1.1.g000004.t01.exon_4;Parent=VITVvi_vCabSauv08_v1.1_H000002F.ver1.1.g000004.t01;
VITVvi_vCabSauv08_v1.1.hap2.chr02	manual	exon	4875244	4875319	.	+	.	ID=VITVvi_vCabSauv08_v1.1_H000002F.ver1.1.g000004.t01.exon_5;Parent=VITVvi_vCabSauv08_v1.1_H000002F.ver1.1.g000004.t01;
VITVvi_vCabSauv08_v1.1.hap2.chr02	manual	exon	4875439	4875513	.	+	.	ID=VITVvi_vCabSauv08_v1.1_H000002F.ver1.1.g000004.t01.exon_6;Parent=VITVvi_vCabSauv08_v1.1_H000002F.ver1.1.g000004.t01;
VITVvi_vCabSauv08_v1.1.hap2.chr02	manual	exon	4875599	4875667	.	+	.	ID=VITVvi_vCabSauv08_v1.1_H000002F.ver1.1.g000004.t01.exon_7;Parent=VITVvi_vCabSauv08_v1.1_H000002F.ver1.1.g000004.t01;
VITVvi_vCabSauv08_v1.1.hap2.chr02	manual	CDS	4873441	4873533	.	+	0	ID=VITVvi_vCabSauv08_v1.1_H000002F.ver1.1.g000004.t01.CDS_1;Parent=VITVvi_vCabSauv08_v1.1_H000002F.ver1.1.g000004.t01;
VITVvi_vCabSauv08_v1.1.hap2.chr02	manual	CDS	4873689	4873844	.	+	0	ID=VITVvi_vCabSauv08_v1.1_H000002F.ver1.1.g000004.t01.CDS_2;Parent=VITVvi_vCabSauv08_v1.1_H000002F.ver1.1.g000004.t01;
VITVvi_vCabSauv08_v1.1.hap2.chr02	manual	CDS	4873942	4874059	.	+	0	ID=VITVvi_vCabSauv08_v1.1_H000002F.ver1.1.g000004.t01.CDS_3;Parent=VITVvi_vCabSauv08_v1.1_H000002F.ver1.1.g000004.t01;
VITVvi_vCabSauv08_v1.1.hap2.chr02	manual	CDS	4875031	4875079	.	+	2	ID=VITVvi_vCabSauv08_v1.1_H000002F.ver1.1.g000004.t01.CDS_4;Parent=VITVvi_vCabSauv08_v1.1_H000002F.ver1.1.g000004.t01;
VITVvi_vCabSauv08_v1.1.hap2.chr02	manual	CDS	4875244	4875319	.	+	1	ID=VITVvi_vCabSauv08_v1.1_H000002F.ver1.1.g000004.t01.CDS_5;Parent=VITVvi_vCabSauv08_v1.1_H000002F.ver1.1.g000004.t01;
VITVvi_vCabSauv08_v1.1.hap2.chr02	manual	CDS	4875439	4875513	.	+	0	ID=VITVvi_vCabSauv08_v1.1_H000002F.ver1.1.g000004.t01.CDS_6;Parent=VITVvi_vCabSauv08_v1.1_H000002F.ver1.1.g000004.t01;
VITVvi_vCabSauv08_v1.1.hap2.chr02	manual	CDS	4875599	4875667	.	+	0	ID=VITVvi_vCabSauv08_v1.1_H000002F.ver1.1.g000004.t01.CDS_7;Parent=VITVvi_vCabSauv08_v1.1_H000002F.ver1.1.g000004.t01;
VITVvi_vCabSauv08_v1.1.hap2.chr02	manual	gene	4882133	4886461	.	-	.	ID=VITVvi_vCabSauv08_v1.1_H000002F.ver1.1.g000005;Description=SKU5;Sex=Female
VITVvi_vCabSauv08_v1.1.hap2.chr02	manual	mRNA	4882133	4886461	.	-	.	Parent=VITVvi_vCabSauv08_v1.1_H000002F.ver1.1.g000005;ID=VITVvi_vCabSauv08_v1.1_H000002F.ver1.1.g000005.t01;protein_ID=VITVvi_vCabSauv08_v1.1_H000002F.ver1.1.g000005.p01
VITVvi_vCabSauv08_v1.1.hap2.chr02	manual	exon	4882133	4882235	.	-	.	ID=VITVvi_vCabSauv08_v1.1_H000002F.ver1.1.g000005.t01.exon_9;Parent=VITVvi_vCabSauv08_v1.1_H000002F.ver1.1.g000005.t01;
VITVvi_vCabSauv08_v1.1.hap2.chr02	manual	exon	4882324	4882523	.	-	.	ID=VITVvi_vCabSauv08_v1.1_H000002F.ver1.1.g000005.t01.exon_8;Parent=VITVvi_vCabSauv08_v1.1_H000002F.ver1.1.g000005.t01;
VITVvi_vCabSauv08_v1.1.hap2.chr02	manual	exon	4883205	4883283	.	-	.	ID=VITVvi_vCabSauv08_v1.1_H000002F.ver1.1.g000005.t01.exon_7;Parent=VITVvi_vCabSauv08_v1.1_H000002F.ver1.1.g000005.t01;
VITVvi_vCabSauv08_v1.1.hap2.chr02	manual	exon	4883379	4883744	.	-	.	ID=VITVvi_vCabSauv08_v1.1_H000002F.ver1.1.g000005.t01.exon_6;Parent=VITVvi_vCabSauv08_v1.1_H000002F.ver1.1.g000005.t01;
VITVvi_vCabSauv08_v1.1.hap2.chr02	manual	exon	4884189	4884555	.	-	.	ID=VITVvi_vCabSauv08_v1.1_H000002F.ver1.1.g000005.t01.exon_5;Parent=VITVvi_vCabSauv08_v1.1_H000002F.ver1.1.g000005.t01;
VITVvi_vCabSauv08_v1.1.hap2.chr02	manual	exon	4885321	4885459	.	-	.	ID=VITVvi_vCabSauv08_v1.1_H000002F.ver1.1.g000005.t01.exon_4;Parent=VITVvi_vCabSauv08_v1.1_H000002F.ver1.1.g000005.t01;
VITVvi_vCabSauv08_v1.1.hap2.chr02	manual	exon	4885575	4885845	.	-	.	ID=VITVvi_vCabSauv08_v1.1_H000002F.ver1.1.g000005.t01.exon_3;Parent=VITVvi_vCabSauv08_v1.1_H000002F.ver1.1.g000005.t01;
VITVvi_vCabSauv08_v1.1.hap2.chr02	manual	exon	4885929	4886038	.	-	.	ID=VITVvi_vCabSauv08_v1.1_H000002F.ver1.1.g000005.t01.exon_2;Parent=VITVvi_vCabSauv08_v1.1_H000002F.ver1.1.g000005.t01;
VITVvi_vCabSauv08_v1.1.hap2.chr02	manual	exon	4886321	4886461	.	-	.	ID=VITVvi_vCabSauv08_v1.1_H000002F.ver1.1.g000005.t01.exon_1;Parent=VITVvi_vCabSauv08_v1.1_H000002F.ver1.1.g000005.t01;
VITVvi_vCabSauv08_v1.1.hap2.chr02	manual	CDS	4882133	4882235	.	-	1	ID=VITVvi_vCabSauv08_v1.1_H000002F.ver1.1.g000005.t01.CDS_9;Parent=VITVvi_vCabSauv08_v1.1_H000002F.ver1.1.g000005.t01;
VITVvi_vCabSauv08_v1.1.hap2.chr02	manual	CDS	4882324	4882523	.	-	0	ID=VITVvi_vCabSauv08_v1.1_H000002F.ver1.1.g000005.t01.CDS_8;Parent=VITVvi_vCabSauv08_v1.1_H000002F.ver1.1.g000005.t01;
VITVvi_vCabSauv08_v1.1.hap2.chr02	manual	CDS	4883205	4883283	.	-	1	ID=VITVvi_vCabSauv08_v1.1_H000002F.ver1.1.g000005.t01.CDS_7;Parent=VITVvi_vCabSauv08_v1.1_H000002F.ver1.1.g000005.t01;
VITVvi_vCabSauv08_v1.1.hap2.chr02	manual	CDS	4883379	4883744	.	-	1	ID=VITVvi_vCabSauv08_v1.1_H000002F.ver1.1.g000005.t01.CDS_6;Parent=VITVvi_vCabSauv08_v1.1_H000002F.ver1.1.g000005.t01;
VITVvi_vCabSauv08_v1.1.hap2.chr02	manual	CDS	4884189	4884555	.	-	2	ID=VITVvi_vCabSauv08_v1.1_H000002F.ver1.1.g000005.t01.CDS_5;Parent=VITVvi_vCabSauv08_v1.1_H000002F.ver1.1.g000005.t01;
VITVvi_vCabSauv08_v1.1.hap2.chr02	manual	CDS	4885321	4885459	.	-	0	ID=VITVvi_vCabSauv08_v1.1_H000002F.ver1.1.g000005.t01.CDS_4;Parent=VITVvi_vCabSauv08_v1.1_H000002F.ver1.1.g000005.t01;
VITVvi_vCabSauv08_v1.1.hap2.chr02	manual	CDS	4885575	4885845	.	-	1	ID=VITVvi_vCabSauv08_v1.1_H000002F.ver1.1.g000005.t01.CDS_3;Parent=VITVvi_vCabSauv08_v1.1_H000002F.ver1.1.g000005.t01;
VITVvi_vCabSauv08_v1.1.hap2.chr02	manual	CDS	4885929	4886038	.	-	0	ID=VITVvi_vCabSauv08_v1.1_H000002F.ver1.1.g000005.t01.CDS_2;Parent=VITVvi_vCabSauv08_v1.1_H000002F.ver1.1.g000005.t01;
VITVvi_vCabSauv08_v1.1.hap2.chr02	manual	CDS	4886321	4886461	.	-	0	ID=VITVvi_vCabSauv08_v1.1_H000002F.ver1.1.g000005.t01.CDS_1;Parent=VITVvi_vCabSauv08_v1.1_H000002F.ver1.1.g000005.t01;
VITVvi_vCabSauv08_v1.1.hap2.chr02	manual	gene	4891293	4894945	.	-	.	ID=VITVvi_vCabSauv08_v1.1_H000002F.ver1.1.g000006;Description=Beta fructafuranosidase;Sex=Female
VITVvi_vCabSauv08_v1.1.hap2.chr02	manual	mRNA	4891293	4894945	.	-	.	Parent=VITVvi_vCabSauv08_v1.1_H000002F.ver1.1.g000006;ID=VITVvi_vCabSauv08_v1.1_H000002F.ver1.1.g000006.t01;protein_ID=VITVvi_vCabSauv08_v1.1_H000002F.ver1.1.g000006.p01
VITVvi_vCabSauv08_v1.1.hap2.chr02	manual	exon	4891293	4891496	.	-	.	ID=VITVvi_vCabSauv08_v1.1_H000002F.ver1.1.g000006.t01.exon_6;Parent=VITVvi_vCabSauv08_v1.1_H000002F.ver1.1.g000006.t01;
VITVvi_vCabSauv08_v1.1.hap2.chr02	manual	exon	4891577	4891664	.	-	.	ID=VITVvi_vCabSauv08_v1.1_H000002F.ver1.1.g000006.t01.exon_5;Parent=VITVvi_vCabSauv08_v1.1_H000002F.ver1.1.g000006.t01;
VITVvi_vCabSauv08_v1.1.hap2.chr02	manual	exon	4891748	4891983	.	-	.	ID=VITVvi_vCabSauv08_v1.1_H000002F.ver1.1.g000006.t01.exon_4;Parent=VITVvi_vCabSauv08_v1.1_H000002F.ver1.1.g000006.t01;
VITVvi_vCabSauv08_v1.1.hap2.chr02	manual	exon	4892077	4892238	.	-	.	ID=VITVvi_vCabSauv08_v1.1_H000002F.ver1.1.g000006.t01.exon_3;Parent=VITVvi_vCabSauv08_v1.1_H000002F.ver1.1.g000006.t01;
VITVvi_vCabSauv08_v1.1.hap2.chr02	manual	exon	4892337	4893193	.	-	.	ID=VITVvi_vCabSauv08_v1.1_H000002F.ver1.1.g000006.t01.exon_2;Parent=VITVvi_vCabSauv08_v1.1_H000002F.ver1.1.g000006.t01;
VITVvi_vCabSauv08_v1.1.hap2.chr02	manual	exon	4894507	4894945	.	-	.	ID=VITVvi_vCabSauv08_v1.1_H000002F.ver1.1.g000006.t01.exon_1;Parent=VITVvi_vCabSauv08_v1.1_H000002F.ver1.1.g000006.t01;
VITVvi_vCabSauv08_v1.1.hap2.chr02	manual	CDS	4891293	4891496	.	-	0	ID=VITVvi_vCabSauv08_v1.1_H000002F.ver1.1.g000006.t01.CDS_6;Parent=VITVvi_vCabSauv08_v1.1_H000002F.ver1.1.g000006.t01;
VITVvi_vCabSauv08_v1.1.hap2.chr02	manual	CDS	4891577	4891664	.	-	1	ID=VITVvi_vCabSauv08_v1.1_H000002F.ver1.1.g000006.t01.CDS_5;Parent=VITVvi_vCabSauv08_v1.1_H000002F.ver1.1.g000006.t01;
VITVvi_vCabSauv08_v1.1.hap2.chr02	manual	CDS	4891748	4891983	.	-	0	ID=VITVvi_vCabSauv08_v1.1_H000002F.ver1.1.g000006.t01.CDS_4;Parent=VITVvi_vCabSauv08_v1.1_H000002F.ver1.1.g000006.t01;
VITVvi_vCabSauv08_v1.1.hap2.chr02	manual	CDS	4892077	4892238	.	-	0	ID=VITVvi_vCabSauv08_v1.1_H000002F.ver1.1.g000006.t01.CDS_3;Parent=VITVvi_vCabSauv08_v1.1_H000002F.ver1.1.g000006.t01;
VITVvi_vCabSauv08_v1.1.hap2.chr02	manual	CDS	4892337	4893193	.	-	2	ID=VITVvi_vCabSauv08_v1.1_H000002F.ver1.1.g000006.t01.CDS_2;Parent=VITVvi_vCabSauv08_v1.1_H000002F.ver1.1.g000006.t01;
VITVvi_vCabSauv08_v1.1.hap2.chr02	manual	CDS	4894507	4894945	.	-	0	ID=VITVvi_vCabSauv08_v1.1_H000002F.ver1.1.g000006.t01.CDS_1;Parent=VITVvi_vCabSauv08_v1.1_H000002F.ver1.1.g000006.t01;
VITVvi_vCabSauv08_v1.1.hap2.chr02	manual	gene	4896332	4905904	.	-	.	ID=VITVvi_vCabSauv08_v1.1_H000002F.ver1.1.g000007;Description=Aldolase;Sex=Female
VITVvi_vCabSauv08_v1.1.hap2.chr02	manual	mRNA	4896332	4905904	.	-	.	Parent=VITVvi_vCabSauv08_v1.1_H000002F.ver1.1.g000007;ID=VITVvi_vCabSauv08_v1.1_H000002F.ver1.1.g000007.t01;protein_ID=VITVvi_vCabSauv08_v1.1_H000002F.ver1.1.g000007.p01
VITVvi_vCabSauv08_v1.1.hap2.chr02	manual	exon	4896332	4896478	.	-	.	ID=VITVvi_vCabSauv08_v1.1_H000002F.ver1.1.g000007.t01.exon_13;Parent=VITVvi_vCabSauv08_v1.1_H000002F.ver1.1.g000007.t01;
VITVvi_vCabSauv08_v1.1.hap2.chr02	manual	exon	4897819	4897954	.	-	.	ID=VITVvi_vCabSauv08_v1.1_H000002F.ver1.1.g000007.t01.exon_12;Parent=VITVvi_vCabSauv08_v1.1_H000002F.ver1.1.g000007.t01;
VITVvi_vCabSauv08_v1.1.hap2.chr02	manual	exon	4898056	4898153	.	-	.	ID=VITVvi_vCabSauv08_v1.1_H000002F.ver1.1.g000007.t01.exon_11;Parent=VITVvi_vCabSauv08_v1.1_H000002F.ver1.1.g000007.t01;
VITVvi_vCabSauv08_v1.1.hap2.chr02	manual	exon	4900397	4900474	.	-	.	ID=VITVvi_vCabSauv08_v1.1_H000002F.ver1.1.g000007.t01.exon_10;Parent=VITVvi_vCabSauv08_v1.1_H000002F.ver1.1.g000007.t01;
VITVvi_vCabSauv08_v1.1.hap2.chr02	manual	exon	4900555	4900624	.	-	.	ID=VITVvi_vCabSauv08_v1.1_H000002F.ver1.1.g000007.t01.exon_9;Parent=VITVvi_vCabSauv08_v1.1_H000002F.ver1.1.g000007.t01;
VITVvi_vCabSauv08_v1.1.hap2.chr02	manual	exon	4902146	4902210	.	-	.	ID=VITVvi_vCabSauv08_v1.1_H000002F.ver1.1.g000007.t01.exon_8;Parent=VITVvi_vCabSauv08_v1.1_H000002F.ver1.1.g000007.t01;
VITVvi_vCabSauv08_v1.1.hap2.chr02	manual	exon	4902297	4902377	.	-	.	ID=VITVvi_vCabSauv08_v1.1_H000002F.ver1.1.g000007.t01.exon_7;Parent=VITVvi_vCabSauv08_v1.1_H000002F.ver1.1.g000007.t01;
VITVvi_vCabSauv08_v1.1.hap2.chr02	manual	exon	4904683	4904787	.	-	.	ID=VITVvi_vCabSauv08_v1.1_H000002F.ver1.1.g000007.t01.exon_6;Parent=VITVvi_vCabSauv08_v1.1_H000002F.ver1.1.g000007.t01;
VITVvi_vCabSauv08_v1.1.hap2.chr02	manual	exon	4904858	4904941	.	-	.	ID=VITVvi_vCabSauv08_v1.1_H000002F.ver1.1.g000007.t01.exon_5;Parent=VITVvi_vCabSauv08_v1.1_H000002F.ver1.1.g000007.t01;
VITVvi_vCabSauv08_v1.1.hap2.chr02	manual	exon	4905038	4905113	.	-	.	ID=VITVvi_vCabSauv08_v1.1_H000002F.ver1.1.g000007.t01.exon_4;Parent=VITVvi_vCabSauv08_v1.1_H000002F.ver1.1.g000007.t01;
VITVvi_vCabSauv08_v1.1.hap2.chr02	manual	exon	4905499	4905577	.	-	.	ID=VITVvi_vCabSauv08_v1.1_H000002F.ver1.1.g000007.t01.exon_3;Parent=VITVvi_vCabSauv08_v1.1_H000002F.ver1.1.g000007.t01;
VITVvi_vCabSauv08_v1.1.hap2.chr02	manual	exon	4905667	4905781	.	-	.	ID=VITVvi_vCabSauv08_v1.1_H000002F.ver1.1.g000007.t01.exon_2;Parent=VITVvi_vCabSauv08_v1.1_H000002F.ver1.1.g000007.t01;
VITVvi_vCabSauv08_v1.1.hap2.chr02	manual	exon	4905848	4905904	.	-	.	ID=VITVvi_vCabSauv08_v1.1_H000002F.ver1.1.g000007.t01.exon_1;Parent=VITVvi_vCabSauv08_v1.1_H000002F.ver1.1.g000007.t01;
VITVvi_vCabSauv08_v1.1.hap2.chr02	manual	CDS	4896332	4896478	.	-	0	ID=VITVvi_vCabSauv08_v1.1_H000002F.ver1.1.g000007.t01.CDS_13;Parent=VITVvi_vCabSauv08_v1.1_H000002F.ver1.1.g000007.t01;
VITVvi_vCabSauv08_v1.1.hap2.chr02	manual	CDS	4897819	4897954	.	-	1	ID=VITVvi_vCabSauv08_v1.1_H000002F.ver1.1.g000007.t01.CDS_12;Parent=VITVvi_vCabSauv08_v1.1_H000002F.ver1.1.g000007.t01;
VITVvi_vCabSauv08_v1.1.hap2.chr02	manual	CDS	4898056	4898153	.	-	0	ID=VITVvi_vCabSauv08_v1.1_H000002F.ver1.1.g000007.t01.CDS_11;Parent=VITVvi_vCabSauv08_v1.1_H000002F.ver1.1.g000007.t01;
VITVvi_vCabSauv08_v1.1.hap2.chr02	manual	CDS	4900397	4900474	.	-	0	ID=VITVvi_vCabSauv08_v1.1_H000002F.ver1.1.g000007.t01.CDS_10;Parent=VITVvi_vCabSauv08_v1.1_H000002F.ver1.1.g000007.t01;
VITVvi_vCabSauv08_v1.1.hap2.chr02	manual	CDS	4900555	4900624	.	-	1	ID=VITVvi_vCabSauv08_v1.1_H000002F.ver1.1.g000007.t01.CDS_9;Parent=VITVvi_vCabSauv08_v1.1_H000002F.ver1.1.g000007.t01;
VITVvi_vCabSauv08_v1.1.hap2.chr02	manual	CDS	4902146	4902210	.	-	0	ID=VITVvi_vCabSauv08_v1.1_H000002F.ver1.1.g000007.t01.CDS_8;Parent=VITVvi_vCabSauv08_v1.1_H000002F.ver1.1.g000007.t01;
VITVvi_vCabSauv08_v1.1.hap2.chr02	manual	CDS	4902297	4902377	.	-	0	ID=VITVvi_vCabSauv08_v1.1_H000002F.ver1.1.g000007.t01.CDS_7;Parent=VITVvi_vCabSauv08_v1.1_H000002F.ver1.1.g000007.t01;
VITVvi_vCabSauv08_v1.1.hap2.chr02	manual	CDS	4904683	4904787	.	-	0	ID=VITVvi_vCabSauv08_v1.1_H000002F.ver1.1.g000007.t01.CDS_6;Parent=VITVvi_vCabSauv08_v1.1_H000002F.ver1.1.g000007.t01;
VITVvi_vCabSauv08_v1.1.hap2.chr02	manual	CDS	4904858	4904941	.	-	0	ID=VITVvi_vCabSauv08_v1.1_H000002F.ver1.1.g000007.t01.CDS_5;Parent=VITVvi_vCabSauv08_v1.1_H000002F.ver1.1.g000007.t01;
VITVvi_vCabSauv08_v1.1.hap2.chr02	manual	CDS	4905038	4905113	.	-	1	ID=VITVvi_vCabSauv08_v1.1_H000002F.ver1.1.g000007.t01.CDS_4;Parent=VITVvi_vCabSauv08_v1.1_H000002F.ver1.1.g000007.t01;
VITVvi_vCabSauv08_v1.1.hap2.chr02	manual	CDS	4905499	4905577	.	-	2	ID=VITVvi_vCabSauv08_v1.1_H000002F.ver1.1.g000007.t01.CDS_3;Parent=VITVvi_vCabSauv08_v1.1_H000002F.ver1.1.g000007.t01;
VITVvi_vCabSauv08_v1.1.hap2.chr02	manual	CDS	4905667	4905781	.	-	0	ID=VITVvi_vCabSauv08_v1.1_H000002F.ver1.1.g000007.t01.CDS_2;Parent=VITVvi_vCabSauv08_v1.1_H000002F.ver1.1.g000007.t01;
VITVvi_vCabSauv08_v1.1.hap2.chr02	manual	CDS	4905848	4905904	.	-	0	ID=VITVvi_vCabSauv08_v1.1_H000002F.ver1.1.g000007.t01.CDS_1;Parent=VITVvi_vCabSauv08_v1.1_H000002F.ver1.1.g000007.t01;
VITVvi_vCabSauv08_v1.1.hap2.chr02	manual	gene	4907069	4909406	.	-	.	ID=VITVvi_vCabSauv08_v1.1_H000002F.ver1.1.g000008;Description=TPP;Sex=Female
VITVvi_vCabSauv08_v1.1.hap2.chr02	manual	mRNA	4907069	4909406	.	-	.	Parent=VITVvi_vCabSauv08_v1.1_H000002F.ver1.1.g000008;ID=VITVvi_vCabSauv08_v1.1_H000002F.ver1.1.g000008.t01;protein_ID=VITVvi_vCabSauv08_v1.1_H000002F.ver1.1.g000008.p01
VITVvi_vCabSauv08_v1.1.hap2.chr02	manual	exon	4907069	4907146	.	-	.	ID=VITVvi_vCabSauv08_v1.1_H000002F.ver1.1.g000008.t01.exon_11;Parent=VITVvi_vCabSauv08_v1.1_H000002F.ver1.1.g000008.t01;
VITVvi_vCabSauv08_v1.1.hap2.chr02	manual	exon	4907247	4907339	.	-	.	ID=VITVvi_vCabSauv08_v1.1_H000002F.ver1.1.g000008.t01.exon_10;Parent=VITVvi_vCabSauv08_v1.1_H000002F.ver1.1.g000008.t01;
VITVvi_vCabSauv08_v1.1.hap2.chr02	manual	exon	4907438	4907508	.	-	.	ID=VITVvi_vCabSauv08_v1.1_H000002F.ver1.1.g000008.t01.exon_9;Parent=VITVvi_vCabSauv08_v1.1_H000002F.ver1.1.g000008.t01;
VITVvi_vCabSauv08_v1.1.hap2.chr02	manual	exon	4907596	4907665	.	-	.	ID=VITVvi_vCabSauv08_v1.1_H000002F.ver1.1.g000008.t01.exon_8;Parent=VITVvi_vCabSauv08_v1.1_H000002F.ver1.1.g000008.t01;
VITVvi_vCabSauv08_v1.1.hap2.chr02	manual	exon	4907778	4907855	.	-	.	ID=VITVvi_vCabSauv08_v1.1_H000002F.ver1.1.g000008.t01.exon_7;Parent=VITVvi_vCabSauv08_v1.1_H000002F.ver1.1.g000008.t01;
VITVvi_vCabSauv08_v1.1.hap2.chr02	manual	exon	4907973	4908074	.	-	.	ID=VITVvi_vCabSauv08_v1.1_H000002F.ver1.1.g000008.t01.exon_6;Parent=VITVvi_vCabSauv08_v1.1_H000002F.ver1.1.g000008.t01;
VITVvi_vCabSauv08_v1.1.hap2.chr02	manual	exon	4908181	4908237	.	-	.	ID=VITVvi_vCabSauv08_v1.1_H000002F.ver1.1.g000008.t01.exon_5;Parent=VITVvi_vCabSauv08_v1.1_H000002F.ver1.1.g000008.t01;
VITVvi_vCabSauv08_v1.1.hap2.chr02	manual	exon	4908419	4908544	.	-	.	ID=VITVvi_vCabSauv08_v1.1_H000002F.ver1.1.g000008.t01.exon_4;Parent=VITVvi_vCabSauv08_v1.1_H000002F.ver1.1.g000008.t01;
VITVvi_vCabSauv08_v1.1.hap2.chr02	manual	exon	4908674	4908745	.	-	.	ID=VITVvi_vCabSauv08_v1.1_H000002F.ver1.1.g000008.t01.exon_3;Parent=VITVvi_vCabSauv08_v1.1_H000002F.ver1.1.g000008.t01;
VITVvi_vCabSauv08_v1.1.hap2.chr02	manual	exon	4908842	4908982	.	-	.	ID=VITVvi_vCabSauv08_v1.1_H000002F.ver1.1.g000008.t01.exon_2;Parent=VITVvi_vCabSauv08_v1.1_H000002F.ver1.1.g000008.t01;
VITVvi_vCabSauv08_v1.1.hap2.chr02	manual	exon	4909116	4909406	.	-	.	ID=VITVvi_vCabSauv08_v1.1_H000002F.ver1.1.g000008.t01.exon_1;Parent=VITVvi_vCabSauv08_v1.1_H000002F.ver1.1.g000008.t01;
VITVvi_vCabSauv08_v1.1.hap2.chr02	manual	CDS	4907069	4907146	.	-	0	ID=VITVvi_vCabSauv08_v1.1_H000002F.ver1.1.g000008.t01.CDS_11;Parent=VITVvi_vCabSauv08_v1.1_H000002F.ver1.1.g000008.t01;
VITVvi_vCabSauv08_v1.1.hap2.chr02	manual	CDS	4907247	4907339	.	-	0	ID=VITVvi_vCabSauv08_v1.1_H000002F.ver1.1.g000008.t01.CDS_10;Parent=VITVvi_vCabSauv08_v1.1_H000002F.ver1.1.g000008.t01;
VITVvi_vCabSauv08_v1.1.hap2.chr02	manual	CDS	4907438	4907508	.	-	2	ID=VITVvi_vCabSauv08_v1.1_H000002F.ver1.1.g000008.t01.CDS_9;Parent=VITVvi_vCabSauv08_v1.1_H000002F.ver1.1.g000008.t01;
VITVvi_vCabSauv08_v1.1.hap2.chr02	manual	CDS	4907596	4907665	.	-	0	ID=VITVvi_vCabSauv08_v1.1_H000002F.ver1.1.g000008.t01.CDS_8;Parent=VITVvi_vCabSauv08_v1.1_H000002F.ver1.1.g000008.t01;
VITVvi_vCabSauv08_v1.1.hap2.chr02	manual	CDS	4907778	4907855	.	-	2	ID=VITVvi_vCabSauv08_v1.1_H000002F.ver1.1.g000008.t01.CDS_7;Parent=VITVvi_vCabSauv08_v1.1_H000002F.ver1.1.g000008.t01;
VITVvi_vCabSauv08_v1.1.hap2.chr02	manual	CDS	4907973	4908074	.	-	2	ID=VITVvi_vCabSauv08_v1.1_H000002F.ver1.1.g000008.t01.CDS_6;Parent=VITVvi_vCabSauv08_v1.1_H000002F.ver1.1.g000008.t01;
VITVvi_vCabSauv08_v1.1.hap2.chr02	manual	CDS	4908181	4908237	.	-	2	ID=VITVvi_vCabSauv08_v1.1_H000002F.ver1.1.g000008.t01.CDS_5;Parent=VITVvi_vCabSauv08_v1.1_H000002F.ver1.1.g000008.t01;
VITVvi_vCabSauv08_v1.1.hap2.chr02	manual	CDS	4908419	4908544	.	-	1	ID=VITVvi_vCabSauv08_v1.1_H000002F.ver1.1.g000008.t01.CDS_4;Parent=VITVvi_vCabSauv08_v1.1_H000002F.ver1.1.g000008.t01;
VITVvi_vCabSauv08_v1.1.hap2.chr02	manual	CDS	4908674	4908745	.	-	1	ID=VITVvi_vCabSauv08_v1.1_H000002F.ver1.1.g000008.t01.CDS_3;Parent=VITVvi_vCabSauv08_v1.1_H000002F.ver1.1.g000008.t01;
VITVvi_vCabSauv08_v1.1.hap2.chr02	manual	CDS	4908842	4908982	.	-	1	ID=VITVvi_vCabSauv08_v1.1_H000002F.ver1.1.g000008.t01.CDS_2;Parent=VITVvi_vCabSauv08_v1.1_H000002F.ver1.1.g000008.t01;
VITVvi_vCabSauv08_v1.1.hap2.chr02	manual	CDS	4909116	4909406	.	-	0	ID=VITVvi_vCabSauv08_v1.1_H000002F.ver1.1.g000008.t01.CDS_1;Parent=VITVvi_vCabSauv08_v1.1_H000002F.ver1.1.g000008.t01;
VITVvi_vCabSauv08_v1.1.hap2.chr02	manual	gene	4932989	4933667	.	-	.	ID=VITVvi_vCabSauv08_v1.1_H000002F.ver1.1.g000009;Description=INP1;Notes=pseudogene;Sex=Female
VITVvi_vCabSauv08_v1.1.hap2.chr02	manual	transcript	4932989	4933667	.	-	.	ID=VITVvi_vCabSauv08_v1.1_H000002F.ver1.1.g000009.t01;Parent=VITVvi_vCabSauv08_v1.1_H000002F.ver1.1.g000009
VITVvi_vCabSauv08_v1.1.hap2.chr02	manual	exon	4932989	4933667	.	-	.	ID=VITVvi_vCabSauv08_v1.1_H000002F.ver1.1.g000009.t01.exon_1;Parent=VITVvi_vCabSauv08_v1.1_H000002F.ver1.1.g000009.t01
VITVvi_vCabSauv08_v1.1.hap2.chr02	manual	gene	4937282	4938616	.	+	.	ID=VITVvi_vCabSauv08_v1.1_H000002F.ver1.1.g000010;Description=Exostosin family protein;Sex=Female
VITVvi_vCabSauv08_v1.1.hap2.chr02	manual	mRNA	4937282	4938616	.	+	.	Parent=VITVvi_vCabSauv08_v1.1_H000002F.ver1.1.g000010;ID=VITVvi_vCabSauv08_v1.1_H000002F.ver1.1.g000010.t01;protein_ID=VITVvi_vCabSauv08_v1.1_H000002F.ver1.1.g000010.p01
VITVvi_vCabSauv08_v1.1.hap2.chr02	manual	exon	4937282	4938616	.	+	.	ID=VITVvi_vCabSauv08_v1.1_H000002F.ver1.1.g000010.t01.exon_1;Parent=VITVvi_vCabSauv08_v1.1_H000002F.ver1.1.g000010.t01;
VITVvi_vCabSauv08_v1.1.hap2.chr02	manual	CDS	4937282	4938616	.	+	0	ID=VITVvi_vCabSauv08_v1.1_H000002F.ver1.1.g000010.t01.CDS_1;Parent=VITVvi_vCabSauv08_v1.1_H000002F.ver1.1.g000010.t01;
VITVvi_vCabSauv08_v1.1.hap2.chr02	manual	gene	4939164	4950217	.	-	.	ID=VITVvi_vCabSauv08_v1.1_H000002F.ver1.1.g000011;Description=KASIII;Sex=Female
VITVvi_vCabSauv08_v1.1.hap2.chr02	manual	mRNA	4939164	4950217	.	-	.	Parent=VITVvi_vCabSauv08_v1.1_H000002F.ver1.1.g000011;ID=VITVvi_vCabSauv08_v1.1_H000002F.ver1.1.g000011.t01;protein_ID=VITVvi_vCabSauv08_v1.1_H000002F.ver1.1.g000011.p01
VITVvi_vCabSauv08_v1.1.hap2.chr02	manual	exon	4939164	4939385	.	-	.	ID=VITVvi_vCabSauv08_v1.1_H000002F.ver1.1.g000011.t01.exon_8;Parent=VITVvi_vCabSauv08_v1.1_H000002F.ver1.1.g000011.t01;
VITVvi_vCabSauv08_v1.1.hap2.chr02	manual	exon	4940044	4940266	.	-	.	ID=VITVvi_vCabSauv08_v1.1_H000002F.ver1.1.g000011.t01.exon_7;Parent=VITVvi_vCabSauv08_v1.1_H000002F.ver1.1.g000011.t01;
VITVvi_vCabSauv08_v1.1.hap2.chr02	manual	exon	4940353	4940417	.	-	.	ID=VITVvi_vCabSauv08_v1.1_H000002F.ver1.1.g000011.t01.exon_6;Parent=VITVvi_vCabSauv08_v1.1_H000002F.ver1.1.g000011.t01;
VITVvi_vCabSauv08_v1.1.hap2.chr02	manual	exon	4944091	4944209	.	-	.	ID=VITVvi_vCabSauv08_v1.1_H000002F.ver1.1.g000011.t01.exon_5;Parent=VITVvi_vCabSauv08_v1.1_H000002F.ver1.1.g000011.t01;
VITVvi_vCabSauv08_v1.1.hap2.chr02	manual	exon	4944298	4944403	.	-	.	ID=VITVvi_vCabSauv08_v1.1_H000002F.ver1.1.g000011.t01.exon_4;Parent=VITVvi_vCabSauv08_v1.1_H000002F.ver1.1.g000011.t01;
VITVvi_vCabSauv08_v1.1.hap2.chr02	manual	exon	4945043	4945179	.	-	.	ID=VITVvi_vCabSauv08_v1.1_H000002F.ver1.1.g000011.t01.exon_3;Parent=VITVvi_vCabSauv08_v1.1_H000002F.ver1.1.g000011.t01;
VITVvi_vCabSauv08_v1.1.hap2.chr02	manual	exon	4946249	4946397	.	-	.	ID=VITVvi_vCabSauv08_v1.1_H000002F.ver1.1.g000011.t01.exon_2;Parent=VITVvi_vCabSauv08_v1.1_H000002F.ver1.1.g000011.t01;
VITVvi_vCabSauv08_v1.1.hap2.chr02	manual	exon	4950036	4950217	.	-	.	ID=VITVvi_vCabSauv08_v1.1_H000002F.ver1.1.g000011.t01.exon_1;Parent=VITVvi_vCabSauv08_v1.1_H000002F.ver1.1.g000011.t01;
VITVvi_vCabSauv08_v1.1.hap2.chr02	manual	CDS	4939164	4939385	.	-	0	ID=VITVvi_vCabSauv08_v1.1_H000002F.ver1.1.g000011.t01.CDS_8;Parent=VITVvi_vCabSauv08_v1.1_H000002F.ver1.1.g000011.t01;
VITVvi_vCabSauv08_v1.1.hap2.chr02	manual	CDS	4940044	4940266	.	-	1	ID=VITVvi_vCabSauv08_v1.1_H000002F.ver1.1.g000011.t01.CDS_7;Parent=VITVvi_vCabSauv08_v1.1_H000002F.ver1.1.g000011.t01;
VITVvi_vCabSauv08_v1.1.hap2.chr02	manual	CDS	4940353	4940417	.	-	0	ID=VITVvi_vCabSauv08_v1.1_H000002F.ver1.1.g000011.t01.CDS_6;Parent=VITVvi_vCabSauv08_v1.1_H000002F.ver1.1.g000011.t01;
VITVvi_vCabSauv08_v1.1.hap2.chr02	manual	CDS	4944091	4944209	.	-	2	ID=VITVvi_vCabSauv08_v1.1_H000002F.ver1.1.g000011.t01.CDS_5;Parent=VITVvi_vCabSauv08_v1.1_H000002F.ver1.1.g000011.t01;
VITVvi_vCabSauv08_v1.1.hap2.chr02	manual	CDS	4944298	4944403	.	-	0	ID=VITVvi_vCabSauv08_v1.1_H000002F.ver1.1.g000011.t01.CDS_4;Parent=VITVvi_vCabSauv08_v1.1_H000002F.ver1.1.g000011.t01;
VITVvi_vCabSauv08_v1.1.hap2.chr02	manual	CDS	4945043	4945179	.	-	2	ID=VITVvi_vCabSauv08_v1.1_H000002F.ver1.1.g000011.t01.CDS_3;Parent=VITVvi_vCabSauv08_v1.1_H000002F.ver1.1.g000011.t01;
VITVvi_vCabSauv08_v1.1.hap2.chr02	manual	CDS	4946249	4946397	.	-	1	ID=VITVvi_vCabSauv08_v1.1_H000002F.ver1.1.g000011.t01.CDS_2;Parent=VITVvi_vCabSauv08_v1.1_H000002F.ver1.1.g000011.t01;
VITVvi_vCabSauv08_v1.1.hap2.chr02	manual	CDS	4950036	4950217	.	-	0	ID=VITVvi_vCabSauv08_v1.1_H000002F.ver1.1.g000011.t01.CDS_1;Parent=VITVvi_vCabSauv08_v1.1_H000002F.ver1.1.g000011.t01;
VITVvi_vCabSauv08_v1.1.hap2.chr02	manual	gene	4958630	4959746	.	+	.	ID=VITVvi_vCabSauv08_v1.1_H000002F.ver1.1.g000012;Description=PLATZ transcription factor;Sex=Female
VITVvi_vCabSauv08_v1.1.hap2.chr02	manual	mRNA	4958630	4959746	.	+	.	Parent=VITVvi_vCabSauv08_v1.1_H000002F.ver1.1.g000012;ID=VITVvi_vCabSauv08_v1.1_H000002F.ver1.1.g000012.t01;protein_ID=VITVvi_vCabSauv08_v1.1_H000002F.ver1.1.g000012.p01
VITVvi_vCabSauv08_v1.1.hap2.chr02	manual	exon	4958630	4958632	.	+	.	ID=VITVvi_vCabSauv08_v1.1_H000002F.ver1.1.g000012.t01.exon_1;Parent=VITVvi_vCabSauv08_v1.1_H000002F.ver1.1.g000012.t01;
VITVvi_vCabSauv08_v1.1.hap2.chr02	manual	exon	4958711	4958890	.	+	.	ID=VITVvi_vCabSauv08_v1.1_H000002F.ver1.1.g000012.t01.exon_2;Parent=VITVvi_vCabSauv08_v1.1_H000002F.ver1.1.g000012.t01;
VITVvi_vCabSauv08_v1.1.hap2.chr02	manual	exon	4959002	4959076	.	+	.	ID=VITVvi_vCabSauv08_v1.1_H000002F.ver1.1.g000012.t01.exon_3;Parent=VITVvi_vCabSauv08_v1.1_H000002F.ver1.1.g000012.t01;
VITVvi_vCabSauv08_v1.1.hap2.chr02	manual	exon	4959157	4959297	.	+	.	ID=VITVvi_vCabSauv08_v1.1_H000002F.ver1.1.g000012.t01.exon_4;Parent=VITVvi_vCabSauv08_v1.1_H000002F.ver1.1.g000012.t01;
VITVvi_vCabSauv08_v1.1.hap2.chr02	manual	exon	4959384	4959746	.	+	.	ID=VITVvi_vCabSauv08_v1.1_H000002F.ver1.1.g000012.t01.exon_5;Parent=VITVvi_vCabSauv08_v1.1_H000002F.ver1.1.g000012.t01;
VITVvi_vCabSauv08_v1.1.hap2.chr02	manual	CDS	4958630	4958632	.	+	0	ID=VITVvi_vCabSauv08_v1.1_H000002F.ver1.1.g000012.t01.CDS_1;Parent=VITVvi_vCabSauv08_v1.1_H000002F.ver1.1.g000012.t01;
VITVvi_vCabSauv08_v1.1.hap2.chr02	manual	CDS	4958711	4958890	.	+	0	ID=VITVvi_vCabSauv08_v1.1_H000002F.ver1.1.g000012.t01.CDS_2;Parent=VITVvi_vCabSauv08_v1.1_H000002F.ver1.1.g000012.t01;
VITVvi_vCabSauv08_v1.1.hap2.chr02	manual	CDS	4959002	4959076	.	+	0	ID=VITVvi_vCabSauv08_v1.1_H000002F.ver1.1.g000012.t01.CDS_3;Parent=VITVvi_vCabSauv08_v1.1_H000002F.ver1.1.g000012.t01;
VITVvi_vCabSauv08_v1.1.hap2.chr02	manual	CDS	4959157	4959297	.	+	0	ID=VITVvi_vCabSauv08_v1.1_H000002F.ver1.1.g000012.t01.CDS_4;Parent=VITVvi_vCabSauv08_v1.1_H000002F.ver1.1.g000012.t01;
VITVvi_vCabSauv08_v1.1.hap2.chr02	manual	CDS	4959384	4959746	.	+	0	ID=VITVvi_vCabSauv08_v1.1_H000002F.ver1.1.g000012.t01.CDS_5;Parent=VITVvi_vCabSauv08_v1.1_H000002F.ver1.1.g000012.t01;
VITVvi_vCabSauv08_v1.1.hap2.chr02	manual	gene	4961407	4965221	.	-	.	ID=VITVvi_vCabSauv08_v1.1_H000002F.ver1.1.g000013;Description=FMO #1;Sex=Female
VITVvi_vCabSauv08_v1.1.hap2.chr02	manual	mRNA	4961407	4965221	.	-	.	Parent=VITVvi_vCabSauv08_v1.1_H000002F.ver1.1.g000013;ID=VITVvi_vCabSauv08_v1.1_H000002F.ver1.1.g000013.t01;protein_ID=VITVvi_vCabSauv08_v1.1_H000002F.ver1.1.g000013.p01
VITVvi_vCabSauv08_v1.1.hap2.chr02	manual	exon	4961407	4961580	.	-	.	ID=VITVvi_vCabSauv08_v1.1_H000002F.ver1.1.g000013.t01.exon_7;Parent=VITVvi_vCabSauv08_v1.1_H000002F.ver1.1.g000013.t01;
VITVvi_vCabSauv08_v1.1.hap2.chr02	manual	exon	4961665	4961838	.	-	.	ID=VITVvi_vCabSauv08_v1.1_H000002F.ver1.1.g000013.t01.exon_6;Parent=VITVvi_vCabSauv08_v1.1_H000002F.ver1.1.g000013.t01;
VITVvi_vCabSauv08_v1.1.hap2.chr02	manual	exon	4961925	4962060	.	-	.	ID=VITVvi_vCabSauv08_v1.1_H000002F.ver1.1.g000013.t01.exon_5;Parent=VITVvi_vCabSauv08_v1.1_H000002F.ver1.1.g000013.t01;
VITVvi_vCabSauv08_v1.1.hap2.chr02	manual	exon	4962177	4962259	.	-	.	ID=VITVvi_vCabSauv08_v1.1_H000002F.ver1.1.g000013.t01.exon_4;Parent=VITVvi_vCabSauv08_v1.1_H000002F.ver1.1.g000013.t01;
VITVvi_vCabSauv08_v1.1.hap2.chr02	manual	exon	4962378	4962530	.	-	.	ID=VITVvi_vCabSauv08_v1.1_H000002F.ver1.1.g000013.t01.exon_3;Parent=VITVvi_vCabSauv08_v1.1_H000002F.ver1.1.g000013.t01;
VITVvi_vCabSauv08_v1.1.hap2.chr02	manual	exon	4962792	4962862	.	-	.	ID=VITVvi_vCabSauv08_v1.1_H000002F.ver1.1.g000013.t01.exon_2;Parent=VITVvi_vCabSauv08_v1.1_H000002F.ver1.1.g000013.t01;
VITVvi_vCabSauv08_v1.1.hap2.chr02	manual	exon	4964699	4965221	.	-	.	ID=VITVvi_vCabSauv08_v1.1_H000002F.ver1.1.g000013.t01.exon_1;Parent=VITVvi_vCabSauv08_v1.1_H000002F.ver1.1.g000013.t01;
VITVvi_vCabSauv08_v1.1.hap2.chr02	manual	CDS	4961407	4961580	.	-	0	ID=VITVvi_vCabSauv08_v1.1_H000002F.ver1.1.g000013.t01.CDS_7;Parent=VITVvi_vCabSauv08_v1.1_H000002F.ver1.1.g000013.t01;
VITVvi_vCabSauv08_v1.1.hap2.chr02	manual	CDS	4961665	4961838	.	-	0	ID=VITVvi_vCabSauv08_v1.1_H000002F.ver1.1.g000013.t01.CDS_6;Parent=VITVvi_vCabSauv08_v1.1_H000002F.ver1.1.g000013.t01;
VITVvi_vCabSauv08_v1.1.hap2.chr02	manual	CDS	4961925	4962060	.	-	1	ID=VITVvi_vCabSauv08_v1.1_H000002F.ver1.1.g000013.t01.CDS_5;Parent=VITVvi_vCabSauv08_v1.1_H000002F.ver1.1.g000013.t01;
VITVvi_vCabSauv08_v1.1.hap2.chr02	manual	CDS	4962177	4962259	.	-	0	ID=VITVvi_vCabSauv08_v1.1_H000002F.ver1.1.g000013.t01.CDS_4;Parent=VITVvi_vCabSauv08_v1.1_H000002F.ver1.1.g000013.t01;
VITVvi_vCabSauv08_v1.1.hap2.chr02	manual	CDS	4962378	4962530	.	-	0	ID=VITVvi_vCabSauv08_v1.1_H000002F.ver1.1.g000013.t01.CDS_3;Parent=VITVvi_vCabSauv08_v1.1_H000002F.ver1.1.g000013.t01;
VITVvi_vCabSauv08_v1.1.hap2.chr02	manual	CDS	4962792	4962862	.	-	2	ID=VITVvi_vCabSauv08_v1.1_H000002F.ver1.1.g000013.t01.CDS_2;Parent=VITVvi_vCabSauv08_v1.1_H000002F.ver1.1.g000013.t01;
VITVvi_vCabSauv08_v1.1.hap2.chr02	manual	CDS	4964699	4965221	.	-	0	ID=VITVvi_vCabSauv08_v1.1_H000002F.ver1.1.g000013.t01.CDS_1;Parent=VITVvi_vCabSauv08_v1.1_H000002F.ver1.1.g000013.t01;
VITVvi_vCabSauv08_v1.1.hap2.chr02	manual	gene	4967109	4969985	.	-	.	ID=VITVvi_vCabSauv08_v1.1_H000002F.ver1.1.g000014;Description=FMO #4;Sex=Female
VITVvi_vCabSauv08_v1.1.hap2.chr02	manual	mRNA	4967109	4969985	.	-	.	Parent=VITVvi_vCabSauv08_v1.1_H000002F.ver1.1.g000014;ID=VITVvi_vCabSauv08_v1.1_H000002F.ver1.1.g000014.t01;protein_ID=VITVvi_vCabSauv08_v1.1_H000002F.ver1.1.g000014.p01
VITVvi_vCabSauv08_v1.1.hap2.chr02	manual	exon	4967109	4967297	.	-	.	ID=VITVvi_vCabSauv08_v1.1_H000002F.ver1.1.g000014.t01.exon_7;Parent=VITVvi_vCabSauv08_v1.1_H000002F.ver1.1.g000014.t01;
VITVvi_vCabSauv08_v1.1.hap2.chr02	manual	exon	4967476	4967649	.	-	.	ID=VITVvi_vCabSauv08_v1.1_H000002F.ver1.1.g000014.t01.exon_6;Parent=VITVvi_vCabSauv08_v1.1_H000002F.ver1.1.g000014.t01;
VITVvi_vCabSauv08_v1.1.hap2.chr02	manual	exon	4967732	4967867	.	-	.	ID=VITVvi_vCabSauv08_v1.1_H000002F.ver1.1.g000014.t01.exon_5;Parent=VITVvi_vCabSauv08_v1.1_H000002F.ver1.1.g000014.t01;
VITVvi_vCabSauv08_v1.1.hap2.chr02	manual	exon	4967979	4968061	.	-	.	ID=VITVvi_vCabSauv08_v1.1_H000002F.ver1.1.g000014.t01.exon_4;Parent=VITVvi_vCabSauv08_v1.1_H000002F.ver1.1.g000014.t01;
VITVvi_vCabSauv08_v1.1.hap2.chr02	manual	exon	4968149	4968301	.	-	.	ID=VITVvi_vCabSauv08_v1.1_H000002F.ver1.1.g000014.t01.exon_3;Parent=VITVvi_vCabSauv08_v1.1_H000002F.ver1.1.g000014.t01;
VITVvi_vCabSauv08_v1.1.hap2.chr02	manual	exon	4969200	4969270	.	-	.	ID=VITVvi_vCabSauv08_v1.1_H000002F.ver1.1.g000014.t01.exon_2;Parent=VITVvi_vCabSauv08_v1.1_H000002F.ver1.1.g000014.t01;
VITVvi_vCabSauv08_v1.1.hap2.chr02	manual	exon	4969436	4969985	.	-	.	ID=VITVvi_vCabSauv08_v1.1_H000002F.ver1.1.g000014.t01.exon_1;Parent=VITVvi_vCabSauv08_v1.1_H000002F.ver1.1.g000014.t01;
VITVvi_vCabSauv08_v1.1.hap2.chr02	manual	CDS	4967109	4967297	.	-	0	ID=VITVvi_vCabSauv08_v1.1_H000002F.ver1.1.g000014.t01.CDS_7;Parent=VITVvi_vCabSauv08_v1.1_H000002F.ver1.1.g000014.t01;
VITVvi_vCabSauv08_v1.1.hap2.chr02	manual	CDS	4967476	4967649	.	-	0	ID=VITVvi_vCabSauv08_v1.1_H000002F.ver1.1.g000014.t01.CDS_6;Parent=VITVvi_vCabSauv08_v1.1_H000002F.ver1.1.g000014.t01;
VITVvi_vCabSauv08_v1.1.hap2.chr02	manual	CDS	4967732	4967867	.	-	1	ID=VITVvi_vCabSauv08_v1.1_H000002F.ver1.1.g000014.t01.CDS_5;Parent=VITVvi_vCabSauv08_v1.1_H000002F.ver1.1.g000014.t01;
VITVvi_vCabSauv08_v1.1.hap2.chr02	manual	CDS	4967979	4968061	.	-	0	ID=VITVvi_vCabSauv08_v1.1_H000002F.ver1.1.g000014.t01.CDS_4;Parent=VITVvi_vCabSauv08_v1.1_H000002F.ver1.1.g000014.t01;
VITVvi_vCabSauv08_v1.1.hap2.chr02	manual	CDS	4968149	4968301	.	-	0	ID=VITVvi_vCabSauv08_v1.1_H000002F.ver1.1.g000014.t01.CDS_3;Parent=VITVvi_vCabSauv08_v1.1_H000002F.ver1.1.g000014.t01;
VITVvi_vCabSauv08_v1.1.hap2.chr02	manual	CDS	4969200	4969270	.	-	2	ID=VITVvi_vCabSauv08_v1.1_H000002F.ver1.1.g000014.t01.CDS_2;Parent=VITVvi_vCabSauv08_v1.1_H000002F.ver1.1.g000014.t01;
VITVvi_vCabSauv08_v1.1.hap2.chr02	manual	CDS	4969436	4969985	.	-	0	ID=VITVvi_vCabSauv08_v1.1_H000002F.ver1.1.g000014.t01.CDS_1;Parent=VITVvi_vCabSauv08_v1.1_H000002F.ver1.1.g000014.t01;
VITVvi_vCabSauv08_v1.1.hap2.chr02	manual	gene	4972012	4975109	.	-	.	ID=VITVvi_vCabSauv08_v1.1_H000002F.ver1.1.g000015;Description=FMO #2;Sex=Female
VITVvi_vCabSauv08_v1.1.hap2.chr02	manual	mRNA	4972012	4975109	.	-	.	Parent=VITVvi_vCabSauv08_v1.1_H000002F.ver1.1.g000015;ID=VITVvi_vCabSauv08_v1.1_H000002F.ver1.1.g000015.t01;protein_ID=VITVvi_vCabSauv08_v1.1_H000002F.ver1.1.g000015.p01
VITVvi_vCabSauv08_v1.1.hap2.chr02	manual	exon	4972012	4972221	.	-	.	ID=VITVvi_vCabSauv08_v1.1_H000002F.ver1.1.g000015.t01.exon_7;Parent=VITVvi_vCabSauv08_v1.1_H000002F.ver1.1.g000015.t01;
VITVvi_vCabSauv08_v1.1.hap2.chr02	manual	exon	4972461	4972634	.	-	.	ID=VITVvi_vCabSauv08_v1.1_H000002F.ver1.1.g000015.t01.exon_6;Parent=VITVvi_vCabSauv08_v1.1_H000002F.ver1.1.g000015.t01;
VITVvi_vCabSauv08_v1.1.hap2.chr02	manual	exon	4972719	4972854	.	-	.	ID=VITVvi_vCabSauv08_v1.1_H000002F.ver1.1.g000015.t01.exon_5;Parent=VITVvi_vCabSauv08_v1.1_H000002F.ver1.1.g000015.t01;
VITVvi_vCabSauv08_v1.1.hap2.chr02	manual	exon	4972963	4973045	.	-	.	ID=VITVvi_vCabSauv08_v1.1_H000002F.ver1.1.g000015.t01.exon_4;Parent=VITVvi_vCabSauv08_v1.1_H000002F.ver1.1.g000015.t01;
VITVvi_vCabSauv08_v1.1.hap2.chr02	manual	exon	4973165	4973317	.	-	.	ID=VITVvi_vCabSauv08_v1.1_H000002F.ver1.1.g000015.t01.exon_3;Parent=VITVvi_vCabSauv08_v1.1_H000002F.ver1.1.g000015.t01;
VITVvi_vCabSauv08_v1.1.hap2.chr02	manual	exon	4973531	4973601	.	-	.	ID=VITVvi_vCabSauv08_v1.1_H000002F.ver1.1.g000015.t01.exon_2;Parent=VITVvi_vCabSauv08_v1.1_H000002F.ver1.1.g000015.t01;
VITVvi_vCabSauv08_v1.1.hap2.chr02	manual	exon	4974569	4975109	.	-	.	ID=VITVvi_vCabSauv08_v1.1_H000002F.ver1.1.g000015.t01.exon_1;Parent=VITVvi_vCabSauv08_v1.1_H000002F.ver1.1.g000015.t01;
VITVvi_vCabSauv08_v1.1.hap2.chr02	manual	CDS	4972012	4972221	.	-	0	ID=VITVvi_vCabSauv08_v1.1_H000002F.ver1.1.g000015.t01.CDS_7;Parent=VITVvi_vCabSauv08_v1.1_H000002F.ver1.1.g000015.t01;
VITVvi_vCabSauv08_v1.1.hap2.chr02	manual	CDS	4972461	4972634	.	-	0	ID=VITVvi_vCabSauv08_v1.1_H000002F.ver1.1.g000015.t01.CDS_6;Parent=VITVvi_vCabSauv08_v1.1_H000002F.ver1.1.g000015.t01;
VITVvi_vCabSauv08_v1.1.hap2.chr02	manual	CDS	4972719	4972854	.	-	1	ID=VITVvi_vCabSauv08_v1.1_H000002F.ver1.1.g000015.t01.CDS_5;Parent=VITVvi_vCabSauv08_v1.1_H000002F.ver1.1.g000015.t01;
VITVvi_vCabSauv08_v1.1.hap2.chr02	manual	CDS	4972963	4973045	.	-	0	ID=VITVvi_vCabSauv08_v1.1_H000002F.ver1.1.g000015.t01.CDS_4;Parent=VITVvi_vCabSauv08_v1.1_H000002F.ver1.1.g000015.t01;
VITVvi_vCabSauv08_v1.1.hap2.chr02	manual	CDS	4973165	4973317	.	-	0	ID=VITVvi_vCabSauv08_v1.1_H000002F.ver1.1.g000015.t01.CDS_3;Parent=VITVvi_vCabSauv08_v1.1_H000002F.ver1.1.g000015.t01;
VITVvi_vCabSauv08_v1.1.hap2.chr02	manual	CDS	4973531	4973601	.	-	2	ID=VITVvi_vCabSauv08_v1.1_H000002F.ver1.1.g000015.t01.CDS_2;Parent=VITVvi_vCabSauv08_v1.1_H000002F.ver1.1.g000015.t01;
VITVvi_vCabSauv08_v1.1.hap2.chr02	manual	CDS	4974569	4975109	.	-	0	ID=VITVvi_vCabSauv08_v1.1_H000002F.ver1.1.g000015.t01.CDS_1;Parent=VITVvi_vCabSauv08_v1.1_H000002F.ver1.1.g000015.t01;
VITVvi_vCabSauv08_v1.1.hap2.chr02	manual	gene	4982587	4985986	.	-	.	ID=VITVvi_vCabSauv08_v1.1_H000002F.ver1.1.g000016;Description=FMO #3;Sex=Female
VITVvi_vCabSauv08_v1.1.hap2.chr02	manual	mRNA	4982587	4985986	.	-	.	Parent=VITVvi_vCabSauv08_v1.1_H000002F.ver1.1.g000016;ID=VITVvi_vCabSauv08_v1.1_H000002F.ver1.1.g000016.t01;protein_ID=VITVvi_vCabSauv08_v1.1_H000002F.ver1.1.g000016.p01
VITVvi_vCabSauv08_v1.1.hap2.chr02	manual	exon	4982587	4982787	.	-	.	ID=VITVvi_vCabSauv08_v1.1_H000002F.ver1.1.g000016.t01.exon_7;Parent=VITVvi_vCabSauv08_v1.1_H000002F.ver1.1.g000016.t01;
VITVvi_vCabSauv08_v1.1.hap2.chr02	manual	exon	4982976	4983149	.	-	.	ID=VITVvi_vCabSauv08_v1.1_H000002F.ver1.1.g000016.t01.exon_6;Parent=VITVvi_vCabSauv08_v1.1_H000002F.ver1.1.g000016.t01;
VITVvi_vCabSauv08_v1.1.hap2.chr02	manual	exon	4983248	4983383	.	-	.	ID=VITVvi_vCabSauv08_v1.1_H000002F.ver1.1.g000016.t01.exon_5;Parent=VITVvi_vCabSauv08_v1.1_H000002F.ver1.1.g000016.t01;
VITVvi_vCabSauv08_v1.1.hap2.chr02	manual	exon	4983476	4983558	.	-	.	ID=VITVvi_vCabSauv08_v1.1_H000002F.ver1.1.g000016.t01.exon_4;Parent=VITVvi_vCabSauv08_v1.1_H000002F.ver1.1.g000016.t01;
VITVvi_vCabSauv08_v1.1.hap2.chr02	manual	exon	4983678	4983836	.	-	.	ID=VITVvi_vCabSauv08_v1.1_H000002F.ver1.1.g000016.t01.exon_3;Parent=VITVvi_vCabSauv08_v1.1_H000002F.ver1.1.g000016.t01;
VITVvi_vCabSauv08_v1.1.hap2.chr02	manual	exon	4984521	4984591	.	-	.	ID=VITVvi_vCabSauv08_v1.1_H000002F.ver1.1.g000016.t01.exon_2;Parent=VITVvi_vCabSauv08_v1.1_H000002F.ver1.1.g000016.t01;
VITVvi_vCabSauv08_v1.1.hap2.chr02	manual	exon	4985404	4985986	.	-	.	ID=VITVvi_vCabSauv08_v1.1_H000002F.ver1.1.g000016.t01.exon_1;Parent=VITVvi_vCabSauv08_v1.1_H000002F.ver1.1.g000016.t01;
VITVvi_vCabSauv08_v1.1.hap2.chr02	manual	CDS	4982587	4982787	.	-	0	ID=VITVvi_vCabSauv08_v1.1_H000002F.ver1.1.g000016.t01.CDS_7;Parent=VITVvi_vCabSauv08_v1.1_H000002F.ver1.1.g000016.t01;
VITVvi_vCabSauv08_v1.1.hap2.chr02	manual	CDS	4982976	4983149	.	-	0	ID=VITVvi_vCabSauv08_v1.1_H000002F.ver1.1.g000016.t01.CDS_6;Parent=VITVvi_vCabSauv08_v1.1_H000002F.ver1.1.g000016.t01;
VITVvi_vCabSauv08_v1.1.hap2.chr02	manual	CDS	4983248	4983383	.	-	1	ID=VITVvi_vCabSauv08_v1.1_H000002F.ver1.1.g000016.t01.CDS_5;Parent=VITVvi_vCabSauv08_v1.1_H000002F.ver1.1.g000016.t01;
VITVvi_vCabSauv08_v1.1.hap2.chr02	manual	CDS	4983476	4983558	.	-	0	ID=VITVvi_vCabSauv08_v1.1_H000002F.ver1.1.g000016.t01.CDS_4;Parent=VITVvi_vCabSauv08_v1.1_H000002F.ver1.1.g000016.t01;
VITVvi_vCabSauv08_v1.1.hap2.chr02	manual	CDS	4983678	4983836	.	-	0	ID=VITVvi_vCabSauv08_v1.1_H000002F.ver1.1.g000016.t01.CDS_3;Parent=VITVvi_vCabSauv08_v1.1_H000002F.ver1.1.g000016.t01;
VITVvi_vCabSauv08_v1.1.hap2.chr02	manual	CDS	4984521	4984591	.	-	2	ID=VITVvi_vCabSauv08_v1.1_H000002F.ver1.1.g000016.t01.CDS_2;Parent=VITVvi_vCabSauv08_v1.1_H000002F.ver1.1.g000016.t01;
VITVvi_vCabSauv08_v1.1.hap2.chr02	manual	CDS	4985404	4985986	.	-	0	ID=VITVvi_vCabSauv08_v1.1_H000002F.ver1.1.g000016.t01.CDS_1;Parent=VITVvi_vCabSauv08_v1.1_H000002F.ver1.1.g000016.t01;
VITVvi_vCabSauv08_v1.1.hap2.chr02	manual	gene	4991275	4994345	.	+	.	ID=VITVvi_vCabSauv08_v1.1_H000002F.ver1.1.g000017;Description=Hypothetical protein (VviFSEX);Sex=Female
VITVvi_vCabSauv08_v1.1.hap2.chr02	manual	mRNA	4991275	4994345	.	+	.	Parent=VITVvi_vCabSauv08_v1.1_H000002F.ver1.1.g000017;ID=VITVvi_vCabSauv08_v1.1_H000002F.ver1.1.g000017.t01;protein_ID=VITVvi_vCabSauv08_v1.1_H000002F.ver1.1.g000017.p01
VITVvi_vCabSauv08_v1.1.hap2.chr02	manual	exon	4991275	4991385	.	+	.	ID=VITVvi_vCabSauv08_v1.1_H000002F.ver1.1.g000017.t01.exon_1;Parent=VITVvi_vCabSauv08_v1.1_H000002F.ver1.1.g000017.t01;
VITVvi_vCabSauv08_v1.1.hap2.chr02	manual	exon	4991761	4991871	.	+	.	ID=VITVvi_vCabSauv08_v1.1_H000002F.ver1.1.g000017.t01.exon_2;Parent=VITVvi_vCabSauv08_v1.1_H000002F.ver1.1.g000017.t01;
VITVvi_vCabSauv08_v1.1.hap2.chr02	manual	exon	4992374	4992953	.	+	.	ID=VITVvi_vCabSauv08_v1.1_H000002F.ver1.1.g000017.t01.exon_3;Parent=VITVvi_vCabSauv08_v1.1_H000002F.ver1.1.g000017.t01;
VITVvi_vCabSauv08_v1.1.hap2.chr02	manual	exon	4993099	4994345	.	+	.	ID=VITVvi_vCabSauv08_v1.1_H000002F.ver1.1.g000017.t01.exon_4;Parent=VITVvi_vCabSauv08_v1.1_H000002F.ver1.1.g000017.t01;
VITVvi_vCabSauv08_v1.1.hap2.chr02	manual	CDS	4991275	4991385	.	+	0	ID=VITVvi_vCabSauv08_v1.1_H000002F.ver1.1.g000017.t01.CDS_1;Parent=VITVvi_vCabSauv08_v1.1_H000002F.ver1.1.g000017.t01;
VITVvi_vCabSauv08_v1.1.hap2.chr02	manual	CDS	4991761	4991871	.	+	0	ID=VITVvi_vCabSauv08_v1.1_H000002F.ver1.1.g000017.t01.CDS_2;Parent=VITVvi_vCabSauv08_v1.1_H000002F.ver1.1.g000017.t01;
VITVvi_vCabSauv08_v1.1.hap2.chr02	manual	CDS	4992374	4992953	.	+	0	ID=VITVvi_vCabSauv08_v1.1_H000002F.ver1.1.g000017.t01.CDS_3;Parent=VITVvi_vCabSauv08_v1.1_H000002F.ver1.1.g000017.t01;
VITVvi_vCabSauv08_v1.1.hap2.chr02	manual	CDS	4993099	4994345	.	+	2	ID=VITVvi_vCabSauv08_v1.1_H000002F.ver1.1.g000017.t01.CDS_4;Parent=VITVvi_vCabSauv08_v1.1_H000002F.ver1.1.g000017.t01;
VITVvi_vCabSauv08_v1.1.hap2.chr02	manual	gene	4997222	4999373	.	+	.	ID=VITVvi_vCabSauv08_v1.1_H000002F.ver1.1.g000018;Description=WRKY transcription factor;Sex=Female
VITVvi_vCabSauv08_v1.1.hap2.chr02	manual	mRNA	4997222	4999373	.	+	.	Parent=VITVvi_vCabSauv08_v1.1_H000002F.ver1.1.g000018;ID=VITVvi_vCabSauv08_v1.1_H000002F.ver1.1.g000018.t01;protein_ID=VITVvi_vCabSauv08_v1.1_H000002F.ver1.1.g000018.p01
VITVvi_vCabSauv08_v1.1.hap2.chr02	manual	exon	4997222	4997913	.	+	.	ID=VITVvi_vCabSauv08_v1.1_H000002F.ver1.1.g000018.t01.exon_1;Parent=VITVvi_vCabSauv08_v1.1_H000002F.ver1.1.g000018.t01;
VITVvi_vCabSauv08_v1.1.hap2.chr02	manual	exon	4998275	4998400	.	+	.	ID=VITVvi_vCabSauv08_v1.1_H000002F.ver1.1.g000018.t01.exon_2;Parent=VITVvi_vCabSauv08_v1.1_H000002F.ver1.1.g000018.t01;
VITVvi_vCabSauv08_v1.1.hap2.chr02	manual	exon	4999220	4999373	.	+	.	ID=VITVvi_vCabSauv08_v1.1_H000002F.ver1.1.g000018.t01.exon_3;Parent=VITVvi_vCabSauv08_v1.1_H000002F.ver1.1.g000018.t01;
VITVvi_vCabSauv08_v1.1.hap2.chr02	manual	CDS	4997222	4997913	.	+	0	ID=VITVvi_vCabSauv08_v1.1_H000002F.ver1.1.g000018.t01.CDS_1;Parent=VITVvi_vCabSauv08_v1.1_H000002F.ver1.1.g000018.t01;
VITVvi_vCabSauv08_v1.1.hap2.chr02	manual	CDS	4998275	4998400	.	+	1	ID=VITVvi_vCabSauv08_v1.1_H000002F.ver1.1.g000018.t01.CDS_2;Parent=VITVvi_vCabSauv08_v1.1_H000002F.ver1.1.g000018.t01;
VITVvi_vCabSauv08_v1.1.hap2.chr02	manual	CDS	4999220	4999373	.	+	1	ID=VITVvi_vCabSauv08_v1.1_H000002F.ver1.1.g000018.t01.CDS_3;Parent=VITVvi_vCabSauv08_v1.1_H000002F.ver1.1.g000018.t01;
VITVvi_vCabSauv08_v1.1.hap2.chr02	manual	gene	5011700	5017406	.	+	.	ID=VITVvi_vCabSauv08_v1.1_H000002F.ver1.1.g000019;Description=APT3;Sex=Female
VITVvi_vCabSauv08_v1.1.hap2.chr02	manual	mRNA	5011700	5017406	.	+	.	Parent=VITVvi_vCabSauv08_v1.1_H000002F.ver1.1.g000019;ID=VITVvi_vCabSauv08_v1.1_H000002F.ver1.1.g000019.t01;protein_ID=VITVvi_vCabSauv08_v1.1_H000002F.ver1.1.g000019.p01
VITVvi_vCabSauv08_v1.1.hap2.chr02	manual	exon	5011700	5011781	.	+	.	ID=VITVvi_vCabSauv08_v1.1_H000002F.ver1.1.g000019.t01.exon_1;Parent=VITVvi_vCabSauv08_v1.1_H000002F.ver1.1.g000019.t01;
VITVvi_vCabSauv08_v1.1.hap2.chr02	manual	exon	5012065	5012175	.	+	.	ID=VITVvi_vCabSauv08_v1.1_H000002F.ver1.1.g000019.t01.exon_2;Parent=VITVvi_vCabSauv08_v1.1_H000002F.ver1.1.g000019.t01;
VITVvi_vCabSauv08_v1.1.hap2.chr02	manual	exon	5014489	5014581	.	+	.	ID=VITVvi_vCabSauv08_v1.1_H000002F.ver1.1.g000019.t01.exon_3;Parent=VITVvi_vCabSauv08_v1.1_H000002F.ver1.1.g000019.t01;
VITVvi_vCabSauv08_v1.1.hap2.chr02	manual	exon	5015077	5015226	.	+	.	ID=VITVvi_vCabSauv08_v1.1_H000002F.ver1.1.g000019.t01.exon_4;Parent=VITVvi_vCabSauv08_v1.1_H000002F.ver1.1.g000019.t01;
VITVvi_vCabSauv08_v1.1.hap2.chr02	manual	exon	5015787	5015845	.	+	.	ID=VITVvi_vCabSauv08_v1.1_H000002F.ver1.1.g000019.t01.exon_5;Parent=VITVvi_vCabSauv08_v1.1_H000002F.ver1.1.g000019.t01;
VITVvi_vCabSauv08_v1.1.hap2.chr02	manual	exon	5017353	5017406	.	+	.	ID=VITVvi_vCabSauv08_v1.1_H000002F.ver1.1.g000019.t01.exon_6;Parent=VITVvi_vCabSauv08_v1.1_H000002F.ver1.1.g000019.t01;
VITVvi_vCabSauv08_v1.1.hap2.chr02	manual	CDS	5011700	5011781	.	+	0	ID=VITVvi_vCabSauv08_v1.1_H000002F.ver1.1.g000019.t01.CDS_1;Parent=VITVvi_vCabSauv08_v1.1_H000002F.ver1.1.g000019.t01;
VITVvi_vCabSauv08_v1.1.hap2.chr02	manual	CDS	5012065	5012175	.	+	2	ID=VITVvi_vCabSauv08_v1.1_H000002F.ver1.1.g000019.t01.CDS_2;Parent=VITVvi_vCabSauv08_v1.1_H000002F.ver1.1.g000019.t01;
VITVvi_vCabSauv08_v1.1.hap2.chr02	manual	CDS	5014489	5014581	.	+	2	ID=VITVvi_vCabSauv08_v1.1_H000002F.ver1.1.g000019.t01.CDS_3;Parent=VITVvi_vCabSauv08_v1.1_H000002F.ver1.1.g000019.t01;
VITVvi_vCabSauv08_v1.1.hap2.chr02	manual	CDS	5015077	5015226	.	+	2	ID=VITVvi_vCabSauv08_v1.1_H000002F.ver1.1.g000019.t01.CDS_4;Parent=VITVvi_vCabSauv08_v1.1_H000002F.ver1.1.g000019.t01;
VITVvi_vCabSauv08_v1.1.hap2.chr02	manual	CDS	5015787	5015845	.	+	2	ID=VITVvi_vCabSauv08_v1.1_H000002F.ver1.1.g000019.t01.CDS_5;Parent=VITVvi_vCabSauv08_v1.1_H000002F.ver1.1.g000019.t01;
VITVvi_vCabSauv08_v1.1.hap2.chr02	manual	CDS	5017353	5017406	.	+	0	ID=VITVvi_vCabSauv08_v1.1_H000002F.ver1.1.g000019.t01.CDS_6;Parent=VITVvi_vCabSauv08_v1.1_H000002F.ver1.1.g000019.t01;
VITVvi_vCabSauv08_v1.1.hap2.chr02	manual	gene	5019233	5020093	.	-	.	ID=VITVvi_vCabSauv08_v1.1_H000002F.ver1.1.g000020;Description=Zinc finger protein;Sex=Female
VITVvi_vCabSauv08_v1.1.hap2.chr02	manual	mRNA	5019233	5020093	.	-	.	Parent=VITVvi_vCabSauv08_v1.1_H000002F.ver1.1.g000020;ID=VITVvi_vCabSauv08_v1.1_H000002F.ver1.1.g000020.t01;protein_ID=VITVvi_vCabSauv08_v1.1_H000002F.ver1.1.g000020.p01
VITVvi_vCabSauv08_v1.1.hap2.chr02	manual	exon	5019233	5020093	.	-	.	ID=VITVvi_vCabSauv08_v1.1_H000002F.ver1.1.g000020.t01.exon_1;Parent=VITVvi_vCabSauv08_v1.1_H000002F.ver1.1.g000020.t01;
VITVvi_vCabSauv08_v1.1.hap2.chr02	manual	CDS	5019233	5020093	.	-	0	ID=VITVvi_vCabSauv08_v1.1_H000002F.ver1.1.g000020.t01.CDS_1;Parent=VITVvi_vCabSauv08_v1.1_H000002F.ver1.1.g000020.t01;
VITVvi_vCabSauv08_v1.1.hap2.chr02	manual	gene	5030196	5030840	.	+	.	ID=VITVvi_vCabSauv08_v1.1_H000002F.ver1.1.g000021;Description=PAP2;Sex=Female
VITVvi_vCabSauv08_v1.1.hap2.chr02	manual	mRNA	5030196	5030840	.	+	.	Parent=VITVvi_vCabSauv08_v1.1_H000002F.ver1.1.g000021;ID=VITVvi_vCabSauv08_v1.1_H000002F.ver1.1.g000021.t01;protein_ID=VITVvi_vCabSauv08_v1.1_H000002F.ver1.1.g000021.p01
VITVvi_vCabSauv08_v1.1.hap2.chr02	manual	exon	5030196	5030840	.	+	.	ID=VITVvi_vCabSauv08_v1.1_H000002F.ver1.1.g000021.t01.exon_1;Parent=VITVvi_vCabSauv08_v1.1_H000002F.ver1.1.g000021.t01;
VITVvi_vCabSauv08_v1.1.hap2.chr02	manual	CDS	5030196	5030840	.	+	0	ID=VITVvi_vCabSauv08_v1.1_H000002F.ver1.1.g000021.t01.CDS_1;Parent=VITVvi_vCabSauv08_v1.1_H000002F.ver1.1.g000021.t01;
Black Corinth seeded
H haplotype
VITVvi_vBlaCori_seeded_v1.1_Primary_GcS592	manual	gene	972291	974697	.	+	.	ID=VITVvi_vBlaCori_seeded_v1.1_P592.ver1.1.g000001;Description=NAC transcription factor;Sex=Hermaphrodite
VITVvi_vBlaCori_seeded_v1.1_Primary_GcS592	manual	mRNA	972291	974697	.	+	.	Parent=VITVvi_vBlaCori_seeded_v1.1_P592.ver1.1.g000001;ID=VITVvi_vBlaCori_seeded_v1.1_P592.ver1.1.g000001.t01;protein_ID=VITVvi_vBlaCori_seeded_v1.1_P592.ver1.1.g000001.p01
VITVvi_vBlaCori_seeded_v1.1_Primary_GcS592	manual	exon	972291	972450	.	+	.	ID=VITVvi_vBlaCori_seeded_v1.1_P592.ver1.1.g000001.t01.exon_1;Parent=VITVvi_vBlaCori_seeded_v1.1_P592.ver1.1.g000001.t01
VITVvi_vBlaCori_seeded_v1.1_Primary_GcS592	manual	intron	972451	972571	.	+	.	ID=VITVvi_vBlaCori_seeded_v1.1_P592.ver1.1.g000001.t01.intron.1;Parent=VITVvi_vBlaCori_seeded_v1.1_P592.ver1.1.g000001.t01
VITVvi_vBlaCori_seeded_v1.1_Primary_GcS592	manual	exon	972572	972847	.	+	.	ID=VITVvi_vBlaCori_seeded_v1.1_P592.ver1.1.g000001.t01.exon_2;Parent=VITVvi_vBlaCori_seeded_v1.1_P592.ver1.1.g000001.t01
VITVvi_vBlaCori_seeded_v1.1_Primary_GcS592	manual	intron	972848	974059	.	+	.	ID=VITVvi_vBlaCori_seeded_v1.1_P592.ver1.1.g000001.t01.intron.2;Parent=VITVvi_vBlaCori_seeded_v1.1_P592.ver1.1.g000001.t01
VITVvi_vBlaCori_seeded_v1.1_Primary_GcS592	manual	exon	974060	974697	.	+	.	ID=VITVvi_vBlaCori_seeded_v1.1_P592.ver1.1.g000001.t01.exon_3;Parent=VITVvi_vBlaCori_seeded_v1.1_P592.ver1.1.g000001.t01
VITVvi_vBlaCori_seeded_v1.1_Primary_GcS592	manual	CDS	972291	972450	.	+	0	ID=VITVvi_vBlaCori_seeded_v1.1_P592.ver1.1.g000001.t01.CDS_1;Parent=VITVvi_vBlaCori_seeded_v1.1_P592.ver1.1.g000001.t01
VITVvi_vBlaCori_seeded_v1.1_Primary_GcS592	manual	CDS	972572	972847	.	+	2	ID=VITVvi_vBlaCori_seeded_v1.1_P592.ver1.1.g000001.t01.CDS_2;Parent=VITVvi_vBlaCori_seeded_v1.1_P592.ver1.1.g000001.t01
VITVvi_vBlaCori_seeded_v1.1_Primary_GcS592	manual	CDS	974060	974697	.	+	2	ID=VITVvi_vBlaCori_seeded_v1.1_P592.ver1.1.g000001.t01.CDS_3;Parent=VITVvi_vBlaCori_seeded_v1.1_P592.ver1.1.g000001.t01
VITVvi_vBlaCori_seeded_v1.1_Primary_GcS592	manual	gene	981465	986604	.	-	.	ID=VITVvi_vBlaCori_seeded_v1.1_P592.ver1.1.g000002;Description=Thylakoid lumenal protein;Sex=Hermaphrodite
VITVvi_vBlaCori_seeded_v1.1_Primary_GcS592	manual	mRNA	981465	986604	.	-	.	Parent=VITVvi_vBlaCori_seeded_v1.1_P592.ver1.1.g000002;ID=VITVvi_vBlaCori_seeded_v1.1_P592.ver1.1.g000002.t01;protein_ID=VITVvi_vBlaCori_seeded_v1.1_P592.ver1.1.g000002.p01
VITVvi_vBlaCori_seeded_v1.1_Primary_GcS592	manual	exon	981465	981656	.	-	.	ID=VITVvi_vBlaCori_seeded_v1.1_P592.ver1.1.g000002.t01.exon_7;Parent=VITVvi_vBlaCori_seeded_v1.1_P592.ver1.1.g000002.t01
VITVvi_vBlaCori_seeded_v1.1_Primary_GcS592	manual	intron	981657	982630	.	-	.	ID=VITVvi_vBlaCori_seeded_v1.1_P592.ver1.1.g000002.t01.intron.1;Parent=VITVvi_vBlaCori_seeded_v1.1_P592.ver1.1.g000002.t01
VITVvi_vBlaCori_seeded_v1.1_Primary_GcS592	manual	exon	982631	982759	.	-	.	ID=VITVvi_vBlaCori_seeded_v1.1_P592.ver1.1.g000002.t01.exon_6;Parent=VITVvi_vBlaCori_seeded_v1.1_P592.ver1.1.g000002.t01
VITVvi_vBlaCori_seeded_v1.1_Primary_GcS592	manual	intron	982760	982872	.	-	.	ID=VITVvi_vBlaCori_seeded_v1.1_P592.ver1.1.g000002.t01.intron.2;Parent=VITVvi_vBlaCori_seeded_v1.1_P592.ver1.1.g000002.t01
VITVvi_vBlaCori_seeded_v1.1_Primary_GcS592	manual	exon	982873	982907	.	-	.	ID=VITVvi_vBlaCori_seeded_v1.1_P592.ver1.1.g000002.t01.exon_5;Parent=VITVvi_vBlaCori_seeded_v1.1_P592.ver1.1.g000002.t01
VITVvi_vBlaCori_seeded_v1.1_Primary_GcS592	manual	intron	982908	985491	.	-	.	ID=VITVvi_vBlaCori_seeded_v1.1_P592.ver1.1.g000002.t01.intron.3;Parent=VITVvi_vBlaCori_seeded_v1.1_P592.ver1.1.g000002.t01
VITVvi_vBlaCori_seeded_v1.1_Primary_GcS592	manual	exon	985492	985598	.	-	.	ID=VITVvi_vBlaCori_seeded_v1.1_P592.ver1.1.g000002.t01.exon_4;Parent=VITVvi_vBlaCori_seeded_v1.1_P592.ver1.1.g000002.t01
VITVvi_vBlaCori_seeded_v1.1_Primary_GcS592	manual	intron	985599	986038	.	-	.	ID=VITVvi_vBlaCori_seeded_v1.1_P592.ver1.1.g000002.t01.intron.4;Parent=VITVvi_vBlaCori_seeded_v1.1_P592.ver1.1.g000002.t01
VITVvi_vBlaCori_seeded_v1.1_Primary_GcS592	manual	exon	986039	986068	.	-	.	ID=VITVvi_vBlaCori_seeded_v1.1_P592.ver1.1.g000002.t01.exon_3;Parent=VITVvi_vBlaCori_seeded_v1.1_P592.ver1.1.g000002.t01
VITVvi_vBlaCori_seeded_v1.1_Primary_GcS592	manual	intron	986069	986155	.	-	.	ID=VITVvi_vBlaCori_seeded_v1.1_P592.ver1.1.g000002.t01.intron.5;Parent=VITVvi_vBlaCori_seeded_v1.1_P592.ver1.1.g000002.t01
VITVvi_vBlaCori_seeded_v1.1_Primary_GcS592	manual	exon	986156	986327	.	-	.	ID=VITVvi_vBlaCori_seeded_v1.1_P592.ver1.1.g000002.t01.exon_2;Parent=VITVvi_vBlaCori_seeded_v1.1_P592.ver1.1.g000002.t01
VITVvi_vBlaCori_seeded_v1.1_Primary_GcS592	manual	intron	986328	986483	.	-	.	ID=VITVvi_vBlaCori_seeded_v1.1_P592.ver1.1.g000002.t01.intron.6;Parent=VITVvi_vBlaCori_seeded_v1.1_P592.ver1.1.g000002.t01
VITVvi_vBlaCori_seeded_v1.1_Primary_GcS592	manual	exon	986484	986604	.	-	.	ID=VITVvi_vBlaCori_seeded_v1.1_P592.ver1.1.g000002.t01.exon_1;Parent=VITVvi_vBlaCori_seeded_v1.1_P592.ver1.1.g000002.t01
VITVvi_vBlaCori_seeded_v1.1_Primary_GcS592	manual	CDS	981465	981656	.	-	0	ID=VITVvi_vBlaCori_seeded_v1.1_P592.ver1.1.g000002.t01.CDS_7;Parent=VITVvi_vBlaCori_seeded_v1.1_P592.ver1.1.g000002.t01
VITVvi_vBlaCori_seeded_v1.1_Primary_GcS592	manual	CDS	982631	982759	.	-	0	ID=VITVvi_vBlaCori_seeded_v1.1_P592.ver1.1.g000002.t01.CDS_6;Parent=VITVvi_vBlaCori_seeded_v1.1_P592.ver1.1.g000002.t01
VITVvi_vBlaCori_seeded_v1.1_Primary_GcS592	manual	CDS	982873	982907	.	-	2	ID=VITVvi_vBlaCori_seeded_v1.1_P592.ver1.1.g000002.t01.CDS_5;Parent=VITVvi_vBlaCori_seeded_v1.1_P592.ver1.1.g000002.t01
VITVvi_vBlaCori_seeded_v1.1_Primary_GcS592	manual	CDS	985492	985598	.	-	1	ID=VITVvi_vBlaCori_seeded_v1.1_P592.ver1.1.g000002.t01.CDS_4;Parent=VITVvi_vBlaCori_seeded_v1.1_P592.ver1.1.g000002.t01
VITVvi_vBlaCori_seeded_v1.1_Primary_GcS592	manual	CDS	986039	986068	.	-	1	ID=VITVvi_vBlaCori_seeded_v1.1_P592.ver1.1.g000002.t01.CDS_3;Parent=VITVvi_vBlaCori_seeded_v1.1_P592.ver1.1.g000002.t01
VITVvi_vBlaCori_seeded_v1.1_Primary_GcS592	manual	CDS	986156	986327	.	-	2	ID=VITVvi_vBlaCori_seeded_v1.1_P592.ver1.1.g000002.t01.CDS_2;Parent=VITVvi_vBlaCori_seeded_v1.1_P592.ver1.1.g000002.t01
VITVvi_vBlaCori_seeded_v1.1_Primary_GcS592	manual	CDS	986484	986604	.	-	0	ID=VITVvi_vBlaCori_seeded_v1.1_P592.ver1.1.g000002.t01.CDS_1;Parent=VITVvi_vBlaCori_seeded_v1.1_P592.ver1.1.g000002.t01
VITVvi_vBlaCori_seeded_v1.1_Primary_GcS592	manual	gene	987085	990917	.	-	.	ID=VITVvi_vBlaCori_seeded_v1.1_P592.ver1.1.g000003;Description=PPR-containing protein;Sex=Hermaphrodite
VITVvi_vBlaCori_seeded_v1.1_Primary_GcS592	manual	mRNA	987085	990917	.	-	.	Parent=VITVvi_vBlaCori_seeded_v1.1_P592.ver1.1.g000003;ID=VITVvi_vBlaCori_seeded_v1.1_P592.ver1.1.g000003.t01;protein_ID=VITVvi_vBlaCori_seeded_v1.1_P592.ver1.1.g000003.p01
VITVvi_vBlaCori_seeded_v1.1_Primary_GcS592	manual	exon	987085	987572	.	-	.	ID=VITVvi_vBlaCori_seeded_v1.1_P592.ver1.1.g000003.t01.exon_5;Parent=VITVvi_vBlaCori_seeded_v1.1_P592.ver1.1.g000003.t01
VITVvi_vBlaCori_seeded_v1.1_Primary_GcS592	manual	intron	987573	989744	.	-	.	ID=VITVvi_vBlaCori_seeded_v1.1_P592.ver1.1.g000003.t01.intron.1;Parent=VITVvi_vBlaCori_seeded_v1.1_P592.ver1.1.g000003.t01
VITVvi_vBlaCori_seeded_v1.1_Primary_GcS592	manual	exon	989745	989851	.	-	.	ID=VITVvi_vBlaCori_seeded_v1.1_P592.ver1.1.g000003.t01.exon_4;Parent=VITVvi_vBlaCori_seeded_v1.1_P592.ver1.1.g000003.t01
VITVvi_vBlaCori_seeded_v1.1_Primary_GcS592	manual	intron	989852	990368	.	-	.	ID=VITVvi_vBlaCori_seeded_v1.1_P592.ver1.1.g000003.t01.intron.2;Parent=VITVvi_vBlaCori_seeded_v1.1_P592.ver1.1.g000003.t01
VITVvi_vBlaCori_seeded_v1.1_Primary_GcS592	manual	exon	990369	990398	.	-	.	ID=VITVvi_vBlaCori_seeded_v1.1_P592.ver1.1.g000003.t01.exon_3;Parent=VITVvi_vBlaCori_seeded_v1.1_P592.ver1.1.g000003.t01
VITVvi_vBlaCori_seeded_v1.1_Primary_GcS592	manual	intron	990399	990478	.	-	.	ID=VITVvi_vBlaCori_seeded_v1.1_P592.ver1.1.g000003.t01.intron.3;Parent=VITVvi_vBlaCori_seeded_v1.1_P592.ver1.1.g000003.t01
VITVvi_vBlaCori_seeded_v1.1_Primary_GcS592	manual	exon	990479	990656	.	-	.	ID=VITVvi_vBlaCori_seeded_v1.1_P592.ver1.1.g000003.t01.exon_2;Parent=VITVvi_vBlaCori_seeded_v1.1_P592.ver1.1.g000003.t01
VITVvi_vBlaCori_seeded_v1.1_Primary_GcS592	manual	intron	990657	990796	.	-	.	ID=VITVvi_vBlaCori_seeded_v1.1_P592.ver1.1.g000003.t01.intron.4;Parent=VITVvi_vBlaCori_seeded_v1.1_P592.ver1.1.g000003.t01
VITVvi_vBlaCori_seeded_v1.1_Primary_GcS592	manual	exon	990797	990917	.	-	.	ID=VITVvi_vBlaCori_seeded_v1.1_P592.ver1.1.g000003.t01.exon_1;Parent=VITVvi_vBlaCori_seeded_v1.1_P592.ver1.1.g000003.t01
VITVvi_vBlaCori_seeded_v1.1_Primary_GcS592	manual	CDS	987085	987572	.	-	2	ID=VITVvi_vBlaCori_seeded_v1.1_P592.ver1.1.g000003.t01.CDS_5;Parent=VITVvi_vBlaCori_seeded_v1.1_P592.ver1.1.g000003.t01
VITVvi_vBlaCori_seeded_v1.1_Primary_GcS592	manual	CDS	989745	989851	.	-	1	ID=VITVvi_vBlaCori_seeded_v1.1_P592.ver1.1.g000003.t01.CDS_4;Parent=VITVvi_vBlaCori_seeded_v1.1_P592.ver1.1.g000003.t01
VITVvi_vBlaCori_seeded_v1.1_Primary_GcS592	manual	CDS	990369	990398	.	-	1	ID=VITVvi_vBlaCori_seeded_v1.1_P592.ver1.1.g000003.t01.CDS_3;Parent=VITVvi_vBlaCori_seeded_v1.1_P592.ver1.1.g000003.t01
VITVvi_vBlaCori_seeded_v1.1_Primary_GcS592	manual	CDS	990479	990656	.	-	2	ID=VITVvi_vBlaCori_seeded_v1.1_P592.ver1.1.g000003.t01.CDS_2;Parent=VITVvi_vBlaCori_seeded_v1.1_P592.ver1.1.g000003.t01
VITVvi_vBlaCori_seeded_v1.1_Primary_GcS592	manual	CDS	990797	990917	.	-	0	ID=VITVvi_vBlaCori_seeded_v1.1_P592.ver1.1.g000003.t01.CDS_1;Parent=VITVvi_vBlaCori_seeded_v1.1_P592.ver1.1.g000003.t01
VITVvi_vBlaCori_seeded_v1.1_Primary_GcS592	manual	gene	997497	999723	.	+	.	ID=VITVvi_vBlaCori_seeded_v1.1_P592.ver1.1.g000004;Description=YABBY transcription factor;Sex=Hermaphrodite
VITVvi_vBlaCori_seeded_v1.1_Primary_GcS592	manual	mRNA	997497	999723	.	+	.	Parent=VITVvi_vBlaCori_seeded_v1.1_P592.ver1.1.g000004;ID=VITVvi_vBlaCori_seeded_v1.1_P592.ver1.1.g000004.t01;protein_ID=VITVvi_vBlaCori_seeded_v1.1_P592.ver1.1.g000004.p01
VITVvi_vBlaCori_seeded_v1.1_Primary_GcS592	manual	exon	997497	997589	.	+	.	ID=VITVvi_vBlaCori_seeded_v1.1_P592.ver1.1.g000004.t01.exon_1;Parent=VITVvi_vBlaCori_seeded_v1.1_P592.ver1.1.g000004.t01
VITVvi_vBlaCori_seeded_v1.1_Primary_GcS592	manual	intron	997590	997744	.	+	.	ID=VITVvi_vBlaCori_seeded_v1.1_P592.ver1.1.g000004.t01.intron.1;Parent=VITVvi_vBlaCori_seeded_v1.1_P592.ver1.1.g000004.t01
VITVvi_vBlaCori_seeded_v1.1_Primary_GcS592	manual	exon	997745	997900	.	+	.	ID=VITVvi_vBlaCori_seeded_v1.1_P592.ver1.1.g000004.t01.exon_2;Parent=VITVvi_vBlaCori_seeded_v1.1_P592.ver1.1.g000004.t01
VITVvi_vBlaCori_seeded_v1.1_Primary_GcS592	manual	intron	997901	997997	.	+	.	ID=VITVvi_vBlaCori_seeded_v1.1_P592.ver1.1.g000004.t01.intron.2;Parent=VITVvi_vBlaCori_seeded_v1.1_P592.ver1.1.g000004.t01
VITVvi_vBlaCori_seeded_v1.1_Primary_GcS592	manual	exon	997998	998115	.	+	.	ID=VITVvi_vBlaCori_seeded_v1.1_P592.ver1.1.g000004.t01.exon_3;Parent=VITVvi_vBlaCori_seeded_v1.1_P592.ver1.1.g000004.t01
VITVvi_vBlaCori_seeded_v1.1_Primary_GcS592	manual	intron	998116	999086	.	+	.	ID=VITVvi_vBlaCori_seeded_v1.1_P592.ver1.1.g000004.t01.intron.3;Parent=VITVvi_vBlaCori_seeded_v1.1_P592.ver1.1.g000004.t01
VITVvi_vBlaCori_seeded_v1.1_Primary_GcS592	manual	exon	999087	999135	.	+	.	ID=VITVvi_vBlaCori_seeded_v1.1_P592.ver1.1.g000004.t01.exon_4;Parent=VITVvi_vBlaCori_seeded_v1.1_P592.ver1.1.g000004.t01
VITVvi_vBlaCori_seeded_v1.1_Primary_GcS592	manual	intron	999136	999299	.	+	.	ID=VITVvi_vBlaCori_seeded_v1.1_P592.ver1.1.g000004.t01.intron.4;Parent=VITVvi_vBlaCori_seeded_v1.1_P592.ver1.1.g000004.t01
VITVvi_vBlaCori_seeded_v1.1_Primary_GcS592	manual	exon	999300	999375	.	+	.	ID=VITVvi_vBlaCori_seeded_v1.1_P592.ver1.1.g000004.t01.exon_5;Parent=VITVvi_vBlaCori_seeded_v1.1_P592.ver1.1.g000004.t01
VITVvi_vBlaCori_seeded_v1.1_Primary_GcS592	manual	intron	999376	999494	.	+	.	ID=VITVvi_vBlaCori_seeded_v1.1_P592.ver1.1.g000004.t01.intron.5;Parent=VITVvi_vBlaCori_seeded_v1.1_P592.ver1.1.g000004.t01
VITVvi_vBlaCori_seeded_v1.1_Primary_GcS592	manual	exon	999495	999569	.	+	.	ID=VITVvi_vBlaCori_seeded_v1.1_P592.ver1.1.g000004.t01.exon_6;Parent=VITVvi_vBlaCori_seeded_v1.1_P592.ver1.1.g000004.t01
VITVvi_vBlaCori_seeded_v1.1_Primary_GcS592	manual	intron	999570	999654	.	+	.	ID=VITVvi_vBlaCori_seeded_v1.1_P592.ver1.1.g000004.t01.intron.6;Parent=VITVvi_vBlaCori_seeded_v1.1_P592.ver1.1.g000004.t01
VITVvi_vBlaCori_seeded_v1.1_Primary_GcS592	manual	exon	999655	999723	.	+	.	ID=VITVvi_vBlaCori_seeded_v1.1_P592.ver1.1.g000004.t01.exon_7;Parent=VITVvi_vBlaCori_seeded_v1.1_P592.ver1.1.g000004.t01
VITVvi_vBlaCori_seeded_v1.1_Primary_GcS592	manual	CDS	997497	997589	.	+	0	ID=VITVvi_vBlaCori_seeded_v1.1_P592.ver1.1.g000004.t01.CDS_1;Parent=VITVvi_vBlaCori_seeded_v1.1_P592.ver1.1.g000004.t01
VITVvi_vBlaCori_seeded_v1.1_Primary_GcS592	manual	CDS	997745	997900	.	+	0	ID=VITVvi_vBlaCori_seeded_v1.1_P592.ver1.1.g000004.t01.CDS_2;Parent=VITVvi_vBlaCori_seeded_v1.1_P592.ver1.1.g000004.t01
VITVvi_vBlaCori_seeded_v1.1_Primary_GcS592	manual	CDS	997998	998115	.	+	0	ID=VITVvi_vBlaCori_seeded_v1.1_P592.ver1.1.g000004.t01.CDS_3;Parent=VITVvi_vBlaCori_seeded_v1.1_P592.ver1.1.g000004.t01
VITVvi_vBlaCori_seeded_v1.1_Primary_GcS592	manual	CDS	999087	999135	.	+	0	ID=VITVvi_vBlaCori_seeded_v1.1_P592.ver1.1.g000004.t01.CDS_4;Parent=VITVvi_vBlaCori_seeded_v1.1_P592.ver1.1.g000004.t01
VITVvi_vBlaCori_seeded_v1.1_Primary_GcS592	manual	CDS	999300	999375	.	+	2	ID=VITVvi_vBlaCori_seeded_v1.1_P592.ver1.1.g000004.t01.CDS_5;Parent=VITVvi_vBlaCori_seeded_v1.1_P592.ver1.1.g000004.t01
VITVvi_vBlaCori_seeded_v1.1_Primary_GcS592	manual	CDS	999495	999569	.	+	1	ID=VITVvi_vBlaCori_seeded_v1.1_P592.ver1.1.g000004.t01.CDS_6;Parent=VITVvi_vBlaCori_seeded_v1.1_P592.ver1.1.g000004.t01
VITVvi_vBlaCori_seeded_v1.1_Primary_GcS592	manual	CDS	999655	999723	.	+	1	ID=VITVvi_vBlaCori_seeded_v1.1_P592.ver1.1.g000004.t01.CDS_7;Parent=VITVvi_vBlaCori_seeded_v1.1_P592.ver1.1.g000004.t01
VITVvi_vBlaCori_seeded_v1.1_Primary_GcS592	manual	gene	1006104	1010432	.	-	.	ID=VITVvi_vBlaCori_seeded_v1.1_P592.ver1.1.g000005;Description=SKU5;Sex=Hermaphrodite
VITVvi_vBlaCori_seeded_v1.1_Primary_GcS592	manual	mRNA	1006104	1010432	.	-	.	Parent=VITVvi_vBlaCori_seeded_v1.1_P592.ver1.1.g000005;ID=VITVvi_vBlaCori_seeded_v1.1_P592.ver1.1.g000005.t01;protein_ID=VITVvi_vBlaCori_seeded_v1.1_P592.ver1.1.g000005.p01
VITVvi_vBlaCori_seeded_v1.1_Primary_GcS592	manual	exon	1006104	1006206	.	-	.	ID=VITVvi_vBlaCori_seeded_v1.1_P592.ver1.1.g000005.t01.exon_9;Parent=VITVvi_vBlaCori_seeded_v1.1_P592.ver1.1.g000005.t01
VITVvi_vBlaCori_seeded_v1.1_Primary_GcS592	manual	intron	1006207	1006294	.	-	.	ID=VITVvi_vBlaCori_seeded_v1.1_P592.ver1.1.g000005.t01.intron.1;Parent=VITVvi_vBlaCori_seeded_v1.1_P592.ver1.1.g000005.t01
VITVvi_vBlaCori_seeded_v1.1_Primary_GcS592	manual	exon	1006295	1006494	.	-	.	ID=VITVvi_vBlaCori_seeded_v1.1_P592.ver1.1.g000005.t01.exon_8;Parent=VITVvi_vBlaCori_seeded_v1.1_P592.ver1.1.g000005.t01
VITVvi_vBlaCori_seeded_v1.1_Primary_GcS592	manual	intron	1006495	1007175	.	-	.	ID=VITVvi_vBlaCori_seeded_v1.1_P592.ver1.1.g000005.t01.intron.2;Parent=VITVvi_vBlaCori_seeded_v1.1_P592.ver1.1.g000005.t01
VITVvi_vBlaCori_seeded_v1.1_Primary_GcS592	manual	exon	1007176	1007254	.	-	.	ID=VITVvi_vBlaCori_seeded_v1.1_P592.ver1.1.g000005.t01.exon_7;Parent=VITVvi_vBlaCori_seeded_v1.1_P592.ver1.1.g000005.t01
VITVvi_vBlaCori_seeded_v1.1_Primary_GcS592	manual	intron	1007255	1007349	.	-	.	ID=VITVvi_vBlaCori_seeded_v1.1_P592.ver1.1.g000005.t01.intron.3;Parent=VITVvi_vBlaCori_seeded_v1.1_P592.ver1.1.g000005.t01
VITVvi_vBlaCori_seeded_v1.1_Primary_GcS592	manual	exon	1007350	1007715	.	-	.	ID=VITVvi_vBlaCori_seeded_v1.1_P592.ver1.1.g000005.t01.exon_6;Parent=VITVvi_vBlaCori_seeded_v1.1_P592.ver1.1.g000005.t01
VITVvi_vBlaCori_seeded_v1.1_Primary_GcS592	manual	intron	1007716	1008159	.	-	.	ID=VITVvi_vBlaCori_seeded_v1.1_P592.ver1.1.g000005.t01.intron.4;Parent=VITVvi_vBlaCori_seeded_v1.1_P592.ver1.1.g000005.t01
VITVvi_vBlaCori_seeded_v1.1_Primary_GcS592	manual	exon	1008160	1008526	.	-	.	ID=VITVvi_vBlaCori_seeded_v1.1_P592.ver1.1.g000005.t01.exon_5;Parent=VITVvi_vBlaCori_seeded_v1.1_P592.ver1.1.g000005.t01
VITVvi_vBlaCori_seeded_v1.1_Primary_GcS592	manual	intron	1008527	1009291	.	-	.	ID=VITVvi_vBlaCori_seeded_v1.1_P592.ver1.1.g000005.t01.intron.5;Parent=VITVvi_vBlaCori_seeded_v1.1_P592.ver1.1.g000005.t01
VITVvi_vBlaCori_seeded_v1.1_Primary_GcS592	manual	exon	1009292	1009430	.	-	.	ID=VITVvi_vBlaCori_seeded_v1.1_P592.ver1.1.g000005.t01.exon_4;Parent=VITVvi_vBlaCori_seeded_v1.1_P592.ver1.1.g000005.t01
VITVvi_vBlaCori_seeded_v1.1_Primary_GcS592	manual	intron	1009431	1009545	.	-	.	ID=VITVvi_vBlaCori_seeded_v1.1_P592.ver1.1.g000005.t01.intron.6;Parent=VITVvi_vBlaCori_seeded_v1.1_P592.ver1.1.g000005.t01
VITVvi_vBlaCori_seeded_v1.1_Primary_GcS592	manual	exon	1009546	1009816	.	-	.	ID=VITVvi_vBlaCori_seeded_v1.1_P592.ver1.1.g000005.t01.exon_3;Parent=VITVvi_vBlaCori_seeded_v1.1_P592.ver1.1.g000005.t01
VITVvi_vBlaCori_seeded_v1.1_Primary_GcS592	manual	intron	1009817	1009899	.	-	.	ID=VITVvi_vBlaCori_seeded_v1.1_P592.ver1.1.g000005.t01.intron.7;Parent=VITVvi_vBlaCori_seeded_v1.1_P592.ver1.1.g000005.t01
VITVvi_vBlaCori_seeded_v1.1_Primary_GcS592	manual	exon	1009900	1010009	.	-	.	ID=VITVvi_vBlaCori_seeded_v1.1_P592.ver1.1.g000005.t01.exon_2;Parent=VITVvi_vBlaCori_seeded_v1.1_P592.ver1.1.g000005.t01
VITVvi_vBlaCori_seeded_v1.1_Primary_GcS592	manual	intron	1010010	1010291	.	-	.	ID=VITVvi_vBlaCori_seeded_v1.1_P592.ver1.1.g000005.t01.intron.8;Parent=VITVvi_vBlaCori_seeded_v1.1_P592.ver1.1.g000005.t01
VITVvi_vBlaCori_seeded_v1.1_Primary_GcS592	manual	exon	1010292	1010432	.	-	.	ID=VITVvi_vBlaCori_seeded_v1.1_P592.ver1.1.g000005.t01.exon_1;Parent=VITVvi_vBlaCori_seeded_v1.1_P592.ver1.1.g000005.t01
VITVvi_vBlaCori_seeded_v1.1_Primary_GcS592	manual	CDS	1006104	1006206	.	-	1	ID=VITVvi_vBlaCori_seeded_v1.1_P592.ver1.1.g000005.t01.CDS_9;Parent=VITVvi_vBlaCori_seeded_v1.1_P592.ver1.1.g000005.t01
VITVvi_vBlaCori_seeded_v1.1_Primary_GcS592	manual	CDS	1006295	1006494	.	-	0	ID=VITVvi_vBlaCori_seeded_v1.1_P592.ver1.1.g000005.t01.CDS_8;Parent=VITVvi_vBlaCori_seeded_v1.1_P592.ver1.1.g000005.t01
VITVvi_vBlaCori_seeded_v1.1_Primary_GcS592	manual	CDS	1007176	1007254	.	-	1	ID=VITVvi_vBlaCori_seeded_v1.1_P592.ver1.1.g000005.t01.CDS_7;Parent=VITVvi_vBlaCori_seeded_v1.1_P592.ver1.1.g000005.t01
VITVvi_vBlaCori_seeded_v1.1_Primary_GcS592	manual	CDS	1007350	1007715	.	-	1	ID=VITVvi_vBlaCori_seeded_v1.1_P592.ver1.1.g000005.t01.CDS_6;Parent=VITVvi_vBlaCori_seeded_v1.1_P592.ver1.1.g000005.t01
VITVvi_vBlaCori_seeded_v1.1_Primary_GcS592	manual	CDS	1008160	1008526	.	-	2	ID=VITVvi_vBlaCori_seeded_v1.1_P592.ver1.1.g000005.t01.CDS_5;Parent=VITVvi_vBlaCori_seeded_v1.1_P592.ver1.1.g000005.t01
VITVvi_vBlaCori_seeded_v1.1_Primary_GcS592	manual	CDS	1009292	1009430	.	-	0	ID=VITVvi_vBlaCori_seeded_v1.1_P592.ver1.1.g000005.t01.CDS_4;Parent=VITVvi_vBlaCori_seeded_v1.1_P592.ver1.1.g000005.t01
VITVvi_vBlaCori_seeded_v1.1_Primary_GcS592	manual	CDS	1009546	1009816	.	-	1	ID=VITVvi_vBlaCori_seeded_v1.1_P592.ver1.1.g000005.t01.CDS_3;Parent=VITVvi_vBlaCori_seeded_v1.1_P592.ver1.1.g000005.t01
VITVvi_vBlaCori_seeded_v1.1_Primary_GcS592	manual	CDS	1009900	1010009	.	-	0	ID=VITVvi_vBlaCori_seeded_v1.1_P592.ver1.1.g000005.t01.CDS_2;Parent=VITVvi_vBlaCori_seeded_v1.1_P592.ver1.1.g000005.t01
VITVvi_vBlaCori_seeded_v1.1_Primary_GcS592	manual	CDS	1010292	1010432	.	-	0	ID=VITVvi_vBlaCori_seeded_v1.1_P592.ver1.1.g000005.t01.CDS_1;Parent=VITVvi_vBlaCori_seeded_v1.1_P592.ver1.1.g000005.t01
VITVvi_vBlaCori_seeded_v1.1_Primary_GcS592	manual	gene	1015256	1019043	.	-	.	ID=VITVvi_vBlaCori_seeded_v1.1_P592.ver1.1.g000006;Description=Beta fructafuranosidase;Sex=Hermaphrodite
VITVvi_vBlaCori_seeded_v1.1_Primary_GcS592	manual	mRNA	1015256	1019043	.	-	.	Parent=VITVvi_vBlaCori_seeded_v1.1_P592.ver1.1.g000006;ID=VITVvi_vBlaCori_seeded_v1.1_P592.ver1.1.g000006.t01;protein_ID=VITVvi_vBlaCori_seeded_v1.1_P592.ver1.1.g000006.p01
VITVvi_vBlaCori_seeded_v1.1_Primary_GcS592	manual	exon	1015256	1015459	.	-	.	ID=VITVvi_vBlaCori_seeded_v1.1_P592.ver1.1.g000006.t01.exon_6;Parent=VITVvi_vBlaCori_seeded_v1.1_P592.ver1.1.g000006.t01
VITVvi_vBlaCori_seeded_v1.1_Primary_GcS592	manual	intron	1015460	1015539	.	-	.	ID=VITVvi_vBlaCori_seeded_v1.1_P592.ver1.1.g000006.t01.intron.1;Parent=VITVvi_vBlaCori_seeded_v1.1_P592.ver1.1.g000006.t01
VITVvi_vBlaCori_seeded_v1.1_Primary_GcS592	manual	exon	1015540	1015627	.	-	.	ID=VITVvi_vBlaCori_seeded_v1.1_P592.ver1.1.g000006.t01.exon_5;Parent=VITVvi_vBlaCori_seeded_v1.1_P592.ver1.1.g000006.t01
VITVvi_vBlaCori_seeded_v1.1_Primary_GcS592	manual	intron	1015628	1015710	.	-	.	ID=VITVvi_vBlaCori_seeded_v1.1_P592.ver1.1.g000006.t01.intron.2;Parent=VITVvi_vBlaCori_seeded_v1.1_P592.ver1.1.g000006.t01
VITVvi_vBlaCori_seeded_v1.1_Primary_GcS592	manual	exon	1015711	1015946	.	-	.	ID=VITVvi_vBlaCori_seeded_v1.1_P592.ver1.1.g000006.t01.exon_4;Parent=VITVvi_vBlaCori_seeded_v1.1_P592.ver1.1.g000006.t01
VITVvi_vBlaCori_seeded_v1.1_Primary_GcS592	manual	intron	1015947	1016039	.	-	.	ID=VITVvi_vBlaCori_seeded_v1.1_P592.ver1.1.g000006.t01.intron.3;Parent=VITVvi_vBlaCori_seeded_v1.1_P592.ver1.1.g000006.t01
VITVvi_vBlaCori_seeded_v1.1_Primary_GcS592	manual	exon	1016040	1016201	.	-	.	ID=VITVvi_vBlaCori_seeded_v1.1_P592.ver1.1.g000006.t01.exon_3;Parent=VITVvi_vBlaCori_seeded_v1.1_P592.ver1.1.g000006.t01
VITVvi_vBlaCori_seeded_v1.1_Primary_GcS592	manual	intron	1016202	1016299	.	-	.	ID=VITVvi_vBlaCori_seeded_v1.1_P592.ver1.1.g000006.t01.intron.4;Parent=VITVvi_vBlaCori_seeded_v1.1_P592.ver1.1.g000006.t01
VITVvi_vBlaCori_seeded_v1.1_Primary_GcS592	manual	exon	1016300	1017156	.	-	.	ID=VITVvi_vBlaCori_seeded_v1.1_P592.ver1.1.g000006.t01.exon_2;Parent=VITVvi_vBlaCori_seeded_v1.1_P592.ver1.1.g000006.t01
VITVvi_vBlaCori_seeded_v1.1_Primary_GcS592	manual	intron	1017157	1018604	.	-	.	ID=VITVvi_vBlaCori_seeded_v1.1_P592.ver1.1.g000006.t01.intron.5;Parent=VITVvi_vBlaCori_seeded_v1.1_P592.ver1.1.g000006.t01
VITVvi_vBlaCori_seeded_v1.1_Primary_GcS592	manual	exon	1018605	1019043	.	-	.	ID=VITVvi_vBlaCori_seeded_v1.1_P592.ver1.1.g000006.t01.exon_1;Parent=VITVvi_vBlaCori_seeded_v1.1_P592.ver1.1.g000006.t01
VITVvi_vBlaCori_seeded_v1.1_Primary_GcS592	manual	CDS	1015256	1015459	.	-	0	ID=VITVvi_vBlaCori_seeded_v1.1_P592.ver1.1.g000006.t01.CDS_6;Parent=VITVvi_vBlaCori_seeded_v1.1_P592.ver1.1.g000006.t01
VITVvi_vBlaCori_seeded_v1.1_Primary_GcS592	manual	CDS	1015540	1015627	.	-	1	ID=VITVvi_vBlaCori_seeded_v1.1_P592.ver1.1.g000006.t01.CDS_5;Parent=VITVvi_vBlaCori_seeded_v1.1_P592.ver1.1.g000006.t01
VITVvi_vBlaCori_seeded_v1.1_Primary_GcS592	manual	CDS	1015711	1015946	.	-	0	ID=VITVvi_vBlaCori_seeded_v1.1_P592.ver1.1.g000006.t01.CDS_4;Parent=VITVvi_vBlaCori_seeded_v1.1_P592.ver1.1.g000006.t01
VITVvi_vBlaCori_seeded_v1.1_Primary_GcS592	manual	CDS	1016040	1016201	.	-	0	ID=VITVvi_vBlaCori_seeded_v1.1_P592.ver1.1.g000006.t01.CDS_3;Parent=VITVvi_vBlaCori_seeded_v1.1_P592.ver1.1.g000006.t01
VITVvi_vBlaCori_seeded_v1.1_Primary_GcS592	manual	CDS	1016300	1017156	.	-	2	ID=VITVvi_vBlaCori_seeded_v1.1_P592.ver1.1.g000006.t01.CDS_2;Parent=VITVvi_vBlaCori_seeded_v1.1_P592.ver1.1.g000006.t01
VITVvi_vBlaCori_seeded_v1.1_Primary_GcS592	manual	CDS	1018605	1019043	.	-	0	ID=VITVvi_vBlaCori_seeded_v1.1_P592.ver1.1.g000006.t01.CDS_1;Parent=VITVvi_vBlaCori_seeded_v1.1_P592.ver1.1.g000006.t01
VITVvi_vBlaCori_seeded_v1.1_Primary_GcS592	manual	gene	1020437	1030030	.	-	.	ID=VITVvi_vBlaCori_seeded_v1.1_P592.ver1.1.g000007;Description=Aldolase;Sex=Hermaphrodite
VITVvi_vBlaCori_seeded_v1.1_Primary_GcS592	manual	mRNA	1020437	1030030	.	-	.	Parent=VITVvi_vBlaCori_seeded_v1.1_P592.ver1.1.g000007;ID=VITVvi_vBlaCori_seeded_v1.1_P592.ver1.1.g000007.t01;protein_ID=VITVvi_vBlaCori_seeded_v1.1_P592.ver1.1.g000007.p01
VITVvi_vBlaCori_seeded_v1.1_Primary_GcS592	manual	exon	1020437	1020583	.	-	.	ID=VITVvi_vBlaCori_seeded_v1.1_P592.ver1.1.g000007.t01.exon_13;Parent=VITVvi_vBlaCori_seeded_v1.1_P592.ver1.1.g000007.t01
VITVvi_vBlaCori_seeded_v1.1_Primary_GcS592	manual	intron	1020584	1021921	.	-	.	ID=VITVvi_vBlaCori_seeded_v1.1_P592.ver1.1.g000007.t01.intron.1;Parent=VITVvi_vBlaCori_seeded_v1.1_P592.ver1.1.g000007.t01
VITVvi_vBlaCori_seeded_v1.1_Primary_GcS592	manual	exon	1021922	1022057	.	-	.	ID=VITVvi_vBlaCori_seeded_v1.1_P592.ver1.1.g000007.t01.exon_12;Parent=VITVvi_vBlaCori_seeded_v1.1_P592.ver1.1.g000007.t01
VITVvi_vBlaCori_seeded_v1.1_Primary_GcS592	manual	intron	1022058	1022158	.	-	.	ID=VITVvi_vBlaCori_seeded_v1.1_P592.ver1.1.g000007.t01.intron.2;Parent=VITVvi_vBlaCori_seeded_v1.1_P592.ver1.1.g000007.t01
VITVvi_vBlaCori_seeded_v1.1_Primary_GcS592	manual	exon	1022159	1022256	.	-	.	ID=VITVvi_vBlaCori_seeded_v1.1_P592.ver1.1.g000007.t01.exon_11;Parent=VITVvi_vBlaCori_seeded_v1.1_P592.ver1.1.g000007.t01
VITVvi_vBlaCori_seeded_v1.1_Primary_GcS592	manual	intron	1022257	1024504	.	-	.	ID=VITVvi_vBlaCori_seeded_v1.1_P592.ver1.1.g000007.t01.intron.3;Parent=VITVvi_vBlaCori_seeded_v1.1_P592.ver1.1.g000007.t01
VITVvi_vBlaCori_seeded_v1.1_Primary_GcS592	manual	exon	1024505	1024582	.	-	.	ID=VITVvi_vBlaCori_seeded_v1.1_P592.ver1.1.g000007.t01.exon_10;Parent=VITVvi_vBlaCori_seeded_v1.1_P592.ver1.1.g000007.t01
VITVvi_vBlaCori_seeded_v1.1_Primary_GcS592	manual	intron	1024583	1024662	.	-	.	ID=VITVvi_vBlaCori_seeded_v1.1_P592.ver1.1.g000007.t01.intron.4;Parent=VITVvi_vBlaCori_seeded_v1.1_P592.ver1.1.g000007.t01
VITVvi_vBlaCori_seeded_v1.1_Primary_GcS592	manual	exon	1024663	1024732	.	-	.	ID=VITVvi_vBlaCori_seeded_v1.1_P592.ver1.1.g000007.t01.exon_9;Parent=VITVvi_vBlaCori_seeded_v1.1_P592.ver1.1.g000007.t01
VITVvi_vBlaCori_seeded_v1.1_Primary_GcS592	manual	intron	1024733	1026253	.	-	.	ID=VITVvi_vBlaCori_seeded_v1.1_P592.ver1.1.g000007.t01.intron.5;Parent=VITVvi_vBlaCori_seeded_v1.1_P592.ver1.1.g000007.t01
VITVvi_vBlaCori_seeded_v1.1_Primary_GcS592	manual	exon	1026254	1026318	.	-	.	ID=VITVvi_vBlaCori_seeded_v1.1_P592.ver1.1.g000007.t01.exon_8;Parent=VITVvi_vBlaCori_seeded_v1.1_P592.ver1.1.g000007.t01
VITVvi_vBlaCori_seeded_v1.1_Primary_GcS592	manual	intron	1026319	1026404	.	-	.	ID=VITVvi_vBlaCori_seeded_v1.1_P592.ver1.1.g000007.t01.intron.6;Parent=VITVvi_vBlaCori_seeded_v1.1_P592.ver1.1.g000007.t01
VITVvi_vBlaCori_seeded_v1.1_Primary_GcS592	manual	exon	1026405	1026485	.	-	.	ID=VITVvi_vBlaCori_seeded_v1.1_P592.ver1.1.g000007.t01.exon_7;Parent=VITVvi_vBlaCori_seeded_v1.1_P592.ver1.1.g000007.t01
VITVvi_vBlaCori_seeded_v1.1_Primary_GcS592	manual	intron	1026486	1028804	.	-	.	ID=VITVvi_vBlaCori_seeded_v1.1_P592.ver1.1.g000007.t01.intron.7;Parent=VITVvi_vBlaCori_seeded_v1.1_P592.ver1.1.g000007.t01
VITVvi_vBlaCori_seeded_v1.1_Primary_GcS592	manual	exon	1028805	1028909	.	-	.	ID=VITVvi_vBlaCori_seeded_v1.1_P592.ver1.1.g000007.t01.exon_6;Parent=VITVvi_vBlaCori_seeded_v1.1_P592.ver1.1.g000007.t01
VITVvi_vBlaCori_seeded_v1.1_Primary_GcS592	manual	intron	1028910	1028982	.	-	.	ID=VITVvi_vBlaCori_seeded_v1.1_P592.ver1.1.g000007.t01.intron.8;Parent=VITVvi_vBlaCori_seeded_v1.1_P592.ver1.1.g000007.t01
VITVvi_vBlaCori_seeded_v1.1_Primary_GcS592	manual	exon	1028983	1029066	.	-	.	ID=VITVvi_vBlaCori_seeded_v1.1_P592.ver1.1.g000007.t01.exon_5;Parent=VITVvi_vBlaCori_seeded_v1.1_P592.ver1.1.g000007.t01
VITVvi_vBlaCori_seeded_v1.1_Primary_GcS592	manual	intron	1029067	1029162	.	-	.	ID=VITVvi_vBlaCori_seeded_v1.1_P592.ver1.1.g000007.t01.intron.9;Parent=VITVvi_vBlaCori_seeded_v1.1_P592.ver1.1.g000007.t01
VITVvi_vBlaCori_seeded_v1.1_Primary_GcS592	manual	exon	1029163	1029238	.	-	.	ID=VITVvi_vBlaCori_seeded_v1.1_P592.ver1.1.g000007.t01.exon_4;Parent=VITVvi_vBlaCori_seeded_v1.1_P592.ver1.1.g000007.t01
VITVvi_vBlaCori_seeded_v1.1_Primary_GcS592	manual	intron	1029239	1029622	.	-	.	ID=VITVvi_vBlaCori_seeded_v1.1_P592.ver1.1.g000007.t01.intron.10;Parent=VITVvi_vBlaCori_seeded_v1.1_P592.ver1.1.g000007.t01
VITVvi_vBlaCori_seeded_v1.1_Primary_GcS592	manual	exon	1029623	1029701	.	-	.	ID=VITVvi_vBlaCori_seeded_v1.1_P592.ver1.1.g000007.t01.exon_3;Parent=VITVvi_vBlaCori_seeded_v1.1_P592.ver1.1.g000007.t01
VITVvi_vBlaCori_seeded_v1.1_Primary_GcS592	manual	intron	1029702	1029790	.	-	.	ID=VITVvi_vBlaCori_seeded_v1.1_P592.ver1.1.g000007.t01.intron.11;Parent=VITVvi_vBlaCori_seeded_v1.1_P592.ver1.1.g000007.t01
VITVvi_vBlaCori_seeded_v1.1_Primary_GcS592	manual	exon	1029791	1029905	.	-	.	ID=VITVvi_vBlaCori_seeded_v1.1_P592.ver1.1.g000007.t01.exon_2;Parent=VITVvi_vBlaCori_seeded_v1.1_P592.ver1.1.g000007.t01
VITVvi_vBlaCori_seeded_v1.1_Primary_GcS592	manual	intron	1029906	1029973	.	-	.	ID=VITVvi_vBlaCori_seeded_v1.1_P592.ver1.1.g000007.t01.intron.12;Parent=VITVvi_vBlaCori_seeded_v1.1_P592.ver1.1.g000007.t01
VITVvi_vBlaCori_seeded_v1.1_Primary_GcS592	manual	exon	1029974	1030030	.	-	.	ID=VITVvi_vBlaCori_seeded_v1.1_P592.ver1.1.g000007.t01.exon_1;Parent=VITVvi_vBlaCori_seeded_v1.1_P592.ver1.1.g000007.t01
VITVvi_vBlaCori_seeded_v1.1_Primary_GcS592	manual	CDS	1020437	1020583	.	-	0	ID=VITVvi_vBlaCori_seeded_v1.1_P592.ver1.1.g000007.t01.CDS_13;Parent=VITVvi_vBlaCori_seeded_v1.1_P592.ver1.1.g000007.t01
VITVvi_vBlaCori_seeded_v1.1_Primary_GcS592	manual	CDS	1021922	1022057	.	-	1	ID=VITVvi_vBlaCori_seeded_v1.1_P592.ver1.1.g000007.t01.CDS_12;Parent=VITVvi_vBlaCori_seeded_v1.1_P592.ver1.1.g000007.t01
VITVvi_vBlaCori_seeded_v1.1_Primary_GcS592	manual	CDS	1022159	1022256	.	-	0	ID=VITVvi_vBlaCori_seeded_v1.1_P592.ver1.1.g000007.t01.CDS_11;Parent=VITVvi_vBlaCori_seeded_v1.1_P592.ver1.1.g000007.t01
VITVvi_vBlaCori_seeded_v1.1_Primary_GcS592	manual	CDS	1024505	1024582	.	-	0	ID=VITVvi_vBlaCori_seeded_v1.1_P592.ver1.1.g000007.t01.CDS_10;Parent=VITVvi_vBlaCori_seeded_v1.1_P592.ver1.1.g000007.t01
VITVvi_vBlaCori_seeded_v1.1_Primary_GcS592	manual	CDS	1024663	1024732	.	-	1	ID=VITVvi_vBlaCori_seeded_v1.1_P592.ver1.1.g000007.t01.CDS_9;Parent=VITVvi_vBlaCori_seeded_v1.1_P592.ver1.1.g000007.t01
VITVvi_vBlaCori_seeded_v1.1_Primary_GcS592	manual	CDS	1026254	1026318	.	-	0	ID=VITVvi_vBlaCori_seeded_v1.1_P592.ver1.1.g000007.t01.CDS_8;Parent=VITVvi_vBlaCori_seeded_v1.1_P592.ver1.1.g000007.t01
VITVvi_vBlaCori_seeded_v1.1_Primary_GcS592	manual	CDS	1026405	1026485	.	-	0	ID=VITVvi_vBlaCori_seeded_v1.1_P592.ver1.1.g000007.t01.CDS_7;Parent=VITVvi_vBlaCori_seeded_v1.1_P592.ver1.1.g000007.t01
VITVvi_vBlaCori_seeded_v1.1_Primary_GcS592	manual	CDS	1028805	1028909	.	-	0	ID=VITVvi_vBlaCori_seeded_v1.1_P592.ver1.1.g000007.t01.CDS_6;Parent=VITVvi_vBlaCori_seeded_v1.1_P592.ver1.1.g000007.t01
VITVvi_vBlaCori_seeded_v1.1_Primary_GcS592	manual	CDS	1028983	1029066	.	-	0	ID=VITVvi_vBlaCori_seeded_v1.1_P592.ver1.1.g000007.t01.CDS_5;Parent=VITVvi_vBlaCori_seeded_v1.1_P592.ver1.1.g000007.t01
VITVvi_vBlaCori_seeded_v1.1_Primary_GcS592	manual	CDS	1029163	1029238	.	-	1	ID=VITVvi_vBlaCori_seeded_v1.1_P592.ver1.1.g000007.t01.CDS_4;Parent=VITVvi_vBlaCori_seeded_v1.1_P592.ver1.1.g000007.t01
VITVvi_vBlaCori_seeded_v1.1_Primary_GcS592	manual	CDS	1029623	1029701	.	-	2	ID=VITVvi_vBlaCori_seeded_v1.1_P592.ver1.1.g000007.t01.CDS_3;Parent=VITVvi_vBlaCori_seeded_v1.1_P592.ver1.1.g000007.t01
VITVvi_vBlaCori_seeded_v1.1_Primary_GcS592	manual	CDS	1029791	1029905	.	-	0	ID=VITVvi_vBlaCori_seeded_v1.1_P592.ver1.1.g000007.t01.CDS_2;Parent=VITVvi_vBlaCori_seeded_v1.1_P592.ver1.1.g000007.t01
VITVvi_vBlaCori_seeded_v1.1_Primary_GcS592	manual	CDS	1029974	1030030	.	-	0	ID=VITVvi_vBlaCori_seeded_v1.1_P592.ver1.1.g000007.t01.CDS_1;Parent=VITVvi_vBlaCori_seeded_v1.1_P592.ver1.1.g000007.t01
VITVvi_vBlaCori_seeded_v1.1_Primary_GcS592	manual	gene	1031197	1033545	.	-	.	ID=VITVvi_vBlaCori_seeded_v1.1_P592.ver1.1.g000008;Description=TPP;Sex=Hermaphrodite
VITVvi_vBlaCori_seeded_v1.1_Primary_GcS592	manual	mRNA	1031197	1033545	.	-	.	Parent=VITVvi_vBlaCori_seeded_v1.1_P592.ver1.1.g000008;ID=VITVvi_vBlaCori_seeded_v1.1_P592.ver1.1.g000008.t01;protein_ID=VITVvi_vBlaCori_seeded_v1.1_P592.ver1.1.g000008.p01
VITVvi_vBlaCori_seeded_v1.1_Primary_GcS592	manual	exon	1031197	1031274	.	-	.	ID=VITVvi_vBlaCori_seeded_v1.1_P592.ver1.1.g000008.t01.exon_11;Parent=VITVvi_vBlaCori_seeded_v1.1_P592.ver1.1.g000008.t01
VITVvi_vBlaCori_seeded_v1.1_Primary_GcS592	manual	intron	1031275	1031376	.	-	.	ID=VITVvi_vBlaCori_seeded_v1.1_P592.ver1.1.g000008.t01.intron.1;Parent=VITVvi_vBlaCori_seeded_v1.1_P592.ver1.1.g000008.t01
VITVvi_vBlaCori_seeded_v1.1_Primary_GcS592	manual	exon	1031377	1031469	.	-	.	ID=VITVvi_vBlaCori_seeded_v1.1_P592.ver1.1.g000008.t01.exon_10;Parent=VITVvi_vBlaCori_seeded_v1.1_P592.ver1.1.g000008.t01
VITVvi_vBlaCori_seeded_v1.1_Primary_GcS592	manual	intron	1031470	1031567	.	-	.	ID=VITVvi_vBlaCori_seeded_v1.1_P592.ver1.1.g000008.t01.intron.2;Parent=VITVvi_vBlaCori_seeded_v1.1_P592.ver1.1.g000008.t01
VITVvi_vBlaCori_seeded_v1.1_Primary_GcS592	manual	exon	1031568	1031638	.	-	.	ID=VITVvi_vBlaCori_seeded_v1.1_P592.ver1.1.g000008.t01.exon_9;Parent=VITVvi_vBlaCori_seeded_v1.1_P592.ver1.1.g000008.t01
VITVvi_vBlaCori_seeded_v1.1_Primary_GcS592	manual	intron	1031639	1031725	.	-	.	ID=VITVvi_vBlaCori_seeded_v1.1_P592.ver1.1.g000008.t01.intron.3;Parent=VITVvi_vBlaCori_seeded_v1.1_P592.ver1.1.g000008.t01
VITVvi_vBlaCori_seeded_v1.1_Primary_GcS592	manual	exon	1031726	1031795	.	-	.	ID=VITVvi_vBlaCori_seeded_v1.1_P592.ver1.1.g000008.t01.exon_8;Parent=VITVvi_vBlaCori_seeded_v1.1_P592.ver1.1.g000008.t01
VITVvi_vBlaCori_seeded_v1.1_Primary_GcS592	manual	intron	1031796	1031908	.	-	.	ID=VITVvi_vBlaCori_seeded_v1.1_P592.ver1.1.g000008.t01.intron.4;Parent=VITVvi_vBlaCori_seeded_v1.1_P592.ver1.1.g000008.t01
VITVvi_vBlaCori_seeded_v1.1_Primary_GcS592	manual	exon	1031909	1031986	.	-	.	ID=VITVvi_vBlaCori_seeded_v1.1_P592.ver1.1.g000008.t01.exon_7;Parent=VITVvi_vBlaCori_seeded_v1.1_P592.ver1.1.g000008.t01
VITVvi_vBlaCori_seeded_v1.1_Primary_GcS592	manual	intron	1031987	1032103	.	-	.	ID=VITVvi_vBlaCori_seeded_v1.1_P592.ver1.1.g000008.t01.intron.5;Parent=VITVvi_vBlaCori_seeded_v1.1_P592.ver1.1.g000008.t01
VITVvi_vBlaCori_seeded_v1.1_Primary_GcS592	manual	exon	1032104	1032205	.	-	.	ID=VITVvi_vBlaCori_seeded_v1.1_P592.ver1.1.g000008.t01.exon_6;Parent=VITVvi_vBlaCori_seeded_v1.1_P592.ver1.1.g000008.t01
VITVvi_vBlaCori_seeded_v1.1_Primary_GcS592	manual	intron	1032206	1032311	.	-	.	ID=VITVvi_vBlaCori_seeded_v1.1_P592.ver1.1.g000008.t01.intron.6;Parent=VITVvi_vBlaCori_seeded_v1.1_P592.ver1.1.g000008.t01
VITVvi_vBlaCori_seeded_v1.1_Primary_GcS592	manual	exon	1032312	1032368	.	-	.	ID=VITVvi_vBlaCori_seeded_v1.1_P592.ver1.1.g000008.t01.exon_5;Parent=VITVvi_vBlaCori_seeded_v1.1_P592.ver1.1.g000008.t01
VITVvi_vBlaCori_seeded_v1.1_Primary_GcS592	manual	intron	1032369	1032550	.	-	.	ID=VITVvi_vBlaCori_seeded_v1.1_P592.ver1.1.g000008.t01.intron.7;Parent=VITVvi_vBlaCori_seeded_v1.1_P592.ver1.1.g000008.t01
VITVvi_vBlaCori_seeded_v1.1_Primary_GcS592	manual	exon	1032551	1032676	.	-	.	ID=VITVvi_vBlaCori_seeded_v1.1_P592.ver1.1.g000008.t01.exon_4;Parent=VITVvi_vBlaCori_seeded_v1.1_P592.ver1.1.g000008.t01
VITVvi_vBlaCori_seeded_v1.1_Primary_GcS592	manual	intron	1032677	1032808	.	-	.	ID=VITVvi_vBlaCori_seeded_v1.1_P592.ver1.1.g000008.t01.intron.8;Parent=VITVvi_vBlaCori_seeded_v1.1_P592.ver1.1.g000008.t01
VITVvi_vBlaCori_seeded_v1.1_Primary_GcS592	manual	exon	1032809	1032880	.	-	.	ID=VITVvi_vBlaCori_seeded_v1.1_P592.ver1.1.g000008.t01.exon_3;Parent=VITVvi_vBlaCori_seeded_v1.1_P592.ver1.1.g000008.t01
VITVvi_vBlaCori_seeded_v1.1_Primary_GcS592	manual	intron	1032881	1032976	.	-	.	ID=VITVvi_vBlaCori_seeded_v1.1_P592.ver1.1.g000008.t01.intron.9;Parent=VITVvi_vBlaCori_seeded_v1.1_P592.ver1.1.g000008.t01
VITVvi_vBlaCori_seeded_v1.1_Primary_GcS592	manual	exon	1032977	1033117	.	-	.	ID=VITVvi_vBlaCori_seeded_v1.1_P592.ver1.1.g000008.t01.exon_2;Parent=VITVvi_vBlaCori_seeded_v1.1_P592.ver1.1.g000008.t01
VITVvi_vBlaCori_seeded_v1.1_Primary_GcS592	manual	intron	1033118	1033251	.	-	.	ID=VITVvi_vBlaCori_seeded_v1.1_P592.ver1.1.g000008.t01.intron.10;Parent=VITVvi_vBlaCori_seeded_v1.1_P592.ver1.1.g000008.t01
VITVvi_vBlaCori_seeded_v1.1_Primary_GcS592	manual	exon	1033252	1033545	.	-	.	ID=VITVvi_vBlaCori_seeded_v1.1_P592.ver1.1.g000008.t01.exon_1;Parent=VITVvi_vBlaCori_seeded_v1.1_P592.ver1.1.g000008.t01
VITVvi_vBlaCori_seeded_v1.1_Primary_GcS592	manual	CDS	1031197	1031274	.	-	0	ID=VITVvi_vBlaCori_seeded_v1.1_P592.ver1.1.g000008.t01.CDS_11;Parent=VITVvi_vBlaCori_seeded_v1.1_P592.ver1.1.g000008.t01
VITVvi_vBlaCori_seeded_v1.1_Primary_GcS592	manual	CDS	1031377	1031469	.	-	0	ID=VITVvi_vBlaCori_seeded_v1.1_P592.ver1.1.g000008.t01.CDS_10;Parent=VITVvi_vBlaCori_seeded_v1.1_P592.ver1.1.g000008.t01
VITVvi_vBlaCori_seeded_v1.1_Primary_GcS592	manual	CDS	1031568	1031638	.	-	2	ID=VITVvi_vBlaCori_seeded_v1.1_P592.ver1.1.g000008.t01.CDS_9;Parent=VITVvi_vBlaCori_seeded_v1.1_P592.ver1.1.g000008.t01
VITVvi_vBlaCori_seeded_v1.1_Primary_GcS592	manual	CDS	1031726	1031795	.	-	0	ID=VITVvi_vBlaCori_seeded_v1.1_P592.ver1.1.g000008.t01.CDS_8;Parent=VITVvi_vBlaCori_seeded_v1.1_P592.ver1.1.g000008.t01
VITVvi_vBlaCori_seeded_v1.1_Primary_GcS592	manual	CDS	1031909	1031986	.	-	0	ID=VITVvi_vBlaCori_seeded_v1.1_P592.ver1.1.g000008.t01.CDS_7;Parent=VITVvi_vBlaCori_seeded_v1.1_P592.ver1.1.g000008.t01
VITVvi_vBlaCori_seeded_v1.1_Primary_GcS592	manual	CDS	1032104	1032205	.	-	0	ID=VITVvi_vBlaCori_seeded_v1.1_P592.ver1.1.g000008.t01.CDS_6;Parent=VITVvi_vBlaCori_seeded_v1.1_P592.ver1.1.g000008.t01
VITVvi_vBlaCori_seeded_v1.1_Primary_GcS592	manual	CDS	1032312	1032368	.	-	0	ID=VITVvi_vBlaCori_seeded_v1.1_P592.ver1.1.g000008.t01.CDS_5;Parent=VITVvi_vBlaCori_seeded_v1.1_P592.ver1.1.g000008.t01
VITVvi_vBlaCori_seeded_v1.1_Primary_GcS592	manual	CDS	1032551	1032676	.	-	0	ID=VITVvi_vBlaCori_seeded_v1.1_P592.ver1.1.g000008.t01.CDS_4;Parent=VITVvi_vBlaCori_seeded_v1.1_P592.ver1.1.g000008.t01
VITVvi_vBlaCori_seeded_v1.1_Primary_GcS592	manual	CDS	1032809	1032880	.	-	0	ID=VITVvi_vBlaCori_seeded_v1.1_P592.ver1.1.g000008.t01.CDS_3;Parent=VITVvi_vBlaCori_seeded_v1.1_P592.ver1.1.g000008.t01
VITVvi_vBlaCori_seeded_v1.1_Primary_GcS592	manual	CDS	1032977	1033117	.	-	0	ID=VITVvi_vBlaCori_seeded_v1.1_P592.ver1.1.g000008.t01.CDS_2;Parent=VITVvi_vBlaCori_seeded_v1.1_P592.ver1.1.g000008.t01
VITVvi_vBlaCori_seeded_v1.1_Primary_GcS592	manual	CDS	1033252	1033545	.	-	0	ID=VITVvi_vBlaCori_seeded_v1.1_P592.ver1.1.g000008.t01.CDS_1;Parent=VITVvi_vBlaCori_seeded_v1.1_P592.ver1.1.g000008.t01
VITVvi_vBlaCori_seeded_v1.1_Primary_GcS592	manual	gene	1070034	1070720	.	-	.	ID=VITVvi_vBlaCori_seeded_v1.1_P592.ver1.1.g000009;Description=INP1;Sex=Hermaphrodite
VITVvi_vBlaCori_seeded_v1.1_Primary_GcS592	manual	mRNA	1070034	1070720	.	-	.	Parent=VITVvi_vBlaCori_seeded_v1.1_P592.ver1.1.g000009;ID=VITVvi_vBlaCori_seeded_v1.1_P592.ver1.1.g000009.t01;protein_ID=VITVvi_vBlaCori_seeded_v1.1_P592.ver1.1.g000009.p01
VITVvi_vBlaCori_seeded_v1.1_Primary_GcS592	manual	exon	1070034	1070720	.	-	.	ID=VITVvi_vBlaCori_seeded_v1.1_P592.ver1.1.g000009.t01.exon_1;Parent=VITVvi_vBlaCori_seeded_v1.1_P592.ver1.1.g000009.t01
VITVvi_vBlaCori_seeded_v1.1_Primary_GcS592	manual	CDS	1070034	1070720	.	-	0	ID=VITVvi_vBlaCori_seeded_v1.1_P592.ver1.1.g000009.t01.CDS_1;Parent=VITVvi_vBlaCori_seeded_v1.1_P592.ver1.1.g000009.t01
VITVvi_vBlaCori_seeded_v1.1_Primary_GcS592	manual	gene	1073692	1075026	.	+	.	ID=VITVvi_vBlaCori_seeded_v1.1_P592.ver1.1.g000010;Description=Exostosin family protein;Sex=Hermaphrodite
VITVvi_vBlaCori_seeded_v1.1_Primary_GcS592	manual	mRNA	1073692	1075026	.	+	.	Parent=VITVvi_vBlaCori_seeded_v1.1_P592.ver1.1.g000010;ID=VITVvi_vBlaCori_seeded_v1.1_P592.ver1.1.g000010.t01;protein_ID=VITVvi_vBlaCori_seeded_v1.1_P592.ver1.1.g000010.p01
VITVvi_vBlaCori_seeded_v1.1_Primary_GcS592	manual	exon	1073692	1075026	.	+	.	ID=VITVvi_vBlaCori_seeded_v1.1_P592.ver1.1.g000010.t01.exon_1;Parent=VITVvi_vBlaCori_seeded_v1.1_P592.ver1.1.g000010.t01
VITVvi_vBlaCori_seeded_v1.1_Primary_GcS592	manual	CDS	1073692	1075026	.	+	0	ID=VITVvi_vBlaCori_seeded_v1.1_P592.ver1.1.g000010.t01.CDS_1;Parent=VITVvi_vBlaCori_seeded_v1.1_P592.ver1.1.g000010.t01
VITVvi_vBlaCori_seeded_v1.1_Primary_GcS592	manual	gene	1075549	1087037	.	-	.	ID=VITVvi_vBlaCori_seeded_v1.1_P592.ver1.1.g000011;Description=KASIII;Sex=Hermaphrodite
VITVvi_vBlaCori_seeded_v1.1_Primary_GcS592	manual	mRNA	1075549	1087037	.	-	.	Parent=VITVvi_vBlaCori_seeded_v1.1_P592.ver1.1.g000011;ID=VITVvi_vBlaCori_seeded_v1.1_P592.ver1.1.g000011.t01;protein_ID=VITVvi_vBlaCori_seeded_v1.1_P592.ver1.1.g000011.p01
VITVvi_vBlaCori_seeded_v1.1_Primary_GcS592	manual	exon	1075549	1075770	.	-	.	ID=VITVvi_vBlaCori_seeded_v1.1_P592.ver1.1.g000011.t01.exon_8;Parent=VITVvi_vBlaCori_seeded_v1.1_P592.ver1.1.g000011.t01
VITVvi_vBlaCori_seeded_v1.1_Primary_GcS592	manual	intron	1075771	1076450	.	-	.	ID=VITVvi_vBlaCori_seeded_v1.1_P592.ver1.1.g000011.t01.intron.1;Parent=VITVvi_vBlaCori_seeded_v1.1_P592.ver1.1.g000011.t01
VITVvi_vBlaCori_seeded_v1.1_Primary_GcS592	manual	exon	1076451	1076673	.	-	.	ID=VITVvi_vBlaCori_seeded_v1.1_P592.ver1.1.g000011.t01.exon_7;Parent=VITVvi_vBlaCori_seeded_v1.1_P592.ver1.1.g000011.t01
VITVvi_vBlaCori_seeded_v1.1_Primary_GcS592	manual	intron	1076674	1076759	.	-	.	ID=VITVvi_vBlaCori_seeded_v1.1_P592.ver1.1.g000011.t01.intron.2;Parent=VITVvi_vBlaCori_seeded_v1.1_P592.ver1.1.g000011.t01
VITVvi_vBlaCori_seeded_v1.1_Primary_GcS592	manual	exon	1076760	1076824	.	-	.	ID=VITVvi_vBlaCori_seeded_v1.1_P592.ver1.1.g000011.t01.exon_6;Parent=VITVvi_vBlaCori_seeded_v1.1_P592.ver1.1.g000011.t01
VITVvi_vBlaCori_seeded_v1.1_Primary_GcS592	manual	intron	1076825	1080725	.	-	.	ID=VITVvi_vBlaCori_seeded_v1.1_P592.ver1.1.g000011.t01.intron.3;Parent=VITVvi_vBlaCori_seeded_v1.1_P592.ver1.1.g000011.t01
VITVvi_vBlaCori_seeded_v1.1_Primary_GcS592	manual	exon	1080726	1080844	.	-	.	ID=VITVvi_vBlaCori_seeded_v1.1_P592.ver1.1.g000011.t01.exon_5;Parent=VITVvi_vBlaCori_seeded_v1.1_P592.ver1.1.g000011.t01
VITVvi_vBlaCori_seeded_v1.1_Primary_GcS592	manual	intron	1080845	1080932	.	-	.	ID=VITVvi_vBlaCori_seeded_v1.1_P592.ver1.1.g000011.t01.intron.4;Parent=VITVvi_vBlaCori_seeded_v1.1_P592.ver1.1.g000011.t01
VITVvi_vBlaCori_seeded_v1.1_Primary_GcS592	manual	exon	1080933	1081038	.	-	.	ID=VITVvi_vBlaCori_seeded_v1.1_P592.ver1.1.g000011.t01.exon_4;Parent=VITVvi_vBlaCori_seeded_v1.1_P592.ver1.1.g000011.t01
VITVvi_vBlaCori_seeded_v1.1_Primary_GcS592	manual	intron	1081039	1081677	.	-	.	ID=VITVvi_vBlaCori_seeded_v1.1_P592.ver1.1.g000011.t01.intron.5;Parent=VITVvi_vBlaCori_seeded_v1.1_P592.ver1.1.g000011.t01
VITVvi_vBlaCori_seeded_v1.1_Primary_GcS592	manual	exon	1081678	1081814	.	-	.	ID=VITVvi_vBlaCori_seeded_v1.1_P592.ver1.1.g000011.t01.exon_3;Parent=VITVvi_vBlaCori_seeded_v1.1_P592.ver1.1.g000011.t01
VITVvi_vBlaCori_seeded_v1.1_Primary_GcS592	manual	intron	1081815	1082880	.	-	.	ID=VITVvi_vBlaCori_seeded_v1.1_P592.ver1.1.g000011.t01.intron.6;Parent=VITVvi_vBlaCori_seeded_v1.1_P592.ver1.1.g000011.t01
VITVvi_vBlaCori_seeded_v1.1_Primary_GcS592	manual	exon	1082881	1083029	.	-	.	ID=VITVvi_vBlaCori_seeded_v1.1_P592.ver1.1.g000011.t01.exon_2;Parent=VITVvi_vBlaCori_seeded_v1.1_P592.ver1.1.g000011.t01
VITVvi_vBlaCori_seeded_v1.1_Primary_GcS592	manual	intron	1083030	1086855	.	-	.	ID=VITVvi_vBlaCori_seeded_v1.1_P592.ver1.1.g000011.t01.intron.7;Parent=VITVvi_vBlaCori_seeded_v1.1_P592.ver1.1.g000011.t01
VITVvi_vBlaCori_seeded_v1.1_Primary_GcS592	manual	exon	1086856	1087037	.	-	.	ID=VITVvi_vBlaCori_seeded_v1.1_P592.ver1.1.g000011.t01.exon_1;Parent=VITVvi_vBlaCori_seeded_v1.1_P592.ver1.1.g000011.t01
VITVvi_vBlaCori_seeded_v1.1_Primary_GcS592	manual	CDS	1075549	1075770	.	-	0	ID=VITVvi_vBlaCori_seeded_v1.1_P592.ver1.1.g000011.t01.CDS_8;Parent=VITVvi_vBlaCori_seeded_v1.1_P592.ver1.1.g000011.t01
VITVvi_vBlaCori_seeded_v1.1_Primary_GcS592	manual	CDS	1076451	1076673	.	-	1	ID=VITVvi_vBlaCori_seeded_v1.1_P592.ver1.1.g000011.t01.CDS_7;Parent=VITVvi_vBlaCori_seeded_v1.1_P592.ver1.1.g000011.t01
VITVvi_vBlaCori_seeded_v1.1_Primary_GcS592	manual	CDS	1076760	1076824	.	-	0	ID=VITVvi_vBlaCori_seeded_v1.1_P592.ver1.1.g000011.t01.CDS_6;Parent=VITVvi_vBlaCori_seeded_v1.1_P592.ver1.1.g000011.t01
VITVvi_vBlaCori_seeded_v1.1_Primary_GcS592	manual	CDS	1080726	1080844	.	-	2	ID=VITVvi_vBlaCori_seeded_v1.1_P592.ver1.1.g000011.t01.CDS_5;Parent=VITVvi_vBlaCori_seeded_v1.1_P592.ver1.1.g000011.t01
VITVvi_vBlaCori_seeded_v1.1_Primary_GcS592	manual	CDS	1080933	1081038	.	-	0	ID=VITVvi_vBlaCori_seeded_v1.1_P592.ver1.1.g000011.t01.CDS_4;Parent=VITVvi_vBlaCori_seeded_v1.1_P592.ver1.1.g000011.t01
VITVvi_vBlaCori_seeded_v1.1_Primary_GcS592	manual	CDS	1081678	1081814	.	-	2	ID=VITVvi_vBlaCori_seeded_v1.1_P592.ver1.1.g000011.t01.CDS_3;Parent=VITVvi_vBlaCori_seeded_v1.1_P592.ver1.1.g000011.t01
VITVvi_vBlaCori_seeded_v1.1_Primary_GcS592	manual	CDS	1082881	1083029	.	-	1	ID=VITVvi_vBlaCori_seeded_v1.1_P592.ver1.1.g000011.t01.CDS_2;Parent=VITVvi_vBlaCori_seeded_v1.1_P592.ver1.1.g000011.t01
VITVvi_vBlaCori_seeded_v1.1_Primary_GcS592	manual	CDS	1086856	1087037	.	-	0	ID=VITVvi_vBlaCori_seeded_v1.1_P592.ver1.1.g000011.t01.CDS_1;Parent=VITVvi_vBlaCori_seeded_v1.1_P592.ver1.1.g000011.t01
VITVvi_vBlaCori_seeded_v1.1_Primary_GcS592	manual	gene	1111809	1112955	.	+	.	ID=VITVvi_vBlaCori_seeded_v1.1_P592.ver1.1.g000012;Description=TPR-containing protein #1;Sex=Hermaphrodite
VITVvi_vBlaCori_seeded_v1.1_Primary_GcS592	manual	mRNA	1111809	1112955	.	+	.	Parent=VITVvi_vBlaCori_seeded_v1.1_P592.ver1.1.g000012;ID=VITVvi_vBlaCori_seeded_v1.1_P592.ver1.1.g000012.t01;protein_ID=VITVvi_vBlaCori_seeded_v1.1_P592.ver1.1.g000012.p01
VITVvi_vBlaCori_seeded_v1.1_Primary_GcS592	manual	exon	1111809	1111955	.	+	.	ID=VITVvi_vBlaCori_seeded_v1.1_P592.ver1.1.g000012.t01.exon_1;Parent=VITVvi_vBlaCori_seeded_v1.1_P592.ver1.1.g000012.t01
VITVvi_vBlaCori_seeded_v1.1_Primary_GcS592	manual	intron	1111956	1112314	.	+	.	ID=VITVvi_vBlaCori_seeded_v1.1_P592.ver1.1.g000012.t01.intron.1;Parent=VITVvi_vBlaCori_seeded_v1.1_P592.ver1.1.g000012.t01
VITVvi_vBlaCori_seeded_v1.1_Primary_GcS592	manual	exon	1112315	1112366	.	+	.	ID=VITVvi_vBlaCori_seeded_v1.1_P592.ver1.1.g000012.t01.exon_2;Parent=VITVvi_vBlaCori_seeded_v1.1_P592.ver1.1.g000012.t01
VITVvi_vBlaCori_seeded_v1.1_Primary_GcS592	manual	intron	1112367	1112458	.	+	.	ID=VITVvi_vBlaCori_seeded_v1.1_P592.ver1.1.g000012.t01.intron.2;Parent=VITVvi_vBlaCori_seeded_v1.1_P592.ver1.1.g000012.t01
VITVvi_vBlaCori_seeded_v1.1_Primary_GcS592	manual	exon	1112459	1112955	.	+	.	ID=VITVvi_vBlaCori_seeded_v1.1_P592.ver1.1.g000012.t01.exon_3;Parent=VITVvi_vBlaCori_seeded_v1.1_P592.ver1.1.g000012.t01
VITVvi_vBlaCori_seeded_v1.1_Primary_GcS592	manual	CDS	1111809	1111955	.	+	0	ID=VITVvi_vBlaCori_seeded_v1.1_P592.ver1.1.g000012.t01.CDS_1;Parent=VITVvi_vBlaCori_seeded_v1.1_P592.ver1.1.g000012.t01
VITVvi_vBlaCori_seeded_v1.1_Primary_GcS592	manual	CDS	1112315	1112366	.	+	0	ID=VITVvi_vBlaCori_seeded_v1.1_P592.ver1.1.g000012.t01.CDS_2;Parent=VITVvi_vBlaCori_seeded_v1.1_P592.ver1.1.g000012.t01
VITVvi_vBlaCori_seeded_v1.1_Primary_GcS592	manual	CDS	1112459	1112955	.	+	2	ID=VITVvi_vBlaCori_seeded_v1.1_P592.ver1.1.g000012.t01.CDS_3;Parent=VITVvi_vBlaCori_seeded_v1.1_P592.ver1.1.g000012.t01
VITVvi_vBlaCori_seeded_v1.1_Primary_GcS592	manual	gene	1118827	1120062	.	+	.	ID=VITVvi_vBlaCori_seeded_v1.1_P592.ver1.1.g000013;Description=TPR-containing protein #2;Sex=Hermaphrodite
VITVvi_vBlaCori_seeded_v1.1_Primary_GcS592	manual	mRNA	1118827	1120062	.	+	.	Parent=VITVvi_vBlaCori_seeded_v1.1_P592.ver1.1.g000013;ID=VITVvi_vBlaCori_seeded_v1.1_P592.ver1.1.g000013.t01;protein_ID=VITVvi_vBlaCori_seeded_v1.1_P592.ver1.1.g000013.p01
VITVvi_vBlaCori_seeded_v1.1_Primary_GcS592	manual	exon	1118827	1118952	.	+	.	ID=VITVvi_vBlaCori_seeded_v1.1_P592.ver1.1.g000013.t01.exon_1;Parent=VITVvi_vBlaCori_seeded_v1.1_P592.ver1.1.g000013.t01
VITVvi_vBlaCori_seeded_v1.1_Primary_GcS592	manual	intron	1118953	1119369	.	+	.	ID=VITVvi_vBlaCori_seeded_v1.1_P592.ver1.1.g000013.t01.intron.1;Parent=VITVvi_vBlaCori_seeded_v1.1_P592.ver1.1.g000013.t01
VITVvi_vBlaCori_seeded_v1.1_Primary_GcS592	manual	exon	1119370	1120062	.	+	.	ID=VITVvi_vBlaCori_seeded_v1.1_P592.ver1.1.g000013.t01.exon_2;Parent=VITVvi_vBlaCori_seeded_v1.1_P592.ver1.1.g000013.t01
VITVvi_vBlaCori_seeded_v1.1_Primary_GcS592	manual	CDS	1118827	1118952	.	+	0	ID=VITVvi_vBlaCori_seeded_v1.1_P592.ver1.1.g000013.t01.CDS_1;Parent=VITVvi_vBlaCori_seeded_v1.1_P592.ver1.1.g000013.t01
VITVvi_vBlaCori_seeded_v1.1_Primary_GcS592	manual	CDS	1119370	1120062	.	+	0	ID=VITVvi_vBlaCori_seeded_v1.1_P592.ver1.1.g000013.t01.CDS_2;Parent=VITVvi_vBlaCori_seeded_v1.1_P592.ver1.1.g000013.t01
VITVvi_vBlaCori_seeded_v1.1_Primary_GcS592	manual	gene	1135340	1136446	.	+	.	ID=VITVvi_vBlaCori_seeded_v1.1_P592.ver1.1.g000014;Description=PLATZ transcription factor;Sex=Hermaphrodite
VITVvi_vBlaCori_seeded_v1.1_Primary_GcS592	manual	mRNA	1135340	1136446	.	+	.	Parent=VITVvi_vBlaCori_seeded_v1.1_P592.ver1.1.g000014;ID=VITVvi_vBlaCori_seeded_v1.1_P592.ver1.1.g000014.t01;protein_ID=VITVvi_vBlaCori_seeded_v1.1_P592.ver1.1.g000014.p01
VITVvi_vBlaCori_seeded_v1.1_Primary_GcS592	manual	exon	1135340	1135342	.	+	.	ID=VITVvi_vBlaCori_seeded_v1.1_P592.ver1.1.g000014.t01.exon_1;Parent=VITVvi_vBlaCori_seeded_v1.1_P592.ver1.1.g000014.t01
VITVvi_vBlaCori_seeded_v1.1_Primary_GcS592	manual	intron	1135343	1135419	.	+	.	ID=VITVvi_vBlaCori_seeded_v1.1_P592.ver1.1.g000014.t01.intron.1;Parent=VITVvi_vBlaCori_seeded_v1.1_P592.ver1.1.g000014.t01
VITVvi_vBlaCori_seeded_v1.1_Primary_GcS592	manual	exon	1135420	1135599	.	+	.	ID=VITVvi_vBlaCori_seeded_v1.1_P592.ver1.1.g000014.t01.exon_2;Parent=VITVvi_vBlaCori_seeded_v1.1_P592.ver1.1.g000014.t01
VITVvi_vBlaCori_seeded_v1.1_Primary_GcS592	manual	intron	1135600	1135704	.	+	.	ID=VITVvi_vBlaCori_seeded_v1.1_P592.ver1.1.g000014.t01.intron.2;Parent=VITVvi_vBlaCori_seeded_v1.1_P592.ver1.1.g000014.t01
VITVvi_vBlaCori_seeded_v1.1_Primary_GcS592	manual	exon	1135705	1135779	.	+	.	ID=VITVvi_vBlaCori_seeded_v1.1_P592.ver1.1.g000014.t01.exon_3;Parent=VITVvi_vBlaCori_seeded_v1.1_P592.ver1.1.g000014.t01
VITVvi_vBlaCori_seeded_v1.1_Primary_GcS592	manual	intron	1135780	1135859	.	+	.	ID=VITVvi_vBlaCori_seeded_v1.1_P592.ver1.1.g000014.t01.intron.3;Parent=VITVvi_vBlaCori_seeded_v1.1_P592.ver1.1.g000014.t01
VITVvi_vBlaCori_seeded_v1.1_Primary_GcS592	manual	exon	1135860	1136000	.	+	.	ID=VITVvi_vBlaCori_seeded_v1.1_P592.ver1.1.g000014.t01.exon_4;Parent=VITVvi_vBlaCori_seeded_v1.1_P592.ver1.1.g000014.t01
VITVvi_vBlaCori_seeded_v1.1_Primary_GcS592	manual	intron	1136001	1136083	.	+	.	ID=VITVvi_vBlaCori_seeded_v1.1_P592.ver1.1.g000014.t01.intron.4;Parent=VITVvi_vBlaCori_seeded_v1.1_P592.ver1.1.g000014.t01
VITVvi_vBlaCori_seeded_v1.1_Primary_GcS592	manual	exon	1136084	1136446	.	+	.	ID=VITVvi_vBlaCori_seeded_v1.1_P592.ver1.1.g000014.t01.exon_5;Parent=VITVvi_vBlaCori_seeded_v1.1_P592.ver1.1.g000014.t01
VITVvi_vBlaCori_seeded_v1.1_Primary_GcS592	manual	CDS	1135340	1135342	.	+	0	ID=VITVvi_vBlaCori_seeded_v1.1_P592.ver1.1.g000014.t01.CDS_1;Parent=VITVvi_vBlaCori_seeded_v1.1_P592.ver1.1.g000014.t01
VITVvi_vBlaCori_seeded_v1.1_Primary_GcS592	manual	CDS	1135420	1135599	.	+	0	ID=VITVvi_vBlaCori_seeded_v1.1_P592.ver1.1.g000014.t01.CDS_2;Parent=VITVvi_vBlaCori_seeded_v1.1_P592.ver1.1.g000014.t01
VITVvi_vBlaCori_seeded_v1.1_Primary_GcS592	manual	CDS	1135705	1135779	.	+	0	ID=VITVvi_vBlaCori_seeded_v1.1_P592.ver1.1.g000014.t01.CDS_3;Parent=VITVvi_vBlaCori_seeded_v1.1_P592.ver1.1.g000014.t01
VITVvi_vBlaCori_seeded_v1.1_Primary_GcS592	manual	CDS	1135860	1136000	.	+	0	ID=VITVvi_vBlaCori_seeded_v1.1_P592.ver1.1.g000014.t01.CDS_4;Parent=VITVvi_vBlaCori_seeded_v1.1_P592.ver1.1.g000014.t01
VITVvi_vBlaCori_seeded_v1.1_Primary_GcS592	manual	CDS	1136084	1136446	.	+	2	ID=VITVvi_vBlaCori_seeded_v1.1_P592.ver1.1.g000014.t01.CDS_5;Parent=VITVvi_vBlaCori_seeded_v1.1_P592.ver1.1.g000014.t01
VITVvi_vBlaCori_seeded_v1.1_Primary_GcS592	manual	gene	1137990	1141619	.	-	.	ID=VITVvi_vBlaCori_seeded_v1.1_P592.ver1.1.g000015;Description=FMO #1;Notes=pseudogene;Sex=Hermaphrodite
VITVvi_vBlaCori_seeded_v1.1_Primary_GcS592	manual	transcript	1137990	1141619	.	-	.	ID=VITVvi_vBlaCori_seeded_v1.1_P592.ver1.1.g000015.t01;Parent=VITVvi_vBlaCori_seeded_v1.1_P592.ver1.1.g000015
VITVvi_vBlaCori_seeded_v1.1_Primary_GcS592	manual	exon	1137990	1138159	.	-	.	ID=VITVvi_vBlaCori_seeded_v1.1_P592.ver1.1.g000015.t01.exon_7;Parent=VITVvi_vBlaCori_seeded_v1.1_P592.ver1.1.g000015.t01
VITVvi_vBlaCori_seeded_v1.1_Primary_GcS592	manual	exon	1138285	1138457	.	-	.	ID=VITVvi_vBlaCori_seeded_v1.1_P592.ver1.1.g000015.t01.exon_6;Parent=VITVvi_vBlaCori_seeded_v1.1_P592.ver1.1.g000015.t01
VITVvi_vBlaCori_seeded_v1.1_Primary_GcS592	manual	exon	1138544	1138679	.	-	.	ID=VITVvi_vBlaCori_seeded_v1.1_P592.ver1.1.g000015.t01.exon_5;Parent=VITVvi_vBlaCori_seeded_v1.1_P592.ver1.1.g000015.t01
VITVvi_vBlaCori_seeded_v1.1_Primary_GcS592	manual	exon	1138796	1138878	.	-	.	ID=VITVvi_vBlaCori_seeded_v1.1_P592.ver1.1.g000015.t01.exon_4;Parent=VITVvi_vBlaCori_seeded_v1.1_P592.ver1.1.g000015.t01
VITVvi_vBlaCori_seeded_v1.1_Primary_GcS592	manual	exon	1138997	1139149	.	-	.	ID=VITVvi_vBlaCori_seeded_v1.1_P592.ver1.1.g000015.t01.exon_3;Parent=VITVvi_vBlaCori_seeded_v1.1_P592.ver1.1.g000015.t01
VITVvi_vBlaCori_seeded_v1.1_Primary_GcS592	manual	exon	1139431	1139501	.	-	.	ID=VITVvi_vBlaCori_seeded_v1.1_P592.ver1.1.g000015.t01.exon_2;Parent=VITVvi_vBlaCori_seeded_v1.1_P592.ver1.1.g000015.t01
VITVvi_vBlaCori_seeded_v1.1_Primary_GcS592	manual	exon	1141070	1141619	.	-	.	ID=VITVvi_vBlaCori_seeded_v1.1_P592.ver1.1.g000015.t01.exon_1;Parent=VITVvi_vBlaCori_seeded_v1.1_P592.ver1.1.g000015.t01
VITVvi_vBlaCori_seeded_v1.1_Primary_GcS592	manual	gene	1170153	1178215	.	-	.	ID=VITVvi_vBlaCori_seeded_v1.1_P592.ver1.1.g000016;Description=FMO #2;Notes=pseudogene;Sex=Hermaphrodite
VITVvi_vBlaCori_seeded_v1.1_Primary_GcS592	manual	transcript	1170153	1178215	.	-	.	ID=VITVvi_vBlaCori_seeded_v1.1_P592.ver1.1.g000016.t01;Parent=VITVvi_vBlaCori_seeded_v1.1_P592.ver1.1.g000016
VITVvi_vBlaCori_seeded_v1.1_Primary_GcS592	manual	exon	1170153	1170362	.	-	.	ID=VITVvi_vBlaCori_seeded_v1.1_P592.ver1.1.g000016.t01.exon_9;Parent=VITVvi_vBlaCori_seeded_v1.1_P592.ver1.1.g000016.t01
VITVvi_vBlaCori_seeded_v1.1_Primary_GcS592	manual	exon	1170602	1170775	.	-	.	ID=VITVvi_vBlaCori_seeded_v1.1_P592.ver1.1.g000016.t01.exon_8;Parent=VITVvi_vBlaCori_seeded_v1.1_P592.ver1.1.g000016.t01
VITVvi_vBlaCori_seeded_v1.1_Primary_GcS592	manual	exon	1170860	1170995	.	-	.	ID=VITVvi_vBlaCori_seeded_v1.1_P592.ver1.1.g000016.t01.exon_7;Parent=VITVvi_vBlaCori_seeded_v1.1_P592.ver1.1.g000016.t01
VITVvi_vBlaCori_seeded_v1.1_Primary_GcS592	manual	exon	1171104	1171186	.	-	.	ID=VITVvi_vBlaCori_seeded_v1.1_P592.ver1.1.g000016.t01.exon_6;Parent=VITVvi_vBlaCori_seeded_v1.1_P592.ver1.1.g000016.t01
VITVvi_vBlaCori_seeded_v1.1_Primary_GcS592	manual	exon	1171306	1171458	.	-	.	ID=VITVvi_vBlaCori_seeded_v1.1_P592.ver1.1.g000016.t01.exon_5;Parent=VITVvi_vBlaCori_seeded_v1.1_P592.ver1.1.g000016.t01
VITVvi_vBlaCori_seeded_v1.1_Primary_GcS592	manual	exon	1171672	1171708	.	-	.	ID=VITVvi_vBlaCori_seeded_v1.1_P592.ver1.1.g000016.t01.exon_4;Parent=VITVvi_vBlaCori_seeded_v1.1_P592.ver1.1.g000016.t01
VITVvi_vBlaCori_seeded_v1.1_Primary_GcS592	manual	exon	1175723	1175932	.	-	.	ID=VITVvi_vBlaCori_seeded_v1.1_P592.ver1.1.g000016.t01.exon_3;Parent=VITVvi_vBlaCori_seeded_v1.1_P592.ver1.1.g000016.t01
VITVvi_vBlaCori_seeded_v1.1_Primary_GcS592	manual	exon	1176551	1176713	.	-	.	ID=VITVvi_vBlaCori_seeded_v1.1_P592.ver1.1.g000016.t01.exon_2;Parent=VITVvi_vBlaCori_seeded_v1.1_P592.ver1.1.g000016.t01
VITVvi_vBlaCori_seeded_v1.1_Primary_GcS592	manual	exon	1178058	1178215	.	-	.	ID=VITVvi_vBlaCori_seeded_v1.1_P592.ver1.1.g000016.t01.exon_1;Parent=VITVvi_vBlaCori_seeded_v1.1_P592.ver1.1.g000016.t01
VITVvi_vBlaCori_seeded_v1.1_Primary_GcS592	manual	gene	1181612	1185009	.	-	.	ID=VITVvi_vBlaCori_seeded_v1.1_P592.ver1.1.g000017;Description=FMO #3;Sex=Hermaphrodite
VITVvi_vBlaCori_seeded_v1.1_Primary_GcS592	manual	mRNA	1181612	1185009	.	-	.	Parent=VITVvi_vBlaCori_seeded_v1.1_P592.ver1.1.g000017;ID=VITVvi_vBlaCori_seeded_v1.1_P592.ver1.1.g000017.t01;protein_ID=VITVvi_vBlaCori_seeded_v1.1_P592.ver1.1.g000017.p01
VITVvi_vBlaCori_seeded_v1.1_Primary_GcS592	manual	exon	1181612	1181812	.	-	.	ID=VITVvi_vBlaCori_seeded_v1.1_P592.ver1.1.g000017.t01.exon_7;Parent=VITVvi_vBlaCori_seeded_v1.1_P592.ver1.1.g000017.t01
VITVvi_vBlaCori_seeded_v1.1_Primary_GcS592	manual	intron	1181813	1182000	.	-	.	ID=VITVvi_vBlaCori_seeded_v1.1_P592.ver1.1.g000017.t01.intron.1;Parent=VITVvi_vBlaCori_seeded_v1.1_P592.ver1.1.g000017.t01
VITVvi_vBlaCori_seeded_v1.1_Primary_GcS592	manual	exon	1182001	1182174	.	-	.	ID=VITVvi_vBlaCori_seeded_v1.1_P592.ver1.1.g000017.t01.exon_6;Parent=VITVvi_vBlaCori_seeded_v1.1_P592.ver1.1.g000017.t01
VITVvi_vBlaCori_seeded_v1.1_Primary_GcS592	manual	intron	1182175	1182272	.	-	.	ID=VITVvi_vBlaCori_seeded_v1.1_P592.ver1.1.g000017.t01.intron.2;Parent=VITVvi_vBlaCori_seeded_v1.1_P592.ver1.1.g000017.t01
VITVvi_vBlaCori_seeded_v1.1_Primary_GcS592	manual	exon	1182273	1182408	.	-	.	ID=VITVvi_vBlaCori_seeded_v1.1_P592.ver1.1.g000017.t01.exon_5;Parent=VITVvi_vBlaCori_seeded_v1.1_P592.ver1.1.g000017.t01
VITVvi_vBlaCori_seeded_v1.1_Primary_GcS592	manual	intron	1182409	1182500	.	-	.	ID=VITVvi_vBlaCori_seeded_v1.1_P592.ver1.1.g000017.t01.intron.3;Parent=VITVvi_vBlaCori_seeded_v1.1_P592.ver1.1.g000017.t01
VITVvi_vBlaCori_seeded_v1.1_Primary_GcS592	manual	exon	1182501	1182583	.	-	.	ID=VITVvi_vBlaCori_seeded_v1.1_P592.ver1.1.g000017.t01.exon_4;Parent=VITVvi_vBlaCori_seeded_v1.1_P592.ver1.1.g000017.t01
VITVvi_vBlaCori_seeded_v1.1_Primary_GcS592	manual	intron	1182584	1182702	.	-	.	ID=VITVvi_vBlaCori_seeded_v1.1_P592.ver1.1.g000017.t01.intron.4;Parent=VITVvi_vBlaCori_seeded_v1.1_P592.ver1.1.g000017.t01
VITVvi_vBlaCori_seeded_v1.1_Primary_GcS592	manual	exon	1182703	1182861	.	-	.	ID=VITVvi_vBlaCori_seeded_v1.1_P592.ver1.1.g000017.t01.exon_3;Parent=VITVvi_vBlaCori_seeded_v1.1_P592.ver1.1.g000017.t01
VITVvi_vBlaCori_seeded_v1.1_Primary_GcS592	manual	intron	1182862	1183545	.	-	.	ID=VITVvi_vBlaCori_seeded_v1.1_P592.ver1.1.g000017.t01.intron.5;Parent=VITVvi_vBlaCori_seeded_v1.1_P592.ver1.1.g000017.t01
VITVvi_vBlaCori_seeded_v1.1_Primary_GcS592	manual	exon	1183546	1183616	.	-	.	ID=VITVvi_vBlaCori_seeded_v1.1_P592.ver1.1.g000017.t01.exon_2;Parent=VITVvi_vBlaCori_seeded_v1.1_P592.ver1.1.g000017.t01
VITVvi_vBlaCori_seeded_v1.1_Primary_GcS592	manual	intron	1183617	1184426	.	-	.	ID=VITVvi_vBlaCori_seeded_v1.1_P592.ver1.1.g000017.t01.intron.6;Parent=VITVvi_vBlaCori_seeded_v1.1_P592.ver1.1.g000017.t01
VITVvi_vBlaCori_seeded_v1.1_Primary_GcS592	manual	exon	1184427	1185009	.	-	.	ID=VITVvi_vBlaCori_seeded_v1.1_P592.ver1.1.g000017.t01.exon_1;Parent=VITVvi_vBlaCori_seeded_v1.1_P592.ver1.1.g000017.t01
VITVvi_vBlaCori_seeded_v1.1_Primary_GcS592	manual	CDS	1181612	1181812	.	-	0	ID=VITVvi_vBlaCori_seeded_v1.1_P592.ver1.1.g000017.t01.CDS_7;Parent=VITVvi_vBlaCori_seeded_v1.1_P592.ver1.1.g000017.t01
VITVvi_vBlaCori_seeded_v1.1_Primary_GcS592	manual	CDS	1182001	1182174	.	-	0	ID=VITVvi_vBlaCori_seeded_v1.1_P592.ver1.1.g000017.t01.CDS_6;Parent=VITVvi_vBlaCori_seeded_v1.1_P592.ver1.1.g000017.t01
VITVvi_vBlaCori_seeded_v1.1_Primary_GcS592	manual	CDS	1182273	1182408	.	-	1	ID=VITVvi_vBlaCori_seeded_v1.1_P592.ver1.1.g000017.t01.CDS_5;Parent=VITVvi_vBlaCori_seeded_v1.1_P592.ver1.1.g000017.t01
VITVvi_vBlaCori_seeded_v1.1_Primary_GcS592	manual	CDS	1182501	1182583	.	-	0	ID=VITVvi_vBlaCori_seeded_v1.1_P592.ver1.1.g000017.t01.CDS_4;Parent=VITVvi_vBlaCori_seeded_v1.1_P592.ver1.1.g000017.t01
VITVvi_vBlaCori_seeded_v1.1_Primary_GcS592	manual	CDS	1182703	1182861	.	-	0	ID=VITVvi_vBlaCori_seeded_v1.1_P592.ver1.1.g000017.t01.CDS_3;Parent=VITVvi_vBlaCori_seeded_v1.1_P592.ver1.1.g000017.t01
VITVvi_vBlaCori_seeded_v1.1_Primary_GcS592	manual	CDS	1183546	1183616	.	-	2	ID=VITVvi_vBlaCori_seeded_v1.1_P592.ver1.1.g000017.t01.CDS_2;Parent=VITVvi_vBlaCori_seeded_v1.1_P592.ver1.1.g000017.t01
VITVvi_vBlaCori_seeded_v1.1_Primary_GcS592	manual	CDS	1184427	1185009	.	-	0	ID=VITVvi_vBlaCori_seeded_v1.1_P592.ver1.1.g000017.t01.CDS_1;Parent=VITVvi_vBlaCori_seeded_v1.1_P592.ver1.1.g000017.t01
VITVvi_vBlaCori_seeded_v1.1_Primary_GcS592	manual	gene	1188766	1191800	.	+	.	ID=VITVvi_vBlaCori_seeded_v1.1_P592.ver1.1.g000018;Description=Hypothetical protein (VviFSEX);Sex=Hermaphrodite
VITVvi_vBlaCori_seeded_v1.1_Primary_GcS592	manual	mRNA	1188766	1191800	.	+	.	Parent=VITVvi_vBlaCori_seeded_v1.1_P592.ver1.1.g000018;ID=VITVvi_vBlaCori_seeded_v1.1_P592.ver1.1.g000018.t01;protein_ID=VITVvi_vBlaCori_seeded_v1.1_P592.ver1.1.g000018.p01
VITVvi_vBlaCori_seeded_v1.1_Primary_GcS592	manual	exon	1188766	1188876	.	+	.	ID=VITVvi_vBlaCori_seeded_v1.1_P592.ver1.1.g000018.t01.exon_1;Parent=VITVvi_vBlaCori_seeded_v1.1_P592.ver1.1.g000018.t01
VITVvi_vBlaCori_seeded_v1.1_Primary_GcS592	manual	intron	1188877	1189251	.	+	.	ID=VITVvi_vBlaCori_seeded_v1.1_P592.ver1.1.g000018.t01.intron.1;Parent=VITVvi_vBlaCori_seeded_v1.1_P592.ver1.1.g000018.t01
VITVvi_vBlaCori_seeded_v1.1_Primary_GcS592	manual	exon	1189252	1189362	.	+	.	ID=VITVvi_vBlaCori_seeded_v1.1_P592.ver1.1.g000018.t01.exon_2;Parent=VITVvi_vBlaCori_seeded_v1.1_P592.ver1.1.g000018.t01
VITVvi_vBlaCori_seeded_v1.1_Primary_GcS592	manual	intron	1189363	1189864	.	+	.	ID=VITVvi_vBlaCori_seeded_v1.1_P592.ver1.1.g000018.t01.intron.2;Parent=VITVvi_vBlaCori_seeded_v1.1_P592.ver1.1.g000018.t01
VITVvi_vBlaCori_seeded_v1.1_Primary_GcS592	manual	exon	1189865	1190444	.	+	.	ID=VITVvi_vBlaCori_seeded_v1.1_P592.ver1.1.g000018.t01.exon_3;Parent=VITVvi_vBlaCori_seeded_v1.1_P592.ver1.1.g000018.t01
VITVvi_vBlaCori_seeded_v1.1_Primary_GcS592	manual	intron	1190445	1190553	.	+	.	ID=VITVvi_vBlaCori_seeded_v1.1_P592.ver1.1.g000018.t01.intron.3;Parent=VITVvi_vBlaCori_seeded_v1.1_P592.ver1.1.g000018.t01
VITVvi_vBlaCori_seeded_v1.1_Primary_GcS592	manual	exon	1190554	1191800	.	+	.	ID=VITVvi_vBlaCori_seeded_v1.1_P592.ver1.1.g000018.t01.exon_4;Parent=VITVvi_vBlaCori_seeded_v1.1_P592.ver1.1.g000018.t01
VITVvi_vBlaCori_seeded_v1.1_Primary_GcS592	manual	CDS	1188766	1188876	.	+	0	ID=VITVvi_vBlaCori_seeded_v1.1_P592.ver1.1.g000018.t01.CDS_1;Parent=VITVvi_vBlaCori_seeded_v1.1_P592.ver1.1.g000018.t01
VITVvi_vBlaCori_seeded_v1.1_Primary_GcS592	manual	CDS	1189252	1189362	.	+	0	ID=VITVvi_vBlaCori_seeded_v1.1_P592.ver1.1.g000018.t01.CDS_2;Parent=VITVvi_vBlaCori_seeded_v1.1_P592.ver1.1.g000018.t01
VITVvi_vBlaCori_seeded_v1.1_Primary_GcS592	manual	CDS	1189865	1190444	.	+	0	ID=VITVvi_vBlaCori_seeded_v1.1_P592.ver1.1.g000018.t01.CDS_3;Parent=VITVvi_vBlaCori_seeded_v1.1_P592.ver1.1.g000018.t01
VITVvi_vBlaCori_seeded_v1.1_Primary_GcS592	manual	CDS	1190554	1191800	.	+	2	ID=VITVvi_vBlaCori_seeded_v1.1_P592.ver1.1.g000018.t01.CDS_4;Parent=VITVvi_vBlaCori_seeded_v1.1_P592.ver1.1.g000018.t01
VITVvi_vBlaCori_seeded_v1.1_Primary_GcS592	manual	gene	1195516	1197662	.	+	.	ID=VITVvi_vBlaCori_seeded_v1.1_P592.ver1.1.g000019;Description=WRKY transcription factor;Sex=Hermaphrodite
VITVvi_vBlaCori_seeded_v1.1_Primary_GcS592	manual	mRNA	1195516	1197662	.	+	.	Parent=VITVvi_vBlaCori_seeded_v1.1_P592.ver1.1.g000019;ID=VITVvi_vBlaCori_seeded_v1.1_P592.ver1.1.g000019.t01;protein_ID=VITVvi_vBlaCori_seeded_v1.1_P592.ver1.1.g000019.p01
VITVvi_vBlaCori_seeded_v1.1_Primary_GcS592	manual	exon	1195516	1196207	.	+	.	ID=VITVvi_vBlaCori_seeded_v1.1_P592.ver1.1.g000019.t01.exon_1;Parent=VITVvi_vBlaCori_seeded_v1.1_P592.ver1.1.g000019.t01
VITVvi_vBlaCori_seeded_v1.1_Primary_GcS592	manual	intron	1196208	1196563	.	+	.	ID=VITVvi_vBlaCori_seeded_v1.1_P592.ver1.1.g000019.t01.intron.1;Parent=VITVvi_vBlaCori_seeded_v1.1_P592.ver1.1.g000019.t01
VITVvi_vBlaCori_seeded_v1.1_Primary_GcS592	manual	exon	1196564	1196689	.	+	.	ID=VITVvi_vBlaCori_seeded_v1.1_P592.ver1.1.g000019.t01.exon_2;Parent=VITVvi_vBlaCori_seeded_v1.1_P592.ver1.1.g000019.t01
VITVvi_vBlaCori_seeded_v1.1_Primary_GcS592	manual	intron	1196690	1197508	.	+	.	ID=VITVvi_vBlaCori_seeded_v1.1_P592.ver1.1.g000019.t01.intron.2;Parent=VITVvi_vBlaCori_seeded_v1.1_P592.ver1.1.g000019.t01
VITVvi_vBlaCori_seeded_v1.1_Primary_GcS592	manual	exon	1197509	1197662	.	+	.	ID=VITVvi_vBlaCori_seeded_v1.1_P592.ver1.1.g000019.t01.exon_3;Parent=VITVvi_vBlaCori_seeded_v1.1_P592.ver1.1.g000019.t01
VITVvi_vBlaCori_seeded_v1.1_Primary_GcS592	manual	CDS	1195516	1196207	.	+	0	ID=VITVvi_vBlaCori_seeded_v1.1_P592.ver1.1.g000019.t01.CDS_1;Parent=VITVvi_vBlaCori_seeded_v1.1_P592.ver1.1.g000019.t01
VITVvi_vBlaCori_seeded_v1.1_Primary_GcS592	manual	CDS	1196564	1196689	.	+	1	ID=VITVvi_vBlaCori_seeded_v1.1_P592.ver1.1.g000019.t01.CDS_2;Parent=VITVvi_vBlaCori_seeded_v1.1_P592.ver1.1.g000019.t01
VITVvi_vBlaCori_seeded_v1.1_Primary_GcS592	manual	CDS	1197509	1197662	.	+	1	ID=VITVvi_vBlaCori_seeded_v1.1_P592.ver1.1.g000019.t01.CDS_3;Parent=VITVvi_vBlaCori_seeded_v1.1_P592.ver1.1.g000019.t01
VITVvi_vBlaCori_seeded_v1.1_Primary_GcS592	manual	gene	1245522	1251287	.	+	.	ID=VITVvi_vBlaCori_seeded_v1.1_P592.ver1.1.g000020;Description=APT3;Sex=Hermaphrodite
VITVvi_vBlaCori_seeded_v1.1_Primary_GcS592	manual	mRNA	1245522	1251287	.	+	.	Parent=VITVvi_vBlaCori_seeded_v1.1_P592.ver1.1.g000020;ID=VITVvi_vBlaCori_seeded_v1.1_P592.ver1.1.g000020.t01;protein_ID=VITVvi_vBlaCori_seeded_v1.1_P592.ver1.1.g000020.p01
VITVvi_vBlaCori_seeded_v1.1_Primary_GcS592	manual	exon	1245522	1245603	.	+	.	ID=VITVvi_vBlaCori_seeded_v1.1_P592.ver1.1.g000020.t01.exon_1;Parent=VITVvi_vBlaCori_seeded_v1.1_P592.ver1.1.g000020.t01
VITVvi_vBlaCori_seeded_v1.1_Primary_GcS592	manual	intron	1245604	1245886	.	+	.	ID=VITVvi_vBlaCori_seeded_v1.1_P592.ver1.1.g000020.t01.intron.1;Parent=VITVvi_vBlaCori_seeded_v1.1_P592.ver1.1.g000020.t01
VITVvi_vBlaCori_seeded_v1.1_Primary_GcS592	manual	exon	1245887	1245997	.	+	.	ID=VITVvi_vBlaCori_seeded_v1.1_P592.ver1.1.g000020.t01.exon_2;Parent=VITVvi_vBlaCori_seeded_v1.1_P592.ver1.1.g000020.t01
VITVvi_vBlaCori_seeded_v1.1_Primary_GcS592	manual	intron	1245998	1248375	.	+	.	ID=VITVvi_vBlaCori_seeded_v1.1_P592.ver1.1.g000020.t01.intron.2;Parent=VITVvi_vBlaCori_seeded_v1.1_P592.ver1.1.g000020.t01
VITVvi_vBlaCori_seeded_v1.1_Primary_GcS592	manual	exon	1248376	1248468	.	+	.	ID=VITVvi_vBlaCori_seeded_v1.1_P592.ver1.1.g000020.t01.exon_3;Parent=VITVvi_vBlaCori_seeded_v1.1_P592.ver1.1.g000020.t01
VITVvi_vBlaCori_seeded_v1.1_Primary_GcS592	manual	intron	1248469	1248963	.	+	.	ID=VITVvi_vBlaCori_seeded_v1.1_P592.ver1.1.g000020.t01.intron.3;Parent=VITVvi_vBlaCori_seeded_v1.1_P592.ver1.1.g000020.t01
VITVvi_vBlaCori_seeded_v1.1_Primary_GcS592	manual	exon	1248964	1249113	.	+	.	ID=VITVvi_vBlaCori_seeded_v1.1_P592.ver1.1.g000020.t01.exon_4;Parent=VITVvi_vBlaCori_seeded_v1.1_P592.ver1.1.g000020.t01
VITVvi_vBlaCori_seeded_v1.1_Primary_GcS592	manual	intron	1249114	1249672	.	+	.	ID=VITVvi_vBlaCori_seeded_v1.1_P592.ver1.1.g000020.t01.intron.4;Parent=VITVvi_vBlaCori_seeded_v1.1_P592.ver1.1.g000020.t01
VITVvi_vBlaCori_seeded_v1.1_Primary_GcS592	manual	exon	1249673	1249731	.	+	.	ID=VITVvi_vBlaCori_seeded_v1.1_P592.ver1.1.g000020.t01.exon_5;Parent=VITVvi_vBlaCori_seeded_v1.1_P592.ver1.1.g000020.t01
VITVvi_vBlaCori_seeded_v1.1_Primary_GcS592	manual	intron	1249732	1251233	.	+	.	ID=VITVvi_vBlaCori_seeded_v1.1_P592.ver1.1.g000020.t01.intron.5;Parent=VITVvi_vBlaCori_seeded_v1.1_P592.ver1.1.g000020.t01
VITVvi_vBlaCori_seeded_v1.1_Primary_GcS592	manual	exon	1251234	1251287	.	+	.	ID=VITVvi_vBlaCori_seeded_v1.1_P592.ver1.1.g000020.t01.exon_6;Parent=VITVvi_vBlaCori_seeded_v1.1_P592.ver1.1.g000020.t01
VITVvi_vBlaCori_seeded_v1.1_Primary_GcS592	manual	CDS	1245522	1245603	.	+	0	ID=VITVvi_vBlaCori_seeded_v1.1_P592.ver1.1.g000020.t01.CDS_1;Parent=VITVvi_vBlaCori_seeded_v1.1_P592.ver1.1.g000020.t01
VITVvi_vBlaCori_seeded_v1.1_Primary_GcS592	manual	CDS	1245887	1245997	.	+	2	ID=VITVvi_vBlaCori_seeded_v1.1_P592.ver1.1.g000020.t01.CDS_2;Parent=VITVvi_vBlaCori_seeded_v1.1_P592.ver1.1.g000020.t01
VITVvi_vBlaCori_seeded_v1.1_Primary_GcS592	manual	CDS	1248376	1248468	.	+	2	ID=VITVvi_vBlaCori_seeded_v1.1_P592.ver1.1.g000020.t01.CDS_3;Parent=VITVvi_vBlaCori_seeded_v1.1_P592.ver1.1.g000020.t01
VITVvi_vBlaCori_seeded_v1.1_Primary_GcS592	manual	CDS	1248964	1249113	.	+	2	ID=VITVvi_vBlaCori_seeded_v1.1_P592.ver1.1.g000020.t01.CDS_4;Parent=VITVvi_vBlaCori_seeded_v1.1_P592.ver1.1.g000020.t01
VITVvi_vBlaCori_seeded_v1.1_Primary_GcS592	manual	CDS	1249673	1249731	.	+	2	ID=VITVvi_vBlaCori_seeded_v1.1_P592.ver1.1.g000020.t01.CDS_5;Parent=VITVvi_vBlaCori_seeded_v1.1_P592.ver1.1.g000020.t01
VITVvi_vBlaCori_seeded_v1.1_Primary_GcS592	manual	CDS	1251234	1251287	.	+	0	ID=VITVvi_vBlaCori_seeded_v1.1_P592.ver1.1.g000020.t01.CDS_6;Parent=VITVvi_vBlaCori_seeded_v1.1_P592.ver1.1.g000020.t01
VITVvi_vBlaCori_seeded_v1.1_Primary_GcS592	manual	gene	1253119	1253979	.	-	.	ID=VITVvi_vBlaCori_seeded_v1.1_P592.ver1.1.g000021;Description=Zinc finger protein;Sex=Hermaphrodite
VITVvi_vBlaCori_seeded_v1.1_Primary_GcS592	manual	mRNA	1253119	1253979	.	-	.	Parent=VITVvi_vBlaCori_seeded_v1.1_P592.ver1.1.g000021;ID=VITVvi_vBlaCori_seeded_v1.1_P592.ver1.1.g000021.t01;protein_ID=VITVvi_vBlaCori_seeded_v1.1_P592.ver1.1.g000021.p01
VITVvi_vBlaCori_seeded_v1.1_Primary_GcS592	manual	exon	1253119	1253979	.	-	.	ID=VITVvi_vBlaCori_seeded_v1.1_P592.ver1.1.g000021.t01.exon_1;Parent=VITVvi_vBlaCori_seeded_v1.1_P592.ver1.1.g000021.t01
VITVvi_vBlaCori_seeded_v1.1_Primary_GcS592	manual	CDS	1253119	1253979	.	-	0	ID=VITVvi_vBlaCori_seeded_v1.1_P592.ver1.1.g000021.t01.CDS_1;Parent=VITVvi_vBlaCori_seeded_v1.1_P592.ver1.1.g000021.t01
VITVvi_vBlaCori_seeded_v1.1_Primary_GcS592	manual	gene	1264142	1264786	.	+	.	ID=VITVvi_vBlaCori_seeded_v1.1_P592.ver1.1.g000022;Description=PAP2;Sex=Hermaphrodite
VITVvi_vBlaCori_seeded_v1.1_Primary_GcS592	manual	mRNA	1264142	1264786	.	+	.	Parent=VITVvi_vBlaCori_seeded_v1.1_P592.ver1.1.g000022;ID=VITVvi_vBlaCori_seeded_v1.1_P592.ver1.1.g000022.t01;protein_ID=VITVvi_vBlaCori_seeded_v1.1_P592.ver1.1.g000022.p01
VITVvi_vBlaCori_seeded_v1.1_Primary_GcS592	manual	exon	1264142	1264786	.	+	.	ID=VITVvi_vBlaCori_seeded_v1.1_P592.ver1.1.g000022.t01.exon_1;Parent=VITVvi_vBlaCori_seeded_v1.1_P592.ver1.1.g000022.t01
VITVvi_vBlaCori_seeded_v1.1_Primary_GcS592	manual	CDS	1264142	1264786	.	+	0	ID=VITVvi_vBlaCori_seeded_v1.1_P592.ver1.1.g000022.t01.CDS_1;Parent=VITVvi_vBlaCori_seeded_v1.1_P592.ver1.1.g000022.t01
F haplotype
VITVvi_vBlaCori_seeded_v1.1_Primary_GcS541	manual	gene	1038335	1040748	.	+	.	ID=VITVvi_vBlaCori_seeded_v1.1_H541.ver1.1.g000001;Description=NAC transcription factor;Sex=Female
VITVvi_vBlaCori_seeded_v1.1_Primary_GcS541	manual	mRNA	1038335	1040748	.	+	.	Parent=VITVvi_vBlaCori_seeded_v1.1_H541.ver1.1.g000001;ID=VITVvi_vBlaCori_seeded_v1.1_H541.ver1.1.g000001.t01;protein_ID=VITVvi_vBlaCori_seeded_v1.1_H541.ver1.1.g000001.p01
VITVvi_vBlaCori_seeded_v1.1_Primary_GcS541	manual	exon	1038335	1038494	.	+	.	ID=VITVvi_vBlaCori_seeded_v1.1_H541.ver1.1.g000001.t01.exon_1;Parent=VITVvi_vBlaCori_seeded_v1.1_H541.ver1.1.g000001.t01
VITVvi_vBlaCori_seeded_v1.1_Primary_GcS541	manual	intron	1038495	1038615	.	+	.	ID=VITVvi_vBlaCori_seeded_v1.1_H541.ver1.1.g000001.t01.intron.1;Parent=VITVvi_vBlaCori_seeded_v1.1_H541.ver1.1.g000001.t01
VITVvi_vBlaCori_seeded_v1.1_Primary_GcS541	manual	exon	1038616	1038891	.	+	.	ID=VITVvi_vBlaCori_seeded_v1.1_H541.ver1.1.g000001.t01.exon_2;Parent=VITVvi_vBlaCori_seeded_v1.1_H541.ver1.1.g000001.t01
VITVvi_vBlaCori_seeded_v1.1_Primary_GcS541	manual	intron	1038892	1040110	.	+	.	ID=VITVvi_vBlaCori_seeded_v1.1_H541.ver1.1.g000001.t01.intron.2;Parent=VITVvi_vBlaCori_seeded_v1.1_H541.ver1.1.g000001.t01
VITVvi_vBlaCori_seeded_v1.1_Primary_GcS541	manual	exon	1040111	1040748	.	+	.	ID=VITVvi_vBlaCori_seeded_v1.1_H541.ver1.1.g000001.t01.exon_3;Parent=VITVvi_vBlaCori_seeded_v1.1_H541.ver1.1.g000001.t01
VITVvi_vBlaCori_seeded_v1.1_Primary_GcS541	manual	CDS	1038335	1038494	.	+	0	ID=VITVvi_vBlaCori_seeded_v1.1_H541.ver1.1.g000001.t01.CDS_1;Parent=VITVvi_vBlaCori_seeded_v1.1_H541.ver1.1.g000001.t01
VITVvi_vBlaCori_seeded_v1.1_Primary_GcS541	manual	CDS	1038616	1038891	.	+	2	ID=VITVvi_vBlaCori_seeded_v1.1_H541.ver1.1.g000001.t01.CDS_2;Parent=VITVvi_vBlaCori_seeded_v1.1_H541.ver1.1.g000001.t01
VITVvi_vBlaCori_seeded_v1.1_Primary_GcS541	manual	CDS	1040111	1040748	.	+	2	ID=VITVvi_vBlaCori_seeded_v1.1_H541.ver1.1.g000001.t01.CDS_3;Parent=VITVvi_vBlaCori_seeded_v1.1_H541.ver1.1.g000001.t01
VITVvi_vBlaCori_seeded_v1.1_Primary_GcS541	manual	gene	1047520	1052659	.	-	.	ID=VITVvi_vBlaCori_seeded_v1.1_H541.ver1.1.g000002;Description=Thylakoid lumenal protein;Sex=Female
VITVvi_vBlaCori_seeded_v1.1_Primary_GcS541	manual	mRNA	1047520	1052659	.	-	.	Parent=VITVvi_vBlaCori_seeded_v1.1_H541.ver1.1.g000002;ID=VITVvi_vBlaCori_seeded_v1.1_H541.ver1.1.g000002.t01;protein_ID=VITVvi_vBlaCori_seeded_v1.1_H541.ver1.1.g000002.p01
VITVvi_vBlaCori_seeded_v1.1_Primary_GcS541	manual	exon	1047520	1047711	.	-	.	ID=VITVvi_vBlaCori_seeded_v1.1_H541.ver1.1.g000002.t01.exon_7;Parent=VITVvi_vBlaCori_seeded_v1.1_H541.ver1.1.g000002.t01
VITVvi_vBlaCori_seeded_v1.1_Primary_GcS541	manual	intron	1047712	1048687	.	-	.	ID=VITVvi_vBlaCori_seeded_v1.1_H541.ver1.1.g000002.t01.intron.1;Parent=VITVvi_vBlaCori_seeded_v1.1_H541.ver1.1.g000002.t01
VITVvi_vBlaCori_seeded_v1.1_Primary_GcS541	manual	exon	1048688	1048816	.	-	.	ID=VITVvi_vBlaCori_seeded_v1.1_H541.ver1.1.g000002.t01.exon_6;Parent=VITVvi_vBlaCori_seeded_v1.1_H541.ver1.1.g000002.t01
VITVvi_vBlaCori_seeded_v1.1_Primary_GcS541	manual	intron	1048817	1048929	.	-	.	ID=VITVvi_vBlaCori_seeded_v1.1_H541.ver1.1.g000002.t01.intron.2;Parent=VITVvi_vBlaCori_seeded_v1.1_H541.ver1.1.g000002.t01
VITVvi_vBlaCori_seeded_v1.1_Primary_GcS541	manual	exon	1048930	1048964	.	-	.	ID=VITVvi_vBlaCori_seeded_v1.1_H541.ver1.1.g000002.t01.exon_5;Parent=VITVvi_vBlaCori_seeded_v1.1_H541.ver1.1.g000002.t01
VITVvi_vBlaCori_seeded_v1.1_Primary_GcS541	manual	intron	1048965	1051546	.	-	.	ID=VITVvi_vBlaCori_seeded_v1.1_H541.ver1.1.g000002.t01.intron.3;Parent=VITVvi_vBlaCori_seeded_v1.1_H541.ver1.1.g000002.t01
VITVvi_vBlaCori_seeded_v1.1_Primary_GcS541	manual	exon	1051547	1051653	.	-	.	ID=VITVvi_vBlaCori_seeded_v1.1_H541.ver1.1.g000002.t01.exon_4;Parent=VITVvi_vBlaCori_seeded_v1.1_H541.ver1.1.g000002.t01
VITVvi_vBlaCori_seeded_v1.1_Primary_GcS541	manual	intron	1051654	1052093	.	-	.	ID=VITVvi_vBlaCori_seeded_v1.1_H541.ver1.1.g000002.t01.intron.4;Parent=VITVvi_vBlaCori_seeded_v1.1_H541.ver1.1.g000002.t01
VITVvi_vBlaCori_seeded_v1.1_Primary_GcS541	manual	exon	1052094	1052123	.	-	.	ID=VITVvi_vBlaCori_seeded_v1.1_H541.ver1.1.g000002.t01.exon_3;Parent=VITVvi_vBlaCori_seeded_v1.1_H541.ver1.1.g000002.t01
VITVvi_vBlaCori_seeded_v1.1_Primary_GcS541	manual	intron	1052124	1052210	.	-	.	ID=VITVvi_vBlaCori_seeded_v1.1_H541.ver1.1.g000002.t01.intron.5;Parent=VITVvi_vBlaCori_seeded_v1.1_H541.ver1.1.g000002.t01
VITVvi_vBlaCori_seeded_v1.1_Primary_GcS541	manual	exon	1052211	1052382	.	-	.	ID=VITVvi_vBlaCori_seeded_v1.1_H541.ver1.1.g000002.t01.exon_2;Parent=VITVvi_vBlaCori_seeded_v1.1_H541.ver1.1.g000002.t01
VITVvi_vBlaCori_seeded_v1.1_Primary_GcS541	manual	intron	1052383	1052538	.	-	.	ID=VITVvi_vBlaCori_seeded_v1.1_H541.ver1.1.g000002.t01.intron.6;Parent=VITVvi_vBlaCori_seeded_v1.1_H541.ver1.1.g000002.t01
VITVvi_vBlaCori_seeded_v1.1_Primary_GcS541	manual	exon	1052539	1052659	.	-	.	ID=VITVvi_vBlaCori_seeded_v1.1_H541.ver1.1.g000002.t01.exon_1;Parent=VITVvi_vBlaCori_seeded_v1.1_H541.ver1.1.g000002.t01
VITVvi_vBlaCori_seeded_v1.1_Primary_GcS541	manual	CDS	1047520	1047711	.	-	0	ID=VITVvi_vBlaCori_seeded_v1.1_H541.ver1.1.g000002.t01.CDS_7;Parent=VITVvi_vBlaCori_seeded_v1.1_H541.ver1.1.g000002.t01
VITVvi_vBlaCori_seeded_v1.1_Primary_GcS541	manual	CDS	1048688	1048816	.	-	0	ID=VITVvi_vBlaCori_seeded_v1.1_H541.ver1.1.g000002.t01.CDS_6;Parent=VITVvi_vBlaCori_seeded_v1.1_H541.ver1.1.g000002.t01
VITVvi_vBlaCori_seeded_v1.1_Primary_GcS541	manual	CDS	1048930	1048964	.	-	2	ID=VITVvi_vBlaCori_seeded_v1.1_H541.ver1.1.g000002.t01.CDS_5;Parent=VITVvi_vBlaCori_seeded_v1.1_H541.ver1.1.g000002.t01
VITVvi_vBlaCori_seeded_v1.1_Primary_GcS541	manual	CDS	1051547	1051653	.	-	1	ID=VITVvi_vBlaCori_seeded_v1.1_H541.ver1.1.g000002.t01.CDS_4;Parent=VITVvi_vBlaCori_seeded_v1.1_H541.ver1.1.g000002.t01
VITVvi_vBlaCori_seeded_v1.1_Primary_GcS541	manual	CDS	1052094	1052123	.	-	1	ID=VITVvi_vBlaCori_seeded_v1.1_H541.ver1.1.g000002.t01.CDS_3;Parent=VITVvi_vBlaCori_seeded_v1.1_H541.ver1.1.g000002.t01
VITVvi_vBlaCori_seeded_v1.1_Primary_GcS541	manual	CDS	1052211	1052382	.	-	2	ID=VITVvi_vBlaCori_seeded_v1.1_H541.ver1.1.g000002.t01.CDS_2;Parent=VITVvi_vBlaCori_seeded_v1.1_H541.ver1.1.g000002.t01
VITVvi_vBlaCori_seeded_v1.1_Primary_GcS541	manual	CDS	1052539	1052659	.	-	0	ID=VITVvi_vBlaCori_seeded_v1.1_H541.ver1.1.g000002.t01.CDS_1;Parent=VITVvi_vBlaCori_seeded_v1.1_H541.ver1.1.g000002.t01
VITVvi_vBlaCori_seeded_v1.1_Primary_GcS541	manual	gene	1053140	1056971	.	-	.	ID=VITVvi_vBlaCori_seeded_v1.1_H541.ver1.1.g000003;Description=PPR-containing protein;Sex=Female
VITVvi_vBlaCori_seeded_v1.1_Primary_GcS541	manual	mRNA	1053140	1056971	.	-	.	Parent=VITVvi_vBlaCori_seeded_v1.1_H541.ver1.1.g000003;ID=VITVvi_vBlaCori_seeded_v1.1_H541.ver1.1.g000003.t01;protein_ID=VITVvi_vBlaCori_seeded_v1.1_H541.ver1.1.g000003.p01
VITVvi_vBlaCori_seeded_v1.1_Primary_GcS541	manual	exon	1053140	1053627	.	-	.	ID=VITVvi_vBlaCori_seeded_v1.1_H541.ver1.1.g000003.t01.exon_5;Parent=VITVvi_vBlaCori_seeded_v1.1_H541.ver1.1.g000003.t01
VITVvi_vBlaCori_seeded_v1.1_Primary_GcS541	manual	intron	1053628	1055798	.	-	.	ID=VITVvi_vBlaCori_seeded_v1.1_H541.ver1.1.g000003.t01.intron.1;Parent=VITVvi_vBlaCori_seeded_v1.1_H541.ver1.1.g000003.t01
VITVvi_vBlaCori_seeded_v1.1_Primary_GcS541	manual	exon	1055799	1055905	.	-	.	ID=VITVvi_vBlaCori_seeded_v1.1_H541.ver1.1.g000003.t01.exon_4;Parent=VITVvi_vBlaCori_seeded_v1.1_H541.ver1.1.g000003.t01
VITVvi_vBlaCori_seeded_v1.1_Primary_GcS541	manual	intron	1055906	1056422	.	-	.	ID=VITVvi_vBlaCori_seeded_v1.1_H541.ver1.1.g000003.t01.intron.2;Parent=VITVvi_vBlaCori_seeded_v1.1_H541.ver1.1.g000003.t01
VITVvi_vBlaCori_seeded_v1.1_Primary_GcS541	manual	exon	1056423	1056452	.	-	.	ID=VITVvi_vBlaCori_seeded_v1.1_H541.ver1.1.g000003.t01.exon_3;Parent=VITVvi_vBlaCori_seeded_v1.1_H541.ver1.1.g000003.t01
VITVvi_vBlaCori_seeded_v1.1_Primary_GcS541	manual	intron	1056453	1056532	.	-	.	ID=VITVvi_vBlaCori_seeded_v1.1_H541.ver1.1.g000003.t01.intron.3;Parent=VITVvi_vBlaCori_seeded_v1.1_H541.ver1.1.g000003.t01
VITVvi_vBlaCori_seeded_v1.1_Primary_GcS541	manual	exon	1056533	1056710	.	-	.	ID=VITVvi_vBlaCori_seeded_v1.1_H541.ver1.1.g000003.t01.exon_2;Parent=VITVvi_vBlaCori_seeded_v1.1_H541.ver1.1.g000003.t01
VITVvi_vBlaCori_seeded_v1.1_Primary_GcS541	manual	intron	1056711	1056850	.	-	.	ID=VITVvi_vBlaCori_seeded_v1.1_H541.ver1.1.g000003.t01.intron.4;Parent=VITVvi_vBlaCori_seeded_v1.1_H541.ver1.1.g000003.t01
VITVvi_vBlaCori_seeded_v1.1_Primary_GcS541	manual	exon	1056851	1056971	.	-	.	ID=VITVvi_vBlaCori_seeded_v1.1_H541.ver1.1.g000003.t01.exon_1;Parent=VITVvi_vBlaCori_seeded_v1.1_H541.ver1.1.g000003.t01
VITVvi_vBlaCori_seeded_v1.1_Primary_GcS541	manual	CDS	1053140	1053627	.	-	2	ID=VITVvi_vBlaCori_seeded_v1.1_H541.ver1.1.g000003.t01.CDS_5;Parent=VITVvi_vBlaCori_seeded_v1.1_H541.ver1.1.g000003.t01
VITVvi_vBlaCori_seeded_v1.1_Primary_GcS541	manual	CDS	1055799	1055905	.	-	1	ID=VITVvi_vBlaCori_seeded_v1.1_H541.ver1.1.g000003.t01.CDS_4;Parent=VITVvi_vBlaCori_seeded_v1.1_H541.ver1.1.g000003.t01
VITVvi_vBlaCori_seeded_v1.1_Primary_GcS541	manual	CDS	1056423	1056452	.	-	1	ID=VITVvi_vBlaCori_seeded_v1.1_H541.ver1.1.g000003.t01.CDS_3;Parent=VITVvi_vBlaCori_seeded_v1.1_H541.ver1.1.g000003.t01
VITVvi_vBlaCori_seeded_v1.1_Primary_GcS541	manual	CDS	1056533	1056710	.	-	2	ID=VITVvi_vBlaCori_seeded_v1.1_H541.ver1.1.g000003.t01.CDS_2;Parent=VITVvi_vBlaCori_seeded_v1.1_H541.ver1.1.g000003.t01
VITVvi_vBlaCori_seeded_v1.1_Primary_GcS541	manual	CDS	1056851	1056971	.	-	0	ID=VITVvi_vBlaCori_seeded_v1.1_H541.ver1.1.g000003.t01.CDS_1;Parent=VITVvi_vBlaCori_seeded_v1.1_H541.ver1.1.g000003.t01
VITVvi_vBlaCori_seeded_v1.1_Primary_GcS541	manual	gene	1063555	1065781	.	+	.	ID=VITVvi_vBlaCori_seeded_v1.1_H541.ver1.1.g000004;Description=YABBY transcription factor;Sex=Female
VITVvi_vBlaCori_seeded_v1.1_Primary_GcS541	manual	mRNA	1063555	1065781	.	+	.	Parent=VITVvi_vBlaCori_seeded_v1.1_H541.ver1.1.g000004;ID=VITVvi_vBlaCori_seeded_v1.1_H541.ver1.1.g000004.t01;protein_ID=VITVvi_vBlaCori_seeded_v1.1_H541.ver1.1.g000004.p01
VITVvi_vBlaCori_seeded_v1.1_Primary_GcS541	manual	exon	1063555	1063647	.	+	.	ID=VITVvi_vBlaCori_seeded_v1.1_H541.ver1.1.g000004.t01.exon_1;Parent=VITVvi_vBlaCori_seeded_v1.1_H541.ver1.1.g000004.t01
VITVvi_vBlaCori_seeded_v1.1_Primary_GcS541	manual	intron	1063648	1063802	.	+	.	ID=VITVvi_vBlaCori_seeded_v1.1_H541.ver1.1.g000004.t01.intron.1;Parent=VITVvi_vBlaCori_seeded_v1.1_H541.ver1.1.g000004.t01
VITVvi_vBlaCori_seeded_v1.1_Primary_GcS541	manual	exon	1063803	1063958	.	+	.	ID=VITVvi_vBlaCori_seeded_v1.1_H541.ver1.1.g000004.t01.exon_2;Parent=VITVvi_vBlaCori_seeded_v1.1_H541.ver1.1.g000004.t01
VITVvi_vBlaCori_seeded_v1.1_Primary_GcS541	manual	intron	1063959	1064055	.	+	.	ID=VITVvi_vBlaCori_seeded_v1.1_H541.ver1.1.g000004.t01.intron.2;Parent=VITVvi_vBlaCori_seeded_v1.1_H541.ver1.1.g000004.t01
VITVvi_vBlaCori_seeded_v1.1_Primary_GcS541	manual	exon	1064056	1064173	.	+	.	ID=VITVvi_vBlaCori_seeded_v1.1_H541.ver1.1.g000004.t01.exon_3;Parent=VITVvi_vBlaCori_seeded_v1.1_H541.ver1.1.g000004.t01
VITVvi_vBlaCori_seeded_v1.1_Primary_GcS541	manual	intron	1064174	1065144	.	+	.	ID=VITVvi_vBlaCori_seeded_v1.1_H541.ver1.1.g000004.t01.intron.3;Parent=VITVvi_vBlaCori_seeded_v1.1_H541.ver1.1.g000004.t01
VITVvi_vBlaCori_seeded_v1.1_Primary_GcS541	manual	exon	1065145	1065193	.	+	.	ID=VITVvi_vBlaCori_seeded_v1.1_H541.ver1.1.g000004.t01.exon_4;Parent=VITVvi_vBlaCori_seeded_v1.1_H541.ver1.1.g000004.t01
VITVvi_vBlaCori_seeded_v1.1_Primary_GcS541	manual	intron	1065194	1065357	.	+	.	ID=VITVvi_vBlaCori_seeded_v1.1_H541.ver1.1.g000004.t01.intron.4;Parent=VITVvi_vBlaCori_seeded_v1.1_H541.ver1.1.g000004.t01
VITVvi_vBlaCori_seeded_v1.1_Primary_GcS541	manual	exon	1065358	1065433	.	+	.	ID=VITVvi_vBlaCori_seeded_v1.1_H541.ver1.1.g000004.t01.exon_5;Parent=VITVvi_vBlaCori_seeded_v1.1_H541.ver1.1.g000004.t01
VITVvi_vBlaCori_seeded_v1.1_Primary_GcS541	manual	intron	1065434	1065552	.	+	.	ID=VITVvi_vBlaCori_seeded_v1.1_H541.ver1.1.g000004.t01.intron.5;Parent=VITVvi_vBlaCori_seeded_v1.1_H541.ver1.1.g000004.t01
VITVvi_vBlaCori_seeded_v1.1_Primary_GcS541	manual	exon	1065553	1065627	.	+	.	ID=VITVvi_vBlaCori_seeded_v1.1_H541.ver1.1.g000004.t01.exon_6;Parent=VITVvi_vBlaCori_seeded_v1.1_H541.ver1.1.g000004.t01
VITVvi_vBlaCori_seeded_v1.1_Primary_GcS541	manual	intron	1065628	1065712	.	+	.	ID=VITVvi_vBlaCori_seeded_v1.1_H541.ver1.1.g000004.t01.intron.6;Parent=VITVvi_vBlaCori_seeded_v1.1_H541.ver1.1.g000004.t01
VITVvi_vBlaCori_seeded_v1.1_Primary_GcS541	manual	exon	1065713	1065781	.	+	.	ID=VITVvi_vBlaCori_seeded_v1.1_H541.ver1.1.g000004.t01.exon_7;Parent=VITVvi_vBlaCori_seeded_v1.1_H541.ver1.1.g000004.t01
VITVvi_vBlaCori_seeded_v1.1_Primary_GcS541	manual	CDS	1063555	1063647	.	+	0	ID=VITVvi_vBlaCori_seeded_v1.1_H541.ver1.1.g000004.t01.CDS_1;Parent=VITVvi_vBlaCori_seeded_v1.1_H541.ver1.1.g000004.t01
VITVvi_vBlaCori_seeded_v1.1_Primary_GcS541	manual	CDS	1063803	1063958	.	+	0	ID=VITVvi_vBlaCori_seeded_v1.1_H541.ver1.1.g000004.t01.CDS_2;Parent=VITVvi_vBlaCori_seeded_v1.1_H541.ver1.1.g000004.t01
VITVvi_vBlaCori_seeded_v1.1_Primary_GcS541	manual	CDS	1064056	1064173	.	+	0	ID=VITVvi_vBlaCori_seeded_v1.1_H541.ver1.1.g000004.t01.CDS_3;Parent=VITVvi_vBlaCori_seeded_v1.1_H541.ver1.1.g000004.t01
VITVvi_vBlaCori_seeded_v1.1_Primary_GcS541	manual	CDS	1065145	1065193	.	+	2	ID=VITVvi_vBlaCori_seeded_v1.1_H541.ver1.1.g000004.t01.CDS_4;Parent=VITVvi_vBlaCori_seeded_v1.1_H541.ver1.1.g000004.t01
VITVvi_vBlaCori_seeded_v1.1_Primary_GcS541	manual	CDS	1065358	1065433	.	+	1	ID=VITVvi_vBlaCori_seeded_v1.1_H541.ver1.1.g000004.t01.CDS_5;Parent=VITVvi_vBlaCori_seeded_v1.1_H541.ver1.1.g000004.t01
VITVvi_vBlaCori_seeded_v1.1_Primary_GcS541	manual	CDS	1065553	1065627	.	+	0	ID=VITVvi_vBlaCori_seeded_v1.1_H541.ver1.1.g000004.t01.CDS_6;Parent=VITVvi_vBlaCori_seeded_v1.1_H541.ver1.1.g000004.t01
VITVvi_vBlaCori_seeded_v1.1_Primary_GcS541	manual	CDS	1065713	1065781	.	+	0	ID=VITVvi_vBlaCori_seeded_v1.1_H541.ver1.1.g000004.t01.CDS_7;Parent=VITVvi_vBlaCori_seeded_v1.1_H541.ver1.1.g000004.t01
VITVvi_vBlaCori_seeded_v1.1_Primary_GcS541	manual	gene	1072201	1076529	.	-	.	ID=VITVvi_vBlaCori_seeded_v1.1_H541.ver1.1.g000005;Description=SKU5;Sex=Female
VITVvi_vBlaCori_seeded_v1.1_Primary_GcS541	manual	mRNA	1072201	1076529	.	-	.	Parent=VITVvi_vBlaCori_seeded_v1.1_H541.ver1.1.g000005;ID=VITVvi_vBlaCori_seeded_v1.1_H541.ver1.1.g000005.t01;protein_ID=VITVvi_vBlaCori_seeded_v1.1_H541.ver1.1.g000005.p01
VITVvi_vBlaCori_seeded_v1.1_Primary_GcS541	manual	exon	1072201	1072303	.	-	.	ID=VITVvi_vBlaCori_seeded_v1.1_H541.ver1.1.g000005.t01.exon_9;Parent=VITVvi_vBlaCori_seeded_v1.1_H541.ver1.1.g000005.t01
VITVvi_vBlaCori_seeded_v1.1_Primary_GcS541	manual	intron	1072304	1072391	.	-	.	ID=VITVvi_vBlaCori_seeded_v1.1_H541.ver1.1.g000005.t01.intron.1;Parent=VITVvi_vBlaCori_seeded_v1.1_H541.ver1.1.g000005.t01
VITVvi_vBlaCori_seeded_v1.1_Primary_GcS541	manual	exon	1072392	1072591	.	-	.	ID=VITVvi_vBlaCori_seeded_v1.1_H541.ver1.1.g000005.t01.exon_8;Parent=VITVvi_vBlaCori_seeded_v1.1_H541.ver1.1.g000005.t01
VITVvi_vBlaCori_seeded_v1.1_Primary_GcS541	manual	intron	1072592	1073272	.	-	.	ID=VITVvi_vBlaCori_seeded_v1.1_H541.ver1.1.g000005.t01.intron.2;Parent=VITVvi_vBlaCori_seeded_v1.1_H541.ver1.1.g000005.t01
VITVvi_vBlaCori_seeded_v1.1_Primary_GcS541	manual	exon	1073273	1073351	.	-	.	ID=VITVvi_vBlaCori_seeded_v1.1_H541.ver1.1.g000005.t01.exon_7;Parent=VITVvi_vBlaCori_seeded_v1.1_H541.ver1.1.g000005.t01
VITVvi_vBlaCori_seeded_v1.1_Primary_GcS541	manual	intron	1073352	1073446	.	-	.	ID=VITVvi_vBlaCori_seeded_v1.1_H541.ver1.1.g000005.t01.intron.3;Parent=VITVvi_vBlaCori_seeded_v1.1_H541.ver1.1.g000005.t01
VITVvi_vBlaCori_seeded_v1.1_Primary_GcS541	manual	exon	1073447	1073812	.	-	.	ID=VITVvi_vBlaCori_seeded_v1.1_H541.ver1.1.g000005.t01.exon_6;Parent=VITVvi_vBlaCori_seeded_v1.1_H541.ver1.1.g000005.t01
VITVvi_vBlaCori_seeded_v1.1_Primary_GcS541	manual	intron	1073813	1074256	.	-	.	ID=VITVvi_vBlaCori_seeded_v1.1_H541.ver1.1.g000005.t01.intron.4;Parent=VITVvi_vBlaCori_seeded_v1.1_H541.ver1.1.g000005.t01
VITVvi_vBlaCori_seeded_v1.1_Primary_GcS541	manual	exon	1074257	1074623	.	-	.	ID=VITVvi_vBlaCori_seeded_v1.1_H541.ver1.1.g000005.t01.exon_5;Parent=VITVvi_vBlaCori_seeded_v1.1_H541.ver1.1.g000005.t01
VITVvi_vBlaCori_seeded_v1.1_Primary_GcS541	manual	intron	1074624	1075388	.	-	.	ID=VITVvi_vBlaCori_seeded_v1.1_H541.ver1.1.g000005.t01.intron.5;Parent=VITVvi_vBlaCori_seeded_v1.1_H541.ver1.1.g000005.t01
VITVvi_vBlaCori_seeded_v1.1_Primary_GcS541	manual	exon	1075389	1075527	.	-	.	ID=VITVvi_vBlaCori_seeded_v1.1_H541.ver1.1.g000005.t01.exon_4;Parent=VITVvi_vBlaCori_seeded_v1.1_H541.ver1.1.g000005.t01
VITVvi_vBlaCori_seeded_v1.1_Primary_GcS541	manual	intron	1075528	1075642	.	-	.	ID=VITVvi_vBlaCori_seeded_v1.1_H541.ver1.1.g000005.t01.intron.6;Parent=VITVvi_vBlaCori_seeded_v1.1_H541.ver1.1.g000005.t01
VITVvi_vBlaCori_seeded_v1.1_Primary_GcS541	manual	exon	1075643	1075913	.	-	.	ID=VITVvi_vBlaCori_seeded_v1.1_H541.ver1.1.g000005.t01.exon_3;Parent=VITVvi_vBlaCori_seeded_v1.1_H541.ver1.1.g000005.t01
VITVvi_vBlaCori_seeded_v1.1_Primary_GcS541	manual	intron	1075914	1075996	.	-	.	ID=VITVvi_vBlaCori_seeded_v1.1_H541.ver1.1.g000005.t01.intron.7;Parent=VITVvi_vBlaCori_seeded_v1.1_H541.ver1.1.g000005.t01
VITVvi_vBlaCori_seeded_v1.1_Primary_GcS541	manual	exon	1075997	1076106	.	-	.	ID=VITVvi_vBlaCori_seeded_v1.1_H541.ver1.1.g000005.t01.exon_2;Parent=VITVvi_vBlaCori_seeded_v1.1_H541.ver1.1.g000005.t01
VITVvi_vBlaCori_seeded_v1.1_Primary_GcS541	manual	intron	1076107	1076388	.	-	.	ID=VITVvi_vBlaCori_seeded_v1.1_H541.ver1.1.g000005.t01.intron.8;Parent=VITVvi_vBlaCori_seeded_v1.1_H541.ver1.1.g000005.t01
VITVvi_vBlaCori_seeded_v1.1_Primary_GcS541	manual	exon	1076389	1076529	.	-	.	ID=VITVvi_vBlaCori_seeded_v1.1_H541.ver1.1.g000005.t01.exon_1;Parent=VITVvi_vBlaCori_seeded_v1.1_H541.ver1.1.g000005.t01
VITVvi_vBlaCori_seeded_v1.1_Primary_GcS541	manual	CDS	1072201	1072303	.	-	1	ID=VITVvi_vBlaCori_seeded_v1.1_H541.ver1.1.g000005.t01.CDS_9;Parent=VITVvi_vBlaCori_seeded_v1.1_H541.ver1.1.g000005.t01
VITVvi_vBlaCori_seeded_v1.1_Primary_GcS541	manual	CDS	1072392	1072591	.	-	0	ID=VITVvi_vBlaCori_seeded_v1.1_H541.ver1.1.g000005.t01.CDS_8;Parent=VITVvi_vBlaCori_seeded_v1.1_H541.ver1.1.g000005.t01
VITVvi_vBlaCori_seeded_v1.1_Primary_GcS541	manual	CDS	1073273	1073351	.	-	1	ID=VITVvi_vBlaCori_seeded_v1.1_H541.ver1.1.g000005.t01.CDS_7;Parent=VITVvi_vBlaCori_seeded_v1.1_H541.ver1.1.g000005.t01
VITVvi_vBlaCori_seeded_v1.1_Primary_GcS541	manual	CDS	1073447	1073812	.	-	1	ID=VITVvi_vBlaCori_seeded_v1.1_H541.ver1.1.g000005.t01.CDS_6;Parent=VITVvi_vBlaCori_seeded_v1.1_H541.ver1.1.g000005.t01
VITVvi_vBlaCori_seeded_v1.1_Primary_GcS541	manual	CDS	1074257	1074623	.	-	2	ID=VITVvi_vBlaCori_seeded_v1.1_H541.ver1.1.g000005.t01.CDS_5;Parent=VITVvi_vBlaCori_seeded_v1.1_H541.ver1.1.g000005.t01
VITVvi_vBlaCori_seeded_v1.1_Primary_GcS541	manual	CDS	1075389	1075527	.	-	0	ID=VITVvi_vBlaCori_seeded_v1.1_H541.ver1.1.g000005.t01.CDS_4;Parent=VITVvi_vBlaCori_seeded_v1.1_H541.ver1.1.g000005.t01
VITVvi_vBlaCori_seeded_v1.1_Primary_GcS541	manual	CDS	1075643	1075913	.	-	1	ID=VITVvi_vBlaCori_seeded_v1.1_H541.ver1.1.g000005.t01.CDS_3;Parent=VITVvi_vBlaCori_seeded_v1.1_H541.ver1.1.g000005.t01
VITVvi_vBlaCori_seeded_v1.1_Primary_GcS541	manual	CDS	1075997	1076106	.	-	0	ID=VITVvi_vBlaCori_seeded_v1.1_H541.ver1.1.g000005.t01.CDS_2;Parent=VITVvi_vBlaCori_seeded_v1.1_H541.ver1.1.g000005.t01
VITVvi_vBlaCori_seeded_v1.1_Primary_GcS541	manual	CDS	1076389	1076529	.	-	0	ID=VITVvi_vBlaCori_seeded_v1.1_H541.ver1.1.g000005.t01.CDS_1;Parent=VITVvi_vBlaCori_seeded_v1.1_H541.ver1.1.g000005.t01
VITVvi_vBlaCori_seeded_v1.1_Primary_GcS541	manual	gene	1081344	1085134	.	-	.	ID=VITVvi_vBlaCori_seeded_v1.1_H541.ver1.1.g000006;Description=Beta fructafuranosidase;Sex=Female
VITVvi_vBlaCori_seeded_v1.1_Primary_GcS541	manual	mRNA	1081344	1085134	.	-	.	Parent=VITVvi_vBlaCori_seeded_v1.1_H541.ver1.1.g000006;ID=VITVvi_vBlaCori_seeded_v1.1_H541.ver1.1.g000006.t01;protein_ID=VITVvi_vBlaCori_seeded_v1.1_H541.ver1.1.g000006.p01
VITVvi_vBlaCori_seeded_v1.1_Primary_GcS541	manual	exon	1081344	1081547	.	-	.	ID=VITVvi_vBlaCori_seeded_v1.1_H541.ver1.1.g000006.t01.exon_6;Parent=VITVvi_vBlaCori_seeded_v1.1_H541.ver1.1.g000006.t01
VITVvi_vBlaCori_seeded_v1.1_Primary_GcS541	manual	intron	1081548	1081627	.	-	.	ID=VITVvi_vBlaCori_seeded_v1.1_H541.ver1.1.g000006.t01.intron.1;Parent=VITVvi_vBlaCori_seeded_v1.1_H541.ver1.1.g000006.t01
VITVvi_vBlaCori_seeded_v1.1_Primary_GcS541	manual	exon	1081628	1081715	.	-	.	ID=VITVvi_vBlaCori_seeded_v1.1_H541.ver1.1.g000006.t01.exon_5;Parent=VITVvi_vBlaCori_seeded_v1.1_H541.ver1.1.g000006.t01
VITVvi_vBlaCori_seeded_v1.1_Primary_GcS541	manual	intron	1081716	1081798	.	-	.	ID=VITVvi_vBlaCori_seeded_v1.1_H541.ver1.1.g000006.t01.intron.2;Parent=VITVvi_vBlaCori_seeded_v1.1_H541.ver1.1.g000006.t01
VITVvi_vBlaCori_seeded_v1.1_Primary_GcS541	manual	exon	1081799	1082034	.	-	.	ID=VITVvi_vBlaCori_seeded_v1.1_H541.ver1.1.g000006.t01.exon_4;Parent=VITVvi_vBlaCori_seeded_v1.1_H541.ver1.1.g000006.t01
VITVvi_vBlaCori_seeded_v1.1_Primary_GcS541	manual	intron	1082035	1082127	.	-	.	ID=VITVvi_vBlaCori_seeded_v1.1_H541.ver1.1.g000006.t01.intron.3;Parent=VITVvi_vBlaCori_seeded_v1.1_H541.ver1.1.g000006.t01
VITVvi_vBlaCori_seeded_v1.1_Primary_GcS541	manual	exon	1082128	1082289	.	-	.	ID=VITVvi_vBlaCori_seeded_v1.1_H541.ver1.1.g000006.t01.exon_3;Parent=VITVvi_vBlaCori_seeded_v1.1_H541.ver1.1.g000006.t01
VITVvi_vBlaCori_seeded_v1.1_Primary_GcS541	manual	intron	1082290	1082388	.	-	.	ID=VITVvi_vBlaCori_seeded_v1.1_H541.ver1.1.g000006.t01.intron.4;Parent=VITVvi_vBlaCori_seeded_v1.1_H541.ver1.1.g000006.t01
VITVvi_vBlaCori_seeded_v1.1_Primary_GcS541	manual	exon	1082389	1083245	.	-	.	ID=VITVvi_vBlaCori_seeded_v1.1_H541.ver1.1.g000006.t01.exon_2;Parent=VITVvi_vBlaCori_seeded_v1.1_H541.ver1.1.g000006.t01
VITVvi_vBlaCori_seeded_v1.1_Primary_GcS541	manual	intron	1083246	1084695	.	-	.	ID=VITVvi_vBlaCori_seeded_v1.1_H541.ver1.1.g000006.t01.intron.5;Parent=VITVvi_vBlaCori_seeded_v1.1_H541.ver1.1.g000006.t01
VITVvi_vBlaCori_seeded_v1.1_Primary_GcS541	manual	exon	1084696	1085134	.	-	.	ID=VITVvi_vBlaCori_seeded_v1.1_H541.ver1.1.g000006.t01.exon_1;Parent=VITVvi_vBlaCori_seeded_v1.1_H541.ver1.1.g000006.t01
VITVvi_vBlaCori_seeded_v1.1_Primary_GcS541	manual	CDS	1081344	1081547	.	-	0	ID=VITVvi_vBlaCori_seeded_v1.1_H541.ver1.1.g000006.t01.CDS_6;Parent=VITVvi_vBlaCori_seeded_v1.1_H541.ver1.1.g000006.t01
VITVvi_vBlaCori_seeded_v1.1_Primary_GcS541	manual	CDS	1081628	1081715	.	-	1	ID=VITVvi_vBlaCori_seeded_v1.1_H541.ver1.1.g000006.t01.CDS_5;Parent=VITVvi_vBlaCori_seeded_v1.1_H541.ver1.1.g000006.t01
VITVvi_vBlaCori_seeded_v1.1_Primary_GcS541	manual	CDS	1081799	1082034	.	-	0	ID=VITVvi_vBlaCori_seeded_v1.1_H541.ver1.1.g000006.t01.CDS_4;Parent=VITVvi_vBlaCori_seeded_v1.1_H541.ver1.1.g000006.t01
VITVvi_vBlaCori_seeded_v1.1_Primary_GcS541	manual	CDS	1082128	1082289	.	-	0	ID=VITVvi_vBlaCori_seeded_v1.1_H541.ver1.1.g000006.t01.CDS_3;Parent=VITVvi_vBlaCori_seeded_v1.1_H541.ver1.1.g000006.t01
VITVvi_vBlaCori_seeded_v1.1_Primary_GcS541	manual	CDS	1082389	1083245	.	-	2	ID=VITVvi_vBlaCori_seeded_v1.1_H541.ver1.1.g000006.t01.CDS_2;Parent=VITVvi_vBlaCori_seeded_v1.1_H541.ver1.1.g000006.t01
VITVvi_vBlaCori_seeded_v1.1_Primary_GcS541	manual	CDS	1084696	1085134	.	-	0	ID=VITVvi_vBlaCori_seeded_v1.1_H541.ver1.1.g000006.t01.CDS_1;Parent=VITVvi_vBlaCori_seeded_v1.1_H541.ver1.1.g000006.t01
VITVvi_vBlaCori_seeded_v1.1_Primary_GcS541	manual	gene	1086528	1096125	.	-	.	ID=VITVvi_vBlaCori_seeded_v1.1_H541.ver1.1.g000007;Description=Aldolase;Sex=Female
VITVvi_vBlaCori_seeded_v1.1_Primary_GcS541	manual	mRNA	1086528	1096125	.	-	.	Parent=VITVvi_vBlaCori_seeded_v1.1_H541.ver1.1.g000007;ID=VITVvi_vBlaCori_seeded_v1.1_H541.ver1.1.g000007.t01;protein_ID=VITVvi_vBlaCori_seeded_v1.1_H541.ver1.1.g000007.p01
VITVvi_vBlaCori_seeded_v1.1_Primary_GcS541	manual	exon	1086528	1086674	.	-	.	ID=VITVvi_vBlaCori_seeded_v1.1_H541.ver1.1.g000007.t01.exon_13;Parent=VITVvi_vBlaCori_seeded_v1.1_H541.ver1.1.g000007.t01
VITVvi_vBlaCori_seeded_v1.1_Primary_GcS541	manual	intron	1086675	1088015	.	-	.	ID=VITVvi_vBlaCori_seeded_v1.1_H541.ver1.1.g000007.t01.intron.1;Parent=VITVvi_vBlaCori_seeded_v1.1_H541.ver1.1.g000007.t01
VITVvi_vBlaCori_seeded_v1.1_Primary_GcS541	manual	exon	1088016	1088151	.	-	.	ID=VITVvi_vBlaCori_seeded_v1.1_H541.ver1.1.g000007.t01.exon_12;Parent=VITVvi_vBlaCori_seeded_v1.1_H541.ver1.1.g000007.t01
VITVvi_vBlaCori_seeded_v1.1_Primary_GcS541	manual	intron	1088152	1088252	.	-	.	ID=VITVvi_vBlaCori_seeded_v1.1_H541.ver1.1.g000007.t01.intron.2;Parent=VITVvi_vBlaCori_seeded_v1.1_H541.ver1.1.g000007.t01
VITVvi_vBlaCori_seeded_v1.1_Primary_GcS541	manual	exon	1088253	1088350	.	-	.	ID=VITVvi_vBlaCori_seeded_v1.1_H541.ver1.1.g000007.t01.exon_11;Parent=VITVvi_vBlaCori_seeded_v1.1_H541.ver1.1.g000007.t01
VITVvi_vBlaCori_seeded_v1.1_Primary_GcS541	manual	intron	1088351	1090599	.	-	.	ID=VITVvi_vBlaCori_seeded_v1.1_H541.ver1.1.g000007.t01.intron.3;Parent=VITVvi_vBlaCori_seeded_v1.1_H541.ver1.1.g000007.t01
VITVvi_vBlaCori_seeded_v1.1_Primary_GcS541	manual	exon	1090600	1090677	.	-	.	ID=VITVvi_vBlaCori_seeded_v1.1_H541.ver1.1.g000007.t01.exon_10;Parent=VITVvi_vBlaCori_seeded_v1.1_H541.ver1.1.g000007.t01
VITVvi_vBlaCori_seeded_v1.1_Primary_GcS541	manual	intron	1090678	1090757	.	-	.	ID=VITVvi_vBlaCori_seeded_v1.1_H541.ver1.1.g000007.t01.intron.4;Parent=VITVvi_vBlaCori_seeded_v1.1_H541.ver1.1.g000007.t01
VITVvi_vBlaCori_seeded_v1.1_Primary_GcS541	manual	exon	1090758	1090827	.	-	.	ID=VITVvi_vBlaCori_seeded_v1.1_H541.ver1.1.g000007.t01.exon_9;Parent=VITVvi_vBlaCori_seeded_v1.1_H541.ver1.1.g000007.t01
VITVvi_vBlaCori_seeded_v1.1_Primary_GcS541	manual	intron	1090828	1092348	.	-	.	ID=VITVvi_vBlaCori_seeded_v1.1_H541.ver1.1.g000007.t01.intron.5;Parent=VITVvi_vBlaCori_seeded_v1.1_H541.ver1.1.g000007.t01
VITVvi_vBlaCori_seeded_v1.1_Primary_GcS541	manual	exon	1092349	1092413	.	-	.	ID=VITVvi_vBlaCori_seeded_v1.1_H541.ver1.1.g000007.t01.exon_8;Parent=VITVvi_vBlaCori_seeded_v1.1_H541.ver1.1.g000007.t01
VITVvi_vBlaCori_seeded_v1.1_Primary_GcS541	manual	intron	1092414	1092499	.	-	.	ID=VITVvi_vBlaCori_seeded_v1.1_H541.ver1.1.g000007.t01.intron.6;Parent=VITVvi_vBlaCori_seeded_v1.1_H541.ver1.1.g000007.t01
VITVvi_vBlaCori_seeded_v1.1_Primary_GcS541	manual	exon	1092500	1092580	.	-	.	ID=VITVvi_vBlaCori_seeded_v1.1_H541.ver1.1.g000007.t01.exon_7;Parent=VITVvi_vBlaCori_seeded_v1.1_H541.ver1.1.g000007.t01
VITVvi_vBlaCori_seeded_v1.1_Primary_GcS541	manual	intron	1092581	1094899	.	-	.	ID=VITVvi_vBlaCori_seeded_v1.1_H541.ver1.1.g000007.t01.intron.7;Parent=VITVvi_vBlaCori_seeded_v1.1_H541.ver1.1.g000007.t01
VITVvi_vBlaCori_seeded_v1.1_Primary_GcS541	manual	exon	1094900	1095004	.	-	.	ID=VITVvi_vBlaCori_seeded_v1.1_H541.ver1.1.g000007.t01.exon_6;Parent=VITVvi_vBlaCori_seeded_v1.1_H541.ver1.1.g000007.t01
VITVvi_vBlaCori_seeded_v1.1_Primary_GcS541	manual	intron	1095005	1095077	.	-	.	ID=VITVvi_vBlaCori_seeded_v1.1_H541.ver1.1.g000007.t01.intron.8;Parent=VITVvi_vBlaCori_seeded_v1.1_H541.ver1.1.g000007.t01
VITVvi_vBlaCori_seeded_v1.1_Primary_GcS541	manual	exon	1095078	1095161	.	-	.	ID=VITVvi_vBlaCori_seeded_v1.1_H541.ver1.1.g000007.t01.exon_5;Parent=VITVvi_vBlaCori_seeded_v1.1_H541.ver1.1.g000007.t01
VITVvi_vBlaCori_seeded_v1.1_Primary_GcS541	manual	intron	1095162	1095257	.	-	.	ID=VITVvi_vBlaCori_seeded_v1.1_H541.ver1.1.g000007.t01.intron.9;Parent=VITVvi_vBlaCori_seeded_v1.1_H541.ver1.1.g000007.t01
VITVvi_vBlaCori_seeded_v1.1_Primary_GcS541	manual	exon	1095258	1095333	.	-	.	ID=VITVvi_vBlaCori_seeded_v1.1_H541.ver1.1.g000007.t01.exon_4;Parent=VITVvi_vBlaCori_seeded_v1.1_H541.ver1.1.g000007.t01
VITVvi_vBlaCori_seeded_v1.1_Primary_GcS541	manual	intron	1095334	1095717	.	-	.	ID=VITVvi_vBlaCori_seeded_v1.1_H541.ver1.1.g000007.t01.intron.10;Parent=VITVvi_vBlaCori_seeded_v1.1_H541.ver1.1.g000007.t01
VITVvi_vBlaCori_seeded_v1.1_Primary_GcS541	manual	exon	1095718	1095796	.	-	.	ID=VITVvi_vBlaCori_seeded_v1.1_H541.ver1.1.g000007.t01.exon_3;Parent=VITVvi_vBlaCori_seeded_v1.1_H541.ver1.1.g000007.t01
VITVvi_vBlaCori_seeded_v1.1_Primary_GcS541	manual	intron	1095797	1095885	.	-	.	ID=VITVvi_vBlaCori_seeded_v1.1_H541.ver1.1.g000007.t01.intron.11;Parent=VITVvi_vBlaCori_seeded_v1.1_H541.ver1.1.g000007.t01
VITVvi_vBlaCori_seeded_v1.1_Primary_GcS541	manual	exon	1095886	1096000	.	-	.	ID=VITVvi_vBlaCori_seeded_v1.1_H541.ver1.1.g000007.t01.exon_2;Parent=VITVvi_vBlaCori_seeded_v1.1_H541.ver1.1.g000007.t01
VITVvi_vBlaCori_seeded_v1.1_Primary_GcS541	manual	intron	1096001	1096068	.	-	.	ID=VITVvi_vBlaCori_seeded_v1.1_H541.ver1.1.g000007.t01.intron.12;Parent=VITVvi_vBlaCori_seeded_v1.1_H541.ver1.1.g000007.t01
VITVvi_vBlaCori_seeded_v1.1_Primary_GcS541	manual	exon	1096069	1096125	.	-	.	ID=VITVvi_vBlaCori_seeded_v1.1_H541.ver1.1.g000007.t01.exon_1;Parent=VITVvi_vBlaCori_seeded_v1.1_H541.ver1.1.g000007.t01
VITVvi_vBlaCori_seeded_v1.1_Primary_GcS541	manual	CDS	1086528	1086674	.	-	0	ID=VITVvi_vBlaCori_seeded_v1.1_H541.ver1.1.g000007.t01.CDS_13;Parent=VITVvi_vBlaCori_seeded_v1.1_H541.ver1.1.g000007.t01
VITVvi_vBlaCori_seeded_v1.1_Primary_GcS541	manual	CDS	1088016	1088151	.	-	1	ID=VITVvi_vBlaCori_seeded_v1.1_H541.ver1.1.g000007.t01.CDS_12;Parent=VITVvi_vBlaCori_seeded_v1.1_H541.ver1.1.g000007.t01
VITVvi_vBlaCori_seeded_v1.1_Primary_GcS541	manual	CDS	1088253	1088350	.	-	0	ID=VITVvi_vBlaCori_seeded_v1.1_H541.ver1.1.g000007.t01.CDS_11;Parent=VITVvi_vBlaCori_seeded_v1.1_H541.ver1.1.g000007.t01
VITVvi_vBlaCori_seeded_v1.1_Primary_GcS541	manual	CDS	1090600	1090677	.	-	0	ID=VITVvi_vBlaCori_seeded_v1.1_H541.ver1.1.g000007.t01.CDS_10;Parent=VITVvi_vBlaCori_seeded_v1.1_H541.ver1.1.g000007.t01
VITVvi_vBlaCori_seeded_v1.1_Primary_GcS541	manual	CDS	1090758	1090827	.	-	1	ID=VITVvi_vBlaCori_seeded_v1.1_H541.ver1.1.g000007.t01.CDS_9;Parent=VITVvi_vBlaCori_seeded_v1.1_H541.ver1.1.g000007.t01
VITVvi_vBlaCori_seeded_v1.1_Primary_GcS541	manual	CDS	1092349	1092413	.	-	0	ID=VITVvi_vBlaCori_seeded_v1.1_H541.ver1.1.g000007.t01.CDS_8;Parent=VITVvi_vBlaCori_seeded_v1.1_H541.ver1.1.g000007.t01
VITVvi_vBlaCori_seeded_v1.1_Primary_GcS541	manual	CDS	1092500	1092580	.	-	0	ID=VITVvi_vBlaCori_seeded_v1.1_H541.ver1.1.g000007.t01.CDS_7;Parent=VITVvi_vBlaCori_seeded_v1.1_H541.ver1.1.g000007.t01
VITVvi_vBlaCori_seeded_v1.1_Primary_GcS541	manual	CDS	1094900	1095004	.	-	0	ID=VITVvi_vBlaCori_seeded_v1.1_H541.ver1.1.g000007.t01.CDS_6;Parent=VITVvi_vBlaCori_seeded_v1.1_H541.ver1.1.g000007.t01
VITVvi_vBlaCori_seeded_v1.1_Primary_GcS541	manual	CDS	1095078	1095161	.	-	0	ID=VITVvi_vBlaCori_seeded_v1.1_H541.ver1.1.g000007.t01.CDS_5;Parent=VITVvi_vBlaCori_seeded_v1.1_H541.ver1.1.g000007.t01
VITVvi_vBlaCori_seeded_v1.1_Primary_GcS541	manual	CDS	1095258	1095333	.	-	1	ID=VITVvi_vBlaCori_seeded_v1.1_H541.ver1.1.g000007.t01.CDS_4;Parent=VITVvi_vBlaCori_seeded_v1.1_H541.ver1.1.g000007.t01
VITVvi_vBlaCori_seeded_v1.1_Primary_GcS541	manual	CDS	1095718	1095796	.	-	2	ID=VITVvi_vBlaCori_seeded_v1.1_H541.ver1.1.g000007.t01.CDS_3;Parent=VITVvi_vBlaCori_seeded_v1.1_H541.ver1.1.g000007.t01
VITVvi_vBlaCori_seeded_v1.1_Primary_GcS541	manual	CDS	1095886	1096000	.	-	0	ID=VITVvi_vBlaCori_seeded_v1.1_H541.ver1.1.g000007.t01.CDS_2;Parent=VITVvi_vBlaCori_seeded_v1.1_H541.ver1.1.g000007.t01
VITVvi_vBlaCori_seeded_v1.1_Primary_GcS541	manual	CDS	1096069	1096125	.	-	0	ID=VITVvi_vBlaCori_seeded_v1.1_H541.ver1.1.g000007.t01.CDS_1;Parent=VITVvi_vBlaCori_seeded_v1.1_H541.ver1.1.g000007.t01
VITVvi_vBlaCori_seeded_v1.1_Primary_GcS541	manual	gene	1097292	1099641	.	-	.	ID=VITVvi_vBlaCori_seeded_v1.1_H541.ver1.1.g000008;Description=TPP;Sex=Female
VITVvi_vBlaCori_seeded_v1.1_Primary_GcS541	manual	mRNA	1097292	1099641	.	-	.	Parent=VITVvi_vBlaCori_seeded_v1.1_H541.ver1.1.g000008;ID=VITVvi_vBlaCori_seeded_v1.1_H541.ver1.1.g000008.t01;protein_ID=VITVvi_vBlaCori_seeded_v1.1_H541.ver1.1.g000008.p01
VITVvi_vBlaCori_seeded_v1.1_Primary_GcS541	manual	exon	1097292	1097369	.	-	.	ID=VITVvi_vBlaCori_seeded_v1.1_H541.ver1.1.g000008.t01.exon_11;Parent=VITVvi_vBlaCori_seeded_v1.1_H541.ver1.1.g000008.t01
VITVvi_vBlaCori_seeded_v1.1_Primary_GcS541	manual	intron	1097370	1097471	.	-	.	ID=VITVvi_vBlaCori_seeded_v1.1_H541.ver1.1.g000008.t01.intron.1;Parent=VITVvi_vBlaCori_seeded_v1.1_H541.ver1.1.g000008.t01
VITVvi_vBlaCori_seeded_v1.1_Primary_GcS541	manual	exon	1097472	1097564	.	-	.	ID=VITVvi_vBlaCori_seeded_v1.1_H541.ver1.1.g000008.t01.exon_10;Parent=VITVvi_vBlaCori_seeded_v1.1_H541.ver1.1.g000008.t01
VITVvi_vBlaCori_seeded_v1.1_Primary_GcS541	manual	intron	1097565	1097662	.	-	.	ID=VITVvi_vBlaCori_seeded_v1.1_H541.ver1.1.g000008.t01.intron.2;Parent=VITVvi_vBlaCori_seeded_v1.1_H541.ver1.1.g000008.t01
VITVvi_vBlaCori_seeded_v1.1_Primary_GcS541	manual	exon	1097663	1097733	.	-	.	ID=VITVvi_vBlaCori_seeded_v1.1_H541.ver1.1.g000008.t01.exon_9;Parent=VITVvi_vBlaCori_seeded_v1.1_H541.ver1.1.g000008.t01
VITVvi_vBlaCori_seeded_v1.1_Primary_GcS541	manual	intron	1097734	1097820	.	-	.	ID=VITVvi_vBlaCori_seeded_v1.1_H541.ver1.1.g000008.t01.intron.3;Parent=VITVvi_vBlaCori_seeded_v1.1_H541.ver1.1.g000008.t01
VITVvi_vBlaCori_seeded_v1.1_Primary_GcS541	manual	exon	1097821	1097890	.	-	.	ID=VITVvi_vBlaCori_seeded_v1.1_H541.ver1.1.g000008.t01.exon_8;Parent=VITVvi_vBlaCori_seeded_v1.1_H541.ver1.1.g000008.t01
VITVvi_vBlaCori_seeded_v1.1_Primary_GcS541	manual	intron	1097891	1098003	.	-	.	ID=VITVvi_vBlaCori_seeded_v1.1_H541.ver1.1.g000008.t01.intron.4;Parent=VITVvi_vBlaCori_seeded_v1.1_H541.ver1.1.g000008.t01
VITVvi_vBlaCori_seeded_v1.1_Primary_GcS541	manual	exon	1098004	1098081	.	-	.	ID=VITVvi_vBlaCori_seeded_v1.1_H541.ver1.1.g000008.t01.exon_7;Parent=VITVvi_vBlaCori_seeded_v1.1_H541.ver1.1.g000008.t01
VITVvi_vBlaCori_seeded_v1.1_Primary_GcS541	manual	intron	1098082	1098198	.	-	.	ID=VITVvi_vBlaCori_seeded_v1.1_H541.ver1.1.g000008.t01.intron.5;Parent=VITVvi_vBlaCori_seeded_v1.1_H541.ver1.1.g000008.t01
VITVvi_vBlaCori_seeded_v1.1_Primary_GcS541	manual	exon	1098199	1098300	.	-	.	ID=VITVvi_vBlaCori_seeded_v1.1_H541.ver1.1.g000008.t01.exon_6;Parent=VITVvi_vBlaCori_seeded_v1.1_H541.ver1.1.g000008.t01
VITVvi_vBlaCori_seeded_v1.1_Primary_GcS541	manual	intron	1098301	1098407	.	-	.	ID=VITVvi_vBlaCori_seeded_v1.1_H541.ver1.1.g000008.t01.intron.6;Parent=VITVvi_vBlaCori_seeded_v1.1_H541.ver1.1.g000008.t01
VITVvi_vBlaCori_seeded_v1.1_Primary_GcS541	manual	exon	1098408	1098464	.	-	.	ID=VITVvi_vBlaCori_seeded_v1.1_H541.ver1.1.g000008.t01.exon_5;Parent=VITVvi_vBlaCori_seeded_v1.1_H541.ver1.1.g000008.t01
VITVvi_vBlaCori_seeded_v1.1_Primary_GcS541	manual	intron	1098465	1098646	.	-	.	ID=VITVvi_vBlaCori_seeded_v1.1_H541.ver1.1.g000008.t01.intron.7;Parent=VITVvi_vBlaCori_seeded_v1.1_H541.ver1.1.g000008.t01
VITVvi_vBlaCori_seeded_v1.1_Primary_GcS541	manual	exon	1098647	1098772	.	-	.	ID=VITVvi_vBlaCori_seeded_v1.1_H541.ver1.1.g000008.t01.exon_4;Parent=VITVvi_vBlaCori_seeded_v1.1_H541.ver1.1.g000008.t01
VITVvi_vBlaCori_seeded_v1.1_Primary_GcS541	manual	intron	1098773	1098904	.	-	.	ID=VITVvi_vBlaCori_seeded_v1.1_H541.ver1.1.g000008.t01.intron.8;Parent=VITVvi_vBlaCori_seeded_v1.1_H541.ver1.1.g000008.t01
VITVvi_vBlaCori_seeded_v1.1_Primary_GcS541	manual	exon	1098905	1098976	.	-	.	ID=VITVvi_vBlaCori_seeded_v1.1_H541.ver1.1.g000008.t01.exon_3;Parent=VITVvi_vBlaCori_seeded_v1.1_H541.ver1.1.g000008.t01
VITVvi_vBlaCori_seeded_v1.1_Primary_GcS541	manual	intron	1098977	1099072	.	-	.	ID=VITVvi_vBlaCori_seeded_v1.1_H541.ver1.1.g000008.t01.intron.9;Parent=VITVvi_vBlaCori_seeded_v1.1_H541.ver1.1.g000008.t01
VITVvi_vBlaCori_seeded_v1.1_Primary_GcS541	manual	exon	1099073	1099213	.	-	.	ID=VITVvi_vBlaCori_seeded_v1.1_H541.ver1.1.g000008.t01.exon_2;Parent=VITVvi_vBlaCori_seeded_v1.1_H541.ver1.1.g000008.t01
VITVvi_vBlaCori_seeded_v1.1_Primary_GcS541	manual	intron	1099214	1099347	.	-	.	ID=VITVvi_vBlaCori_seeded_v1.1_H541.ver1.1.g000008.t01.intron.10;Parent=VITVvi_vBlaCori_seeded_v1.1_H541.ver1.1.g000008.t01
VITVvi_vBlaCori_seeded_v1.1_Primary_GcS541	manual	exon	1099348	1099641	.	-	.	ID=VITVvi_vBlaCori_seeded_v1.1_H541.ver1.1.g000008.t01.exon_1;Parent=VITVvi_vBlaCori_seeded_v1.1_H541.ver1.1.g000008.t01
VITVvi_vBlaCori_seeded_v1.1_Primary_GcS541	manual	CDS	1097292	1097369	.	-	0	ID=VITVvi_vBlaCori_seeded_v1.1_H541.ver1.1.g000008.t01.CDS_11;Parent=VITVvi_vBlaCori_seeded_v1.1_H541.ver1.1.g000008.t01
VITVvi_vBlaCori_seeded_v1.1_Primary_GcS541	manual	CDS	1097472	1097564	.	-	0	ID=VITVvi_vBlaCori_seeded_v1.1_H541.ver1.1.g000008.t01.CDS_10;Parent=VITVvi_vBlaCori_seeded_v1.1_H541.ver1.1.g000008.t01
VITVvi_vBlaCori_seeded_v1.1_Primary_GcS541	manual	CDS	1097663	1097733	.	-	2	ID=VITVvi_vBlaCori_seeded_v1.1_H541.ver1.1.g000008.t01.CDS_9;Parent=VITVvi_vBlaCori_seeded_v1.1_H541.ver1.1.g000008.t01
VITVvi_vBlaCori_seeded_v1.1_Primary_GcS541	manual	CDS	1097821	1097890	.	-	0	ID=VITVvi_vBlaCori_seeded_v1.1_H541.ver1.1.g000008.t01.CDS_8;Parent=VITVvi_vBlaCori_seeded_v1.1_H541.ver1.1.g000008.t01
VITVvi_vBlaCori_seeded_v1.1_Primary_GcS541	manual	CDS	1098004	1098081	.	-	0	ID=VITVvi_vBlaCori_seeded_v1.1_H541.ver1.1.g000008.t01.CDS_7;Parent=VITVvi_vBlaCori_seeded_v1.1_H541.ver1.1.g000008.t01
VITVvi_vBlaCori_seeded_v1.1_Primary_GcS541	manual	CDS	1098199	1098300	.	-	0	ID=VITVvi_vBlaCori_seeded_v1.1_H541.ver1.1.g000008.t01.CDS_6;Parent=VITVvi_vBlaCori_seeded_v1.1_H541.ver1.1.g000008.t01
VITVvi_vBlaCori_seeded_v1.1_Primary_GcS541	manual	CDS	1098408	1098464	.	-	0	ID=VITVvi_vBlaCori_seeded_v1.1_H541.ver1.1.g000008.t01.CDS_5;Parent=VITVvi_vBlaCori_seeded_v1.1_H541.ver1.1.g000008.t01
VITVvi_vBlaCori_seeded_v1.1_Primary_GcS541	manual	CDS	1098647	1098772	.	-	0	ID=VITVvi_vBlaCori_seeded_v1.1_H541.ver1.1.g000008.t01.CDS_4;Parent=VITVvi_vBlaCori_seeded_v1.1_H541.ver1.1.g000008.t01
VITVvi_vBlaCori_seeded_v1.1_Primary_GcS541	manual	CDS	1098905	1098976	.	-	0	ID=VITVvi_vBlaCori_seeded_v1.1_H541.ver1.1.g000008.t01.CDS_3;Parent=VITVvi_vBlaCori_seeded_v1.1_H541.ver1.1.g000008.t01
VITVvi_vBlaCori_seeded_v1.1_Primary_GcS541	manual	CDS	1099073	1099213	.	-	0	ID=VITVvi_vBlaCori_seeded_v1.1_H541.ver1.1.g000008.t01.CDS_2;Parent=VITVvi_vBlaCori_seeded_v1.1_H541.ver1.1.g000008.t01
VITVvi_vBlaCori_seeded_v1.1_Primary_GcS541	manual	CDS	1099348	1099641	.	-	0	ID=VITVvi_vBlaCori_seeded_v1.1_H541.ver1.1.g000008.t01.CDS_1;Parent=VITVvi_vBlaCori_seeded_v1.1_H541.ver1.1.g000008.t01
VITVvi_vBlaCori_seeded_v1.1_Primary_GcS541	manual	gene	1112820	1113498	.	-	.	ID=VITVvi_vBlaCori_seeded_v1.1_H541.ver1.1.g000009;Description=INP1;Notes=pseudogene;Sex=Female
VITVvi_vBlaCori_seeded_v1.1_Primary_GcS541	manual	transcript	1112820	1113498	.	-	.	ID=VITVvi_vBlaCori_seeded_v1.1_H541.ver1.1.g000009.t01;Parent=VITVvi_vBlaCori_seeded_v1.1_H541.ver1.1.g000009
VITVvi_vBlaCori_seeded_v1.1_Primary_GcS541	manual	exon	1112820	1113498	.	-	.	ID=VITVvi_vBlaCori_seeded_v1.1_H541.ver1.1.g000009.t01.exon_1;Parent=VITVvi_vBlaCori_seeded_v1.1_H541.ver1.1.g000009.t01
VITVvi_vBlaCori_seeded_v1.1_Primary_GcS541	manual	gene	1117081	1118415	.	+	.	ID=VITVvi_vBlaCori_seeded_v1.1_H541.ver1.1.g000010;Description=Exostosin family protein;Sex=Female
VITVvi_vBlaCori_seeded_v1.1_Primary_GcS541	manual	mRNA	1117081	1118415	.	+	.	Parent=VITVvi_vBlaCori_seeded_v1.1_H541.ver1.1.g000010;ID=VITVvi_vBlaCori_seeded_v1.1_H541.ver1.1.g000010.t01;protein_ID=VITVvi_vBlaCori_seeded_v1.1_H541.ver1.1.g000010.p01
VITVvi_vBlaCori_seeded_v1.1_Primary_GcS541	manual	exon	1117081	1118415	.	+	.	ID=VITVvi_vBlaCori_seeded_v1.1_H541.ver1.1.g000010.t01.exon_1;Parent=VITVvi_vBlaCori_seeded_v1.1_H541.ver1.1.g000010.t01
VITVvi_vBlaCori_seeded_v1.1_Primary_GcS541	manual	CDS	1117081	1118415	.	+	0	ID=VITVvi_vBlaCori_seeded_v1.1_H541.ver1.1.g000010.t01.CDS_1;Parent=VITVvi_vBlaCori_seeded_v1.1_H541.ver1.1.g000010.t01
VITVvi_vBlaCori_seeded_v1.1_Primary_GcS541	manual	gene	1118963	1130018	.	-	.	ID=VITVvi_vBlaCori_seeded_v1.1_H541.ver1.1.g000011;Description=KASIII;Sex=Female
VITVvi_vBlaCori_seeded_v1.1_Primary_GcS541	manual	mRNA	1118963	1130018	.	-	.	Parent=VITVvi_vBlaCori_seeded_v1.1_H541.ver1.1.g000011;ID=VITVvi_vBlaCori_seeded_v1.1_H541.ver1.1.g000011.t01;protein_ID=VITVvi_vBlaCori_seeded_v1.1_H541.ver1.1.g000011.p01
VITVvi_vBlaCori_seeded_v1.1_Primary_GcS541	manual	exon	1118963	1119184	.	-	.	ID=VITVvi_vBlaCori_seeded_v1.1_H541.ver1.1.g000011.t01.exon_8;Parent=VITVvi_vBlaCori_seeded_v1.1_H541.ver1.1.g000011.t01
VITVvi_vBlaCori_seeded_v1.1_Primary_GcS541	manual	intron	1119185	1119842	.	-	.	ID=VITVvi_vBlaCori_seeded_v1.1_H541.ver1.1.g000011.t01.intron.1;Parent=VITVvi_vBlaCori_seeded_v1.1_H541.ver1.1.g000011.t01
VITVvi_vBlaCori_seeded_v1.1_Primary_GcS541	manual	exon	1119843	1120065	.	-	.	ID=VITVvi_vBlaCori_seeded_v1.1_H541.ver1.1.g000011.t01.exon_7;Parent=VITVvi_vBlaCori_seeded_v1.1_H541.ver1.1.g000011.t01
VITVvi_vBlaCori_seeded_v1.1_Primary_GcS541	manual	intron	1120066	1120151	.	-	.	ID=VITVvi_vBlaCori_seeded_v1.1_H541.ver1.1.g000011.t01.intron.2;Parent=VITVvi_vBlaCori_seeded_v1.1_H541.ver1.1.g000011.t01
VITVvi_vBlaCori_seeded_v1.1_Primary_GcS541	manual	exon	1120152	1120216	.	-	.	ID=VITVvi_vBlaCori_seeded_v1.1_H541.ver1.1.g000011.t01.exon_6;Parent=VITVvi_vBlaCori_seeded_v1.1_H541.ver1.1.g000011.t01
VITVvi_vBlaCori_seeded_v1.1_Primary_GcS541	manual	intron	1120217	1123892	.	-	.	ID=VITVvi_vBlaCori_seeded_v1.1_H541.ver1.1.g000011.t01.intron.3;Parent=VITVvi_vBlaCori_seeded_v1.1_H541.ver1.1.g000011.t01
VITVvi_vBlaCori_seeded_v1.1_Primary_GcS541	manual	exon	1123893	1124011	.	-	.	ID=VITVvi_vBlaCori_seeded_v1.1_H541.ver1.1.g000011.t01.exon_5;Parent=VITVvi_vBlaCori_seeded_v1.1_H541.ver1.1.g000011.t01
VITVvi_vBlaCori_seeded_v1.1_Primary_GcS541	manual	intron	1124012	1124099	.	-	.	ID=VITVvi_vBlaCori_seeded_v1.1_H541.ver1.1.g000011.t01.intron.4;Parent=VITVvi_vBlaCori_seeded_v1.1_H541.ver1.1.g000011.t01
VITVvi_vBlaCori_seeded_v1.1_Primary_GcS541	manual	exon	1124100	1124205	.	-	.	ID=VITVvi_vBlaCori_seeded_v1.1_H541.ver1.1.g000011.t01.exon_4;Parent=VITVvi_vBlaCori_seeded_v1.1_H541.ver1.1.g000011.t01
VITVvi_vBlaCori_seeded_v1.1_Primary_GcS541	manual	intron	1124206	1124844	.	-	.	ID=VITVvi_vBlaCori_seeded_v1.1_H541.ver1.1.g000011.t01.intron.5;Parent=VITVvi_vBlaCori_seeded_v1.1_H541.ver1.1.g000011.t01
VITVvi_vBlaCori_seeded_v1.1_Primary_GcS541	manual	exon	1124845	1124981	.	-	.	ID=VITVvi_vBlaCori_seeded_v1.1_H541.ver1.1.g000011.t01.exon_3;Parent=VITVvi_vBlaCori_seeded_v1.1_H541.ver1.1.g000011.t01
VITVvi_vBlaCori_seeded_v1.1_Primary_GcS541	manual	intron	1124982	1126050	.	-	.	ID=VITVvi_vBlaCori_seeded_v1.1_H541.ver1.1.g000011.t01.intron.6;Parent=VITVvi_vBlaCori_seeded_v1.1_H541.ver1.1.g000011.t01
VITVvi_vBlaCori_seeded_v1.1_Primary_GcS541	manual	exon	1126051	1126199	.	-	.	ID=VITVvi_vBlaCori_seeded_v1.1_H541.ver1.1.g000011.t01.exon_2;Parent=VITVvi_vBlaCori_seeded_v1.1_H541.ver1.1.g000011.t01
VITVvi_vBlaCori_seeded_v1.1_Primary_GcS541	manual	intron	1126200	1129836	.	-	.	ID=VITVvi_vBlaCori_seeded_v1.1_H541.ver1.1.g000011.t01.intron.7;Parent=VITVvi_vBlaCori_seeded_v1.1_H541.ver1.1.g000011.t01
VITVvi_vBlaCori_seeded_v1.1_Primary_GcS541	manual	exon	1129837	1130018	.	-	.	ID=VITVvi_vBlaCori_seeded_v1.1_H541.ver1.1.g000011.t01.exon_1;Parent=VITVvi_vBlaCori_seeded_v1.1_H541.ver1.1.g000011.t01
VITVvi_vBlaCori_seeded_v1.1_Primary_GcS541	manual	CDS	1118963	1119184	.	-	2	ID=VITVvi_vBlaCori_seeded_v1.1_H541.ver1.1.g000011.t01.CDS_8;Parent=VITVvi_vBlaCori_seeded_v1.1_H541.ver1.1.g000011.t01
VITVvi_vBlaCori_seeded_v1.1_Primary_GcS541	manual	CDS	1119843	1120065	.	-	0	ID=VITVvi_vBlaCori_seeded_v1.1_H541.ver1.1.g000011.t01.CDS_7;Parent=VITVvi_vBlaCori_seeded_v1.1_H541.ver1.1.g000011.t01
VITVvi_vBlaCori_seeded_v1.1_Primary_GcS541	manual	CDS	1120152	1120216	.	-	2	ID=VITVvi_vBlaCori_seeded_v1.1_H541.ver1.1.g000011.t01.CDS_6;Parent=VITVvi_vBlaCori_seeded_v1.1_H541.ver1.1.g000011.t01
VITVvi_vBlaCori_seeded_v1.1_Primary_GcS541	manual	CDS	1123893	1124011	.	-	1	ID=VITVvi_vBlaCori_seeded_v1.1_H541.ver1.1.g000011.t01.CDS_5;Parent=VITVvi_vBlaCori_seeded_v1.1_H541.ver1.1.g000011.t01
VITVvi_vBlaCori_seeded_v1.1_Primary_GcS541	manual	CDS	1124100	1124205	.	-	0	ID=VITVvi_vBlaCori_seeded_v1.1_H541.ver1.1.g000011.t01.CDS_4;Parent=VITVvi_vBlaCori_seeded_v1.1_H541.ver1.1.g000011.t01
VITVvi_vBlaCori_seeded_v1.1_Primary_GcS541	manual	CDS	1124845	1124981	.	-	2	ID=VITVvi_vBlaCori_seeded_v1.1_H541.ver1.1.g000011.t01.CDS_3;Parent=VITVvi_vBlaCori_seeded_v1.1_H541.ver1.1.g000011.t01
VITVvi_vBlaCori_seeded_v1.1_Primary_GcS541	manual	CDS	1126051	1126199	.	-	1	ID=VITVvi_vBlaCori_seeded_v1.1_H541.ver1.1.g000011.t01.CDS_2;Parent=VITVvi_vBlaCori_seeded_v1.1_H541.ver1.1.g000011.t01
VITVvi_vBlaCori_seeded_v1.1_Primary_GcS541	manual	CDS	1129837	1130018	.	-	0	ID=VITVvi_vBlaCori_seeded_v1.1_H541.ver1.1.g000011.t01.CDS_1;Parent=VITVvi_vBlaCori_seeded_v1.1_H541.ver1.1.g000011.t01
VITVvi_vBlaCori_seeded_v1.1_Primary_GcS541	manual	gene	1138437	1139553	.	+	.	ID=VITVvi_vBlaCori_seeded_v1.1_H541.ver1.1.g000012;Description=PLATZ transcription factor;Sex=Female
VITVvi_vBlaCori_seeded_v1.1_Primary_GcS541	manual	mRNA	1138437	1139553	.	+	.	Parent=VITVvi_vBlaCori_seeded_v1.1_H541.ver1.1.g000012;ID=VITVvi_vBlaCori_seeded_v1.1_H541.ver1.1.g000012.t01;protein_ID=VITVvi_vBlaCori_seeded_v1.1_H541.ver1.1.g000012.p01
VITVvi_vBlaCori_seeded_v1.1_Primary_GcS541	manual	exon	1138437	1138439	.	+	.	ID=VITVvi_vBlaCori_seeded_v1.1_H541.ver1.1.g000012.t01.exon_1;Parent=VITVvi_vBlaCori_seeded_v1.1_H541.ver1.1.g000012.t01
VITVvi_vBlaCori_seeded_v1.1_Primary_GcS541	manual	intron	1138440	1138517	.	+	.	ID=VITVvi_vBlaCori_seeded_v1.1_H541.ver1.1.g000012.t01.intron.1;Parent=VITVvi_vBlaCori_seeded_v1.1_H541.ver1.1.g000012.t01
VITVvi_vBlaCori_seeded_v1.1_Primary_GcS541	manual	exon	1138518	1138697	.	+	.	ID=VITVvi_vBlaCori_seeded_v1.1_H541.ver1.1.g000012.t01.exon_2;Parent=VITVvi_vBlaCori_seeded_v1.1_H541.ver1.1.g000012.t01
VITVvi_vBlaCori_seeded_v1.1_Primary_GcS541	manual	intron	1138698	1138808	.	+	.	ID=VITVvi_vBlaCori_seeded_v1.1_H541.ver1.1.g000012.t01.intron.2;Parent=VITVvi_vBlaCori_seeded_v1.1_H541.ver1.1.g000012.t01
VITVvi_vBlaCori_seeded_v1.1_Primary_GcS541	manual	exon	1138809	1138883	.	+	.	ID=VITVvi_vBlaCori_seeded_v1.1_H541.ver1.1.g000012.t01.exon_3;Parent=VITVvi_vBlaCori_seeded_v1.1_H541.ver1.1.g000012.t01
VITVvi_vBlaCori_seeded_v1.1_Primary_GcS541	manual	intron	1138884	1138963	.	+	.	ID=VITVvi_vBlaCori_seeded_v1.1_H541.ver1.1.g000012.t01.intron.3;Parent=VITVvi_vBlaCori_seeded_v1.1_H541.ver1.1.g000012.t01
VITVvi_vBlaCori_seeded_v1.1_Primary_GcS541	manual	exon	1138964	1139104	.	+	.	ID=VITVvi_vBlaCori_seeded_v1.1_H541.ver1.1.g000012.t01.exon_4;Parent=VITVvi_vBlaCori_seeded_v1.1_H541.ver1.1.g000012.t01
VITVvi_vBlaCori_seeded_v1.1_Primary_GcS541	manual	intron	1139105	1139190	.	+	.	ID=VITVvi_vBlaCori_seeded_v1.1_H541.ver1.1.g000012.t01.intron.4;Parent=VITVvi_vBlaCori_seeded_v1.1_H541.ver1.1.g000012.t01
VITVvi_vBlaCori_seeded_v1.1_Primary_GcS541	manual	exon	1139191	1139553	.	+	.	ID=VITVvi_vBlaCori_seeded_v1.1_H541.ver1.1.g000012.t01.exon_5;Parent=VITVvi_vBlaCori_seeded_v1.1_H541.ver1.1.g000012.t01
VITVvi_vBlaCori_seeded_v1.1_Primary_GcS541	manual	CDS	1138437	1138439	.	+	0	ID=VITVvi_vBlaCori_seeded_v1.1_H541.ver1.1.g000012.t01.CDS_1;Parent=VITVvi_vBlaCori_seeded_v1.1_H541.ver1.1.g000012.t01
VITVvi_vBlaCori_seeded_v1.1_Primary_GcS541	manual	CDS	1138518	1138697	.	+	0	ID=VITVvi_vBlaCori_seeded_v1.1_H541.ver1.1.g000012.t01.CDS_2;Parent=VITVvi_vBlaCori_seeded_v1.1_H541.ver1.1.g000012.t01
VITVvi_vBlaCori_seeded_v1.1_Primary_GcS541	manual	CDS	1138809	1138883	.	+	0	ID=VITVvi_vBlaCori_seeded_v1.1_H541.ver1.1.g000012.t01.CDS_3;Parent=VITVvi_vBlaCori_seeded_v1.1_H541.ver1.1.g000012.t01
VITVvi_vBlaCori_seeded_v1.1_Primary_GcS541	manual	CDS	1138964	1139104	.	+	0	ID=VITVvi_vBlaCori_seeded_v1.1_H541.ver1.1.g000012.t01.CDS_4;Parent=VITVvi_vBlaCori_seeded_v1.1_H541.ver1.1.g000012.t01
VITVvi_vBlaCori_seeded_v1.1_Primary_GcS541	manual	CDS	1139191	1139553	.	+	0	ID=VITVvi_vBlaCori_seeded_v1.1_H541.ver1.1.g000012.t01.CDS_5;Parent=VITVvi_vBlaCori_seeded_v1.1_H541.ver1.1.g000012.t01
VITVvi_vBlaCori_seeded_v1.1_Primary_GcS541	manual	gene	1141215	1145030	.	-	.	ID=VITVvi_vBlaCori_seeded_v1.1_H541.ver1.1.g000013;Description=FMO #1;Sex=Female
VITVvi_vBlaCori_seeded_v1.1_Primary_GcS541	manual	mRNA	1141215	1145030	.	-	.	Parent=VITVvi_vBlaCori_seeded_v1.1_H541.ver1.1.g000013;ID=VITVvi_vBlaCori_seeded_v1.1_H541.ver1.1.g000013.t01;protein_ID=VITVvi_vBlaCori_seeded_v1.1_H541.ver1.1.g000013.p01
VITVvi_vBlaCori_seeded_v1.1_Primary_GcS541	manual	exon	1141215	1141388	.	-	.	ID=VITVvi_vBlaCori_seeded_v1.1_H541.ver1.1.g000013.t01.exon_7;Parent=VITVvi_vBlaCori_seeded_v1.1_H541.ver1.1.g000013.t01
VITVvi_vBlaCori_seeded_v1.1_Primary_GcS541	manual	intron	1141389	1141472	.	-	.	ID=VITVvi_vBlaCori_seeded_v1.1_H541.ver1.1.g000013.t01.intron.1;Parent=VITVvi_vBlaCori_seeded_v1.1_H541.ver1.1.g000013.t01
VITVvi_vBlaCori_seeded_v1.1_Primary_GcS541	manual	exon	1141473	1141646	.	-	.	ID=VITVvi_vBlaCori_seeded_v1.1_H541.ver1.1.g000013.t01.exon_6;Parent=VITVvi_vBlaCori_seeded_v1.1_H541.ver1.1.g000013.t01
VITVvi_vBlaCori_seeded_v1.1_Primary_GcS541	manual	intron	1141647	1141732	.	-	.	ID=VITVvi_vBlaCori_seeded_v1.1_H541.ver1.1.g000013.t01.intron.2;Parent=VITVvi_vBlaCori_seeded_v1.1_H541.ver1.1.g000013.t01
VITVvi_vBlaCori_seeded_v1.1_Primary_GcS541	manual	exon	1141733	1141868	.	-	.	ID=VITVvi_vBlaCori_seeded_v1.1_H541.ver1.1.g000013.t01.exon_5;Parent=VITVvi_vBlaCori_seeded_v1.1_H541.ver1.1.g000013.t01
VITVvi_vBlaCori_seeded_v1.1_Primary_GcS541	manual	intron	1141869	1141984	.	-	.	ID=VITVvi_vBlaCori_seeded_v1.1_H541.ver1.1.g000013.t01.intron.3;Parent=VITVvi_vBlaCori_seeded_v1.1_H541.ver1.1.g000013.t01
VITVvi_vBlaCori_seeded_v1.1_Primary_GcS541	manual	exon	1141985	1142067	.	-	.	ID=VITVvi_vBlaCori_seeded_v1.1_H541.ver1.1.g000013.t01.exon_4;Parent=VITVvi_vBlaCori_seeded_v1.1_H541.ver1.1.g000013.t01
VITVvi_vBlaCori_seeded_v1.1_Primary_GcS541	manual	intron	1142068	1142185	.	-	.	ID=VITVvi_vBlaCori_seeded_v1.1_H541.ver1.1.g000013.t01.intron.4;Parent=VITVvi_vBlaCori_seeded_v1.1_H541.ver1.1.g000013.t01
VITVvi_vBlaCori_seeded_v1.1_Primary_GcS541	manual	exon	1142186	1142338	.	-	.	ID=VITVvi_vBlaCori_seeded_v1.1_H541.ver1.1.g000013.t01.exon_3;Parent=VITVvi_vBlaCori_seeded_v1.1_H541.ver1.1.g000013.t01
VITVvi_vBlaCori_seeded_v1.1_Primary_GcS541	manual	intron	1142339	1142599	.	-	.	ID=VITVvi_vBlaCori_seeded_v1.1_H541.ver1.1.g000013.t01.intron.5;Parent=VITVvi_vBlaCori_seeded_v1.1_H541.ver1.1.g000013.t01
VITVvi_vBlaCori_seeded_v1.1_Primary_GcS541	manual	exon	1142600	1142670	.	-	.	ID=VITVvi_vBlaCori_seeded_v1.1_H541.ver1.1.g000013.t01.exon_2;Parent=VITVvi_vBlaCori_seeded_v1.1_H541.ver1.1.g000013.t01
VITVvi_vBlaCori_seeded_v1.1_Primary_GcS541	manual	intron	1142671	1144507	.	-	.	ID=VITVvi_vBlaCori_seeded_v1.1_H541.ver1.1.g000013.t01.intron.6;Parent=VITVvi_vBlaCori_seeded_v1.1_H541.ver1.1.g000013.t01
VITVvi_vBlaCori_seeded_v1.1_Primary_GcS541	manual	exon	1144508	1145030	.	-	.	ID=VITVvi_vBlaCori_seeded_v1.1_H541.ver1.1.g000013.t01.exon_1;Parent=VITVvi_vBlaCori_seeded_v1.1_H541.ver1.1.g000013.t01
VITVvi_vBlaCori_seeded_v1.1_Primary_GcS541	manual	CDS	1141215	1141388	.	-	0	ID=VITVvi_vBlaCori_seeded_v1.1_H541.ver1.1.g000013.t01.CDS_7;Parent=VITVvi_vBlaCori_seeded_v1.1_H541.ver1.1.g000013.t01
VITVvi_vBlaCori_seeded_v1.1_Primary_GcS541	manual	CDS	1141473	1141646	.	-	0	ID=VITVvi_vBlaCori_seeded_v1.1_H541.ver1.1.g000013.t01.CDS_6;Parent=VITVvi_vBlaCori_seeded_v1.1_H541.ver1.1.g000013.t01
VITVvi_vBlaCori_seeded_v1.1_Primary_GcS541	manual	CDS	1141733	1141868	.	-	1	ID=VITVvi_vBlaCori_seeded_v1.1_H541.ver1.1.g000013.t01.CDS_5;Parent=VITVvi_vBlaCori_seeded_v1.1_H541.ver1.1.g000013.t01
VITVvi_vBlaCori_seeded_v1.1_Primary_GcS541	manual	CDS	1141985	1142067	.	-	0	ID=VITVvi_vBlaCori_seeded_v1.1_H541.ver1.1.g000013.t01.CDS_4;Parent=VITVvi_vBlaCori_seeded_v1.1_H541.ver1.1.g000013.t01
VITVvi_vBlaCori_seeded_v1.1_Primary_GcS541	manual	CDS	1142186	1142338	.	-	0	ID=VITVvi_vBlaCori_seeded_v1.1_H541.ver1.1.g000013.t01.CDS_3;Parent=VITVvi_vBlaCori_seeded_v1.1_H541.ver1.1.g000013.t01
VITVvi_vBlaCori_seeded_v1.1_Primary_GcS541	manual	CDS	1142600	1142670	.	-	2	ID=VITVvi_vBlaCori_seeded_v1.1_H541.ver1.1.g000013.t01.CDS_2;Parent=VITVvi_vBlaCori_seeded_v1.1_H541.ver1.1.g000013.t01
VITVvi_vBlaCori_seeded_v1.1_Primary_GcS541	manual	CDS	1144508	1145030	.	-	0	ID=VITVvi_vBlaCori_seeded_v1.1_H541.ver1.1.g000013.t01.CDS_1;Parent=VITVvi_vBlaCori_seeded_v1.1_H541.ver1.1.g000013.t01
VITVvi_vBlaCori_seeded_v1.1_Primary_GcS541	manual	gene	1146921	1149797	.	-	.	ID=VITVvi_vBlaCori_seeded_v1.1_H541.ver1.1.g000014;Description=FMO #4;Sex=Female
VITVvi_vBlaCori_seeded_v1.1_Primary_GcS541	manual	mRNA	1146921	1149797	.	-	.	Parent=VITVvi_vBlaCori_seeded_v1.1_H541.ver1.1.g000014;ID=VITVvi_vBlaCori_seeded_v1.1_H541.ver1.1.g000014.t01;protein_ID=VITVvi_vBlaCori_seeded_v1.1_H541.ver1.1.g000014.p01
VITVvi_vBlaCori_seeded_v1.1_Primary_GcS541	manual	exon	1146921	1147109	.	-	.	ID=VITVvi_vBlaCori_seeded_v1.1_H541.ver1.1.g000014.t01.exon_7;Parent=VITVvi_vBlaCori_seeded_v1.1_H541.ver1.1.g000014.t01
VITVvi_vBlaCori_seeded_v1.1_Primary_GcS541	manual	intron	1147110	1147287	.	-	.	ID=VITVvi_vBlaCori_seeded_v1.1_H541.ver1.1.g000014.t01.intron.1;Parent=VITVvi_vBlaCori_seeded_v1.1_H541.ver1.1.g000014.t01
VITVvi_vBlaCori_seeded_v1.1_Primary_GcS541	manual	exon	1147288	1147461	.	-	.	ID=VITVvi_vBlaCori_seeded_v1.1_H541.ver1.1.g000014.t01.exon_6;Parent=VITVvi_vBlaCori_seeded_v1.1_H541.ver1.1.g000014.t01
VITVvi_vBlaCori_seeded_v1.1_Primary_GcS541	manual	intron	1147462	1147543	.	-	.	ID=VITVvi_vBlaCori_seeded_v1.1_H541.ver1.1.g000014.t01.intron.2;Parent=VITVvi_vBlaCori_seeded_v1.1_H541.ver1.1.g000014.t01
VITVvi_vBlaCori_seeded_v1.1_Primary_GcS541	manual	exon	1147544	1147679	.	-	.	ID=VITVvi_vBlaCori_seeded_v1.1_H541.ver1.1.g000014.t01.exon_5;Parent=VITVvi_vBlaCori_seeded_v1.1_H541.ver1.1.g000014.t01
VITVvi_vBlaCori_seeded_v1.1_Primary_GcS541	manual	intron	1147680	1147790	.	-	.	ID=VITVvi_vBlaCori_seeded_v1.1_H541.ver1.1.g000014.t01.intron.3;Parent=VITVvi_vBlaCori_seeded_v1.1_H541.ver1.1.g000014.t01
VITVvi_vBlaCori_seeded_v1.1_Primary_GcS541	manual	exon	1147791	1147873	.	-	.	ID=VITVvi_vBlaCori_seeded_v1.1_H541.ver1.1.g000014.t01.exon_4;Parent=VITVvi_vBlaCori_seeded_v1.1_H541.ver1.1.g000014.t01
VITVvi_vBlaCori_seeded_v1.1_Primary_GcS541	manual	intron	1147874	1147960	.	-	.	ID=VITVvi_vBlaCori_seeded_v1.1_H541.ver1.1.g000014.t01.intron.4;Parent=VITVvi_vBlaCori_seeded_v1.1_H541.ver1.1.g000014.t01
VITVvi_vBlaCori_seeded_v1.1_Primary_GcS541	manual	exon	1147961	1148113	.	-	.	ID=VITVvi_vBlaCori_seeded_v1.1_H541.ver1.1.g000014.t01.exon_3;Parent=VITVvi_vBlaCori_seeded_v1.1_H541.ver1.1.g000014.t01
VITVvi_vBlaCori_seeded_v1.1_Primary_GcS541	manual	intron	1148114	1149011	.	-	.	ID=VITVvi_vBlaCori_seeded_v1.1_H541.ver1.1.g000014.t01.intron.5;Parent=VITVvi_vBlaCori_seeded_v1.1_H541.ver1.1.g000014.t01
VITVvi_vBlaCori_seeded_v1.1_Primary_GcS541	manual	exon	1149012	1149082	.	-	.	ID=VITVvi_vBlaCori_seeded_v1.1_H541.ver1.1.g000014.t01.exon_2;Parent=VITVvi_vBlaCori_seeded_v1.1_H541.ver1.1.g000014.t01
VITVvi_vBlaCori_seeded_v1.1_Primary_GcS541	manual	intron	1149083	1149247	.	-	.	ID=VITVvi_vBlaCori_seeded_v1.1_H541.ver1.1.g000014.t01.intron.6;Parent=VITVvi_vBlaCori_seeded_v1.1_H541.ver1.1.g000014.t01
VITVvi_vBlaCori_seeded_v1.1_Primary_GcS541	manual	exon	1149248	1149797	.	-	.	ID=VITVvi_vBlaCori_seeded_v1.1_H541.ver1.1.g000014.t01.exon_1;Parent=VITVvi_vBlaCori_seeded_v1.1_H541.ver1.1.g000014.t01
VITVvi_vBlaCori_seeded_v1.1_Primary_GcS541	manual	CDS	1146921	1147109	.	-	0	ID=VITVvi_vBlaCori_seeded_v1.1_H541.ver1.1.g000014.t01.CDS_7;Parent=VITVvi_vBlaCori_seeded_v1.1_H541.ver1.1.g000014.t01
VITVvi_vBlaCori_seeded_v1.1_Primary_GcS541	manual	CDS	1147288	1147461	.	-	0	ID=VITVvi_vBlaCori_seeded_v1.1_H541.ver1.1.g000014.t01.CDS_6;Parent=VITVvi_vBlaCori_seeded_v1.1_H541.ver1.1.g000014.t01
VITVvi_vBlaCori_seeded_v1.1_Primary_GcS541	manual	CDS	1147544	1147679	.	-	1	ID=VITVvi_vBlaCori_seeded_v1.1_H541.ver1.1.g000014.t01.CDS_5;Parent=VITVvi_vBlaCori_seeded_v1.1_H541.ver1.1.g000014.t01
VITVvi_vBlaCori_seeded_v1.1_Primary_GcS541	manual	CDS	1147791	1147873	.	-	0	ID=VITVvi_vBlaCori_seeded_v1.1_H541.ver1.1.g000014.t01.CDS_4;Parent=VITVvi_vBlaCori_seeded_v1.1_H541.ver1.1.g000014.t01
VITVvi_vBlaCori_seeded_v1.1_Primary_GcS541	manual	CDS	1147961	1148113	.	-	0	ID=VITVvi_vBlaCori_seeded_v1.1_H541.ver1.1.g000014.t01.CDS_3;Parent=VITVvi_vBlaCori_seeded_v1.1_H541.ver1.1.g000014.t01
VITVvi_vBlaCori_seeded_v1.1_Primary_GcS541	manual	CDS	1149012	1149082	.	-	2	ID=VITVvi_vBlaCori_seeded_v1.1_H541.ver1.1.g000014.t01.CDS_2;Parent=VITVvi_vBlaCori_seeded_v1.1_H541.ver1.1.g000014.t01
VITVvi_vBlaCori_seeded_v1.1_Primary_GcS541	manual	CDS	1149248	1149797	.	-	0	ID=VITVvi_vBlaCori_seeded_v1.1_H541.ver1.1.g000014.t01.CDS_1;Parent=VITVvi_vBlaCori_seeded_v1.1_H541.ver1.1.g000014.t01
VITVvi_vBlaCori_seeded_v1.1_Primary_GcS541	manual	gene	1151792	1154889	.	-	.	ID=VITVvi_vBlaCori_seeded_v1.1_H541.ver1.1.g000015;Description=FMO #2;Sex=Female
VITVvi_vBlaCori_seeded_v1.1_Primary_GcS541	manual	mRNA	1151792	1154889	.	-	.	Parent=VITVvi_vBlaCori_seeded_v1.1_H541.ver1.1.g000015;ID=VITVvi_vBlaCori_seeded_v1.1_H541.ver1.1.g000015.t01;protein_ID=VITVvi_vBlaCori_seeded_v1.1_H541.ver1.1.g000015.p01
VITVvi_vBlaCori_seeded_v1.1_Primary_GcS541	manual	exon	1151792	1152001	.	-	.	ID=VITVvi_vBlaCori_seeded_v1.1_H541.ver1.1.g000015.t01.exon_7;Parent=VITVvi_vBlaCori_seeded_v1.1_H541.ver1.1.g000015.t01
VITVvi_vBlaCori_seeded_v1.1_Primary_GcS541	manual	intron	1152002	1152240	.	-	.	ID=VITVvi_vBlaCori_seeded_v1.1_H541.ver1.1.g000015.t01.intron.1;Parent=VITVvi_vBlaCori_seeded_v1.1_H541.ver1.1.g000015.t01
VITVvi_vBlaCori_seeded_v1.1_Primary_GcS541	manual	exon	1152241	1152414	.	-	.	ID=VITVvi_vBlaCori_seeded_v1.1_H541.ver1.1.g000015.t01.exon_6;Parent=VITVvi_vBlaCori_seeded_v1.1_H541.ver1.1.g000015.t01
VITVvi_vBlaCori_seeded_v1.1_Primary_GcS541	manual	intron	1152415	1152498	.	-	.	ID=VITVvi_vBlaCori_seeded_v1.1_H541.ver1.1.g000015.t01.intron.2;Parent=VITVvi_vBlaCori_seeded_v1.1_H541.ver1.1.g000015.t01
VITVvi_vBlaCori_seeded_v1.1_Primary_GcS541	manual	exon	1152499	1152634	.	-	.	ID=VITVvi_vBlaCori_seeded_v1.1_H541.ver1.1.g000015.t01.exon_5;Parent=VITVvi_vBlaCori_seeded_v1.1_H541.ver1.1.g000015.t01
VITVvi_vBlaCori_seeded_v1.1_Primary_GcS541	manual	intron	1152635	1152742	.	-	.	ID=VITVvi_vBlaCori_seeded_v1.1_H541.ver1.1.g000015.t01.intron.3;Parent=VITVvi_vBlaCori_seeded_v1.1_H541.ver1.1.g000015.t01
VITVvi_vBlaCori_seeded_v1.1_Primary_GcS541	manual	exon	1152743	1152825	.	-	.	ID=VITVvi_vBlaCori_seeded_v1.1_H541.ver1.1.g000015.t01.exon_4;Parent=VITVvi_vBlaCori_seeded_v1.1_H541.ver1.1.g000015.t01
VITVvi_vBlaCori_seeded_v1.1_Primary_GcS541	manual	intron	1152826	1152944	.	-	.	ID=VITVvi_vBlaCori_seeded_v1.1_H541.ver1.1.g000015.t01.intron.4;Parent=VITVvi_vBlaCori_seeded_v1.1_H541.ver1.1.g000015.t01
VITVvi_vBlaCori_seeded_v1.1_Primary_GcS541	manual	exon	1152945	1153097	.	-	.	ID=VITVvi_vBlaCori_seeded_v1.1_H541.ver1.1.g000015.t01.exon_3;Parent=VITVvi_vBlaCori_seeded_v1.1_H541.ver1.1.g000015.t01
VITVvi_vBlaCori_seeded_v1.1_Primary_GcS541	manual	intron	1153098	1153310	.	-	.	ID=VITVvi_vBlaCori_seeded_v1.1_H541.ver1.1.g000015.t01.intron.5;Parent=VITVvi_vBlaCori_seeded_v1.1_H541.ver1.1.g000015.t01
VITVvi_vBlaCori_seeded_v1.1_Primary_GcS541	manual	exon	1153311	1153381	.	-	.	ID=VITVvi_vBlaCori_seeded_v1.1_H541.ver1.1.g000015.t01.exon_2;Parent=VITVvi_vBlaCori_seeded_v1.1_H541.ver1.1.g000015.t01
VITVvi_vBlaCori_seeded_v1.1_Primary_GcS541	manual	intron	1153382	1154348	.	-	.	ID=VITVvi_vBlaCori_seeded_v1.1_H541.ver1.1.g000015.t01.intron.6;Parent=VITVvi_vBlaCori_seeded_v1.1_H541.ver1.1.g000015.t01
VITVvi_vBlaCori_seeded_v1.1_Primary_GcS541	manual	exon	1154349	1154889	.	-	.	ID=VITVvi_vBlaCori_seeded_v1.1_H541.ver1.1.g000015.t01.exon_1;Parent=VITVvi_vBlaCori_seeded_v1.1_H541.ver1.1.g000015.t01
VITVvi_vBlaCori_seeded_v1.1_Primary_GcS541	manual	CDS	1151792	1152001	.	-	0	ID=VITVvi_vBlaCori_seeded_v1.1_H541.ver1.1.g000015.t01.CDS_7;Parent=VITVvi_vBlaCori_seeded_v1.1_H541.ver1.1.g000015.t01
VITVvi_vBlaCori_seeded_v1.1_Primary_GcS541	manual	CDS	1152241	1152414	.	-	0	ID=VITVvi_vBlaCori_seeded_v1.1_H541.ver1.1.g000015.t01.CDS_6;Parent=VITVvi_vBlaCori_seeded_v1.1_H541.ver1.1.g000015.t01
VITVvi_vBlaCori_seeded_v1.1_Primary_GcS541	manual	CDS	1152499	1152634	.	-	1	ID=VITVvi_vBlaCori_seeded_v1.1_H541.ver1.1.g000015.t01.CDS_5;Parent=VITVvi_vBlaCori_seeded_v1.1_H541.ver1.1.g000015.t01
VITVvi_vBlaCori_seeded_v1.1_Primary_GcS541	manual	CDS	1152743	1152825	.	-	0	ID=VITVvi_vBlaCori_seeded_v1.1_H541.ver1.1.g000015.t01.CDS_4;Parent=VITVvi_vBlaCori_seeded_v1.1_H541.ver1.1.g000015.t01
VITVvi_vBlaCori_seeded_v1.1_Primary_GcS541	manual	CDS	1152945	1153097	.	-	0	ID=VITVvi_vBlaCori_seeded_v1.1_H541.ver1.1.g000015.t01.CDS_3;Parent=VITVvi_vBlaCori_seeded_v1.1_H541.ver1.1.g000015.t01
VITVvi_vBlaCori_seeded_v1.1_Primary_GcS541	manual	CDS	1153311	1153381	.	-	2	ID=VITVvi_vBlaCori_seeded_v1.1_H541.ver1.1.g000015.t01.CDS_2;Parent=VITVvi_vBlaCori_seeded_v1.1_H541.ver1.1.g000015.t01
VITVvi_vBlaCori_seeded_v1.1_Primary_GcS541	manual	CDS	1154349	1154889	.	-	0	ID=VITVvi_vBlaCori_seeded_v1.1_H541.ver1.1.g000015.t01.CDS_1;Parent=VITVvi_vBlaCori_seeded_v1.1_H541.ver1.1.g000015.t01
VITVvi_vBlaCori_seeded_v1.1_Primary_GcS541	manual	gene	1162356	1165755	.	-	.	ID=VITVvi_vBlaCori_seeded_v1.1_H541.ver1.1.g000016;Description=FMO #3;Sex=Female
VITVvi_vBlaCori_seeded_v1.1_Primary_GcS541	manual	mRNA	1162356	1165755	.	-	.	Parent=VITVvi_vBlaCori_seeded_v1.1_H541.ver1.1.g000016;ID=VITVvi_vBlaCori_seeded_v1.1_H541.ver1.1.g000016.t01;protein_ID=VITVvi_vBlaCori_seeded_v1.1_H541.ver1.1.g000016.p01
VITVvi_vBlaCori_seeded_v1.1_Primary_GcS541	manual	exon	1162356	1162556	.	-	.	ID=VITVvi_vBlaCori_seeded_v1.1_H541.ver1.1.g000016.t01.exon_7;Parent=VITVvi_vBlaCori_seeded_v1.1_H541.ver1.1.g000016.t01
VITVvi_vBlaCori_seeded_v1.1_Primary_GcS541	manual	intron	1162557	1162744	.	-	.	ID=VITVvi_vBlaCori_seeded_v1.1_H541.ver1.1.g000016.t01.intron.1;Parent=VITVvi_vBlaCori_seeded_v1.1_H541.ver1.1.g000016.t01
VITVvi_vBlaCori_seeded_v1.1_Primary_GcS541	manual	exon	1162745	1162918	.	-	.	ID=VITVvi_vBlaCori_seeded_v1.1_H541.ver1.1.g000016.t01.exon_6;Parent=VITVvi_vBlaCori_seeded_v1.1_H541.ver1.1.g000016.t01
VITVvi_vBlaCori_seeded_v1.1_Primary_GcS541	manual	intron	1162919	1163016	.	-	.	ID=VITVvi_vBlaCori_seeded_v1.1_H541.ver1.1.g000016.t01.intron.2;Parent=VITVvi_vBlaCori_seeded_v1.1_H541.ver1.1.g000016.t01
VITVvi_vBlaCori_seeded_v1.1_Primary_GcS541	manual	exon	1163017	1163152	.	-	.	ID=VITVvi_vBlaCori_seeded_v1.1_H541.ver1.1.g000016.t01.exon_5;Parent=VITVvi_vBlaCori_seeded_v1.1_H541.ver1.1.g000016.t01
VITVvi_vBlaCori_seeded_v1.1_Primary_GcS541	manual	intron	1163153	1163244	.	-	.	ID=VITVvi_vBlaCori_seeded_v1.1_H541.ver1.1.g000016.t01.intron.3;Parent=VITVvi_vBlaCori_seeded_v1.1_H541.ver1.1.g000016.t01
VITVvi_vBlaCori_seeded_v1.1_Primary_GcS541	manual	exon	1163245	1163327	.	-	.	ID=VITVvi_vBlaCori_seeded_v1.1_H541.ver1.1.g000016.t01.exon_4;Parent=VITVvi_vBlaCori_seeded_v1.1_H541.ver1.1.g000016.t01
VITVvi_vBlaCori_seeded_v1.1_Primary_GcS541	manual	intron	1163328	1163446	.	-	.	ID=VITVvi_vBlaCori_seeded_v1.1_H541.ver1.1.g000016.t01.intron.4;Parent=VITVvi_vBlaCori_seeded_v1.1_H541.ver1.1.g000016.t01
VITVvi_vBlaCori_seeded_v1.1_Primary_GcS541	manual	exon	1163447	1163605	.	-	.	ID=VITVvi_vBlaCori_seeded_v1.1_H541.ver1.1.g000016.t01.exon_3;Parent=VITVvi_vBlaCori_seeded_v1.1_H541.ver1.1.g000016.t01
VITVvi_vBlaCori_seeded_v1.1_Primary_GcS541	manual	intron	1163606	1164289	.	-	.	ID=VITVvi_vBlaCori_seeded_v1.1_H541.ver1.1.g000016.t01.intron.5;Parent=VITVvi_vBlaCori_seeded_v1.1_H541.ver1.1.g000016.t01
VITVvi_vBlaCori_seeded_v1.1_Primary_GcS541	manual	exon	1164290	1164360	.	-	.	ID=VITVvi_vBlaCori_seeded_v1.1_H541.ver1.1.g000016.t01.exon_2;Parent=VITVvi_vBlaCori_seeded_v1.1_H541.ver1.1.g000016.t01
VITVvi_vBlaCori_seeded_v1.1_Primary_GcS541	manual	intron	1164361	1165172	.	-	.	ID=VITVvi_vBlaCori_seeded_v1.1_H541.ver1.1.g000016.t01.intron.6;Parent=VITVvi_vBlaCori_seeded_v1.1_H541.ver1.1.g000016.t01
VITVvi_vBlaCori_seeded_v1.1_Primary_GcS541	manual	exon	1165173	1165755	.	-	.	ID=VITVvi_vBlaCori_seeded_v1.1_H541.ver1.1.g000016.t01.exon_1;Parent=VITVvi_vBlaCori_seeded_v1.1_H541.ver1.1.g000016.t01
VITVvi_vBlaCori_seeded_v1.1_Primary_GcS541	manual	CDS	1162356	1162556	.	-	0	ID=VITVvi_vBlaCori_seeded_v1.1_H541.ver1.1.g000016.t01.CDS_7;Parent=VITVvi_vBlaCori_seeded_v1.1_H541.ver1.1.g000016.t01
VITVvi_vBlaCori_seeded_v1.1_Primary_GcS541	manual	CDS	1162745	1162918	.	-	0	ID=VITVvi_vBlaCori_seeded_v1.1_H541.ver1.1.g000016.t01.CDS_6;Parent=VITVvi_vBlaCori_seeded_v1.1_H541.ver1.1.g000016.t01
VITVvi_vBlaCori_seeded_v1.1_Primary_GcS541	manual	CDS	1163017	1163152	.	-	1	ID=VITVvi_vBlaCori_seeded_v1.1_H541.ver1.1.g000016.t01.CDS_5;Parent=VITVvi_vBlaCori_seeded_v1.1_H541.ver1.1.g000016.t01
VITVvi_vBlaCori_seeded_v1.1_Primary_GcS541	manual	CDS	1163245	1163327	.	-	0	ID=VITVvi_vBlaCori_seeded_v1.1_H541.ver1.1.g000016.t01.CDS_4;Parent=VITVvi_vBlaCori_seeded_v1.1_H541.ver1.1.g000016.t01
VITVvi_vBlaCori_seeded_v1.1_Primary_GcS541	manual	CDS	1163447	1163605	.	-	0	ID=VITVvi_vBlaCori_seeded_v1.1_H541.ver1.1.g000016.t01.CDS_3;Parent=VITVvi_vBlaCori_seeded_v1.1_H541.ver1.1.g000016.t01
VITVvi_vBlaCori_seeded_v1.1_Primary_GcS541	manual	CDS	1164290	1164360	.	-	2	ID=VITVvi_vBlaCori_seeded_v1.1_H541.ver1.1.g000016.t01.CDS_2;Parent=VITVvi_vBlaCori_seeded_v1.1_H541.ver1.1.g000016.t01
VITVvi_vBlaCori_seeded_v1.1_Primary_GcS541	manual	CDS	1165173	1165755	.	-	0	ID=VITVvi_vBlaCori_seeded_v1.1_H541.ver1.1.g000016.t01.CDS_1;Parent=VITVvi_vBlaCori_seeded_v1.1_H541.ver1.1.g000016.t01
VITVvi_vBlaCori_seeded_v1.1_Primary_GcS541	manual	gene	1171048	1174111	.	+	.	ID=VITVvi_vBlaCori_seeded_v1.1_H541.ver1.1.g000017;Description=Hypothetical protein (VviFSEX);Sex=Female
VITVvi_vBlaCori_seeded_v1.1_Primary_GcS541	manual	mRNA	1171048	1174111	.	+	.	Parent=VITVvi_vBlaCori_seeded_v1.1_H541.ver1.1.g000017;ID=VITVvi_vBlaCori_seeded_v1.1_H541.ver1.1.g000017.t01;protein_ID=VITVvi_vBlaCori_seeded_v1.1_H541.ver1.1.g000017.p01
VITVvi_vBlaCori_seeded_v1.1_Primary_GcS541	manual	exon	1171048	1171158	.	+	.	ID=VITVvi_vBlaCori_seeded_v1.1_H541.ver1.1.g000017.t01.exon_1;Parent=VITVvi_vBlaCori_seeded_v1.1_H541.ver1.1.g000017.t01
VITVvi_vBlaCori_seeded_v1.1_Primary_GcS541	manual	intron	1171159	1171533	.	+	.	ID=VITVvi_vBlaCori_seeded_v1.1_H541.ver1.1.g000017.t01.intron.1;Parent=VITVvi_vBlaCori_seeded_v1.1_H541.ver1.1.g000017.t01
VITVvi_vBlaCori_seeded_v1.1_Primary_GcS541	manual	exon	1171534	1171644	.	+	.	ID=VITVvi_vBlaCori_seeded_v1.1_H541.ver1.1.g000017.t01.exon_2;Parent=VITVvi_vBlaCori_seeded_v1.1_H541.ver1.1.g000017.t01
VITVvi_vBlaCori_seeded_v1.1_Primary_GcS541	manual	intron	1171645	1172139	.	+	.	ID=VITVvi_vBlaCori_seeded_v1.1_H541.ver1.1.g000017.t01.intron.2;Parent=VITVvi_vBlaCori_seeded_v1.1_H541.ver1.1.g000017.t01
VITVvi_vBlaCori_seeded_v1.1_Primary_GcS541	manual	exon	1172140	1172719	.	+	.	ID=VITVvi_vBlaCori_seeded_v1.1_H541.ver1.1.g000017.t01.exon_3;Parent=VITVvi_vBlaCori_seeded_v1.1_H541.ver1.1.g000017.t01
VITVvi_vBlaCori_seeded_v1.1_Primary_GcS541	manual	intron	1172720	1172864	.	+	.	ID=VITVvi_vBlaCori_seeded_v1.1_H541.ver1.1.g000017.t01.intron.3;Parent=VITVvi_vBlaCori_seeded_v1.1_H541.ver1.1.g000017.t01
VITVvi_vBlaCori_seeded_v1.1_Primary_GcS541	manual	exon	1172865	1174111	.	+	.	ID=VITVvi_vBlaCori_seeded_v1.1_H541.ver1.1.g000017.t01.exon_4;Parent=VITVvi_vBlaCori_seeded_v1.1_H541.ver1.1.g000017.t01
VITVvi_vBlaCori_seeded_v1.1_Primary_GcS541	manual	CDS	1171048	1171158	.	+	0	ID=VITVvi_vBlaCori_seeded_v1.1_H541.ver1.1.g000017.t01.CDS_1;Parent=VITVvi_vBlaCori_seeded_v1.1_H541.ver1.1.g000017.t01
VITVvi_vBlaCori_seeded_v1.1_Primary_GcS541	manual	CDS	1171534	1171644	.	+	0	ID=VITVvi_vBlaCori_seeded_v1.1_H541.ver1.1.g000017.t01.CDS_2;Parent=VITVvi_vBlaCori_seeded_v1.1_H541.ver1.1.g000017.t01
VITVvi_vBlaCori_seeded_v1.1_Primary_GcS541	manual	CDS	1172140	1172719	.	+	0	ID=VITVvi_vBlaCori_seeded_v1.1_H541.ver1.1.g000017.t01.CDS_3;Parent=VITVvi_vBlaCori_seeded_v1.1_H541.ver1.1.g000017.t01
VITVvi_vBlaCori_seeded_v1.1_Primary_GcS541	manual	CDS	1172865	1174111	.	+	2	ID=VITVvi_vBlaCori_seeded_v1.1_H541.ver1.1.g000017.t01.CDS_4;Parent=VITVvi_vBlaCori_seeded_v1.1_H541.ver1.1.g000017.t01
VITVvi_vBlaCori_seeded_v1.1_Primary_GcS541	manual	gene	1176973	1179123	.	+	.	ID=VITVvi_vBlaCori_seeded_v1.1_H541.ver1.1.g000018;Description=WRKY transcription factor;Sex=Female
VITVvi_vBlaCori_seeded_v1.1_Primary_GcS541	manual	mRNA	1176973	1179123	.	+	.	Parent=VITVvi_vBlaCori_seeded_v1.1_H541.ver1.1.g000018;ID=VITVvi_vBlaCori_seeded_v1.1_H541.ver1.1.g000018.t01;protein_ID=VITVvi_vBlaCori_seeded_v1.1_H541.ver1.1.g000018.p01
VITVvi_vBlaCori_seeded_v1.1_Primary_GcS541	manual	exon	1176973	1177664	.	+	.	ID=VITVvi_vBlaCori_seeded_v1.1_H541.ver1.1.g000018.t01.exon_1;Parent=VITVvi_vBlaCori_seeded_v1.1_H541.ver1.1.g000018.t01
VITVvi_vBlaCori_seeded_v1.1_Primary_GcS541	manual	intron	1177665	1178024	.	+	.	ID=VITVvi_vBlaCori_seeded_v1.1_H541.ver1.1.g000018.t01.intron.1;Parent=VITVvi_vBlaCori_seeded_v1.1_H541.ver1.1.g000018.t01
VITVvi_vBlaCori_seeded_v1.1_Primary_GcS541	manual	exon	1178025	1178150	.	+	.	ID=VITVvi_vBlaCori_seeded_v1.1_H541.ver1.1.g000018.t01.exon_2;Parent=VITVvi_vBlaCori_seeded_v1.1_H541.ver1.1.g000018.t01
VITVvi_vBlaCori_seeded_v1.1_Primary_GcS541	manual	intron	1178151	1178969	.	+	.	ID=VITVvi_vBlaCori_seeded_v1.1_H541.ver1.1.g000018.t01.intron.2;Parent=VITVvi_vBlaCori_seeded_v1.1_H541.ver1.1.g000018.t01
VITVvi_vBlaCori_seeded_v1.1_Primary_GcS541	manual	exon	1178970	1179123	.	+	.	ID=VITVvi_vBlaCori_seeded_v1.1_H541.ver1.1.g000018.t01.exon_3;Parent=VITVvi_vBlaCori_seeded_v1.1_H541.ver1.1.g000018.t01
VITVvi_vBlaCori_seeded_v1.1_Primary_GcS541	manual	CDS	1176973	1177664	.	+	0	ID=VITVvi_vBlaCori_seeded_v1.1_H541.ver1.1.g000018.t01.CDS_1;Parent=VITVvi_vBlaCori_seeded_v1.1_H541.ver1.1.g000018.t01
VITVvi_vBlaCori_seeded_v1.1_Primary_GcS541	manual	CDS	1178025	1178150	.	+	1	ID=VITVvi_vBlaCori_seeded_v1.1_H541.ver1.1.g000018.t01.CDS_2;Parent=VITVvi_vBlaCori_seeded_v1.1_H541.ver1.1.g000018.t01
VITVvi_vBlaCori_seeded_v1.1_Primary_GcS541	manual	CDS	1178970	1179123	.	+	1	ID=VITVvi_vBlaCori_seeded_v1.1_H541.ver1.1.g000018.t01.CDS_3;Parent=VITVvi_vBlaCori_seeded_v1.1_H541.ver1.1.g000018.t01
VITVvi_vBlaCori_seeded_v1.1_Primary_GcS541	manual	gene	1191479	1197185	.	+	.	ID=VITVvi_vBlaCori_seeded_v1.1_H541.ver1.1.g000019;Description=APT3;Sex=Female
VITVvi_vBlaCori_seeded_v1.1_Primary_GcS541	manual	mRNA	1191479	1197185	.	+	.	Parent=VITVvi_vBlaCori_seeded_v1.1_H541.ver1.1.g000019;ID=VITVvi_vBlaCori_seeded_v1.1_H541.ver1.1.g000019.t01;protein_ID=VITVvi_vBlaCori_seeded_v1.1_H541.ver1.1.g000019.p01
VITVvi_vBlaCori_seeded_v1.1_Primary_GcS541	manual	exon	1191479	1191560	.	+	.	ID=VITVvi_vBlaCori_seeded_v1.1_H541.ver1.1.g000019.t01.exon_1;Parent=VITVvi_vBlaCori_seeded_v1.1_H541.ver1.1.g000019.t01
VITVvi_vBlaCori_seeded_v1.1_Primary_GcS541	manual	intron	1191561	1191843	.	+	.	ID=VITVvi_vBlaCori_seeded_v1.1_H541.ver1.1.g000019.t01.intron.1;Parent=VITVvi_vBlaCori_seeded_v1.1_H541.ver1.1.g000019.t01
VITVvi_vBlaCori_seeded_v1.1_Primary_GcS541	manual	exon	1191844	1191954	.	+	.	ID=VITVvi_vBlaCori_seeded_v1.1_H541.ver1.1.g000019.t01.exon_2;Parent=VITVvi_vBlaCori_seeded_v1.1_H541.ver1.1.g000019.t01
VITVvi_vBlaCori_seeded_v1.1_Primary_GcS541	manual	intron	1191955	1194267	.	+	.	ID=VITVvi_vBlaCori_seeded_v1.1_H541.ver1.1.g000019.t01.intron.2;Parent=VITVvi_vBlaCori_seeded_v1.1_H541.ver1.1.g000019.t01
VITVvi_vBlaCori_seeded_v1.1_Primary_GcS541	manual	exon	1194268	1194360	.	+	.	ID=VITVvi_vBlaCori_seeded_v1.1_H541.ver1.1.g000019.t01.exon_3;Parent=VITVvi_vBlaCori_seeded_v1.1_H541.ver1.1.g000019.t01
VITVvi_vBlaCori_seeded_v1.1_Primary_GcS541	manual	intron	1194361	1194855	.	+	.	ID=VITVvi_vBlaCori_seeded_v1.1_H541.ver1.1.g000019.t01.intron.3;Parent=VITVvi_vBlaCori_seeded_v1.1_H541.ver1.1.g000019.t01
VITVvi_vBlaCori_seeded_v1.1_Primary_GcS541	manual	exon	1194856	1195005	.	+	.	ID=VITVvi_vBlaCori_seeded_v1.1_H541.ver1.1.g000019.t01.exon_4;Parent=VITVvi_vBlaCori_seeded_v1.1_H541.ver1.1.g000019.t01
VITVvi_vBlaCori_seeded_v1.1_Primary_GcS541	manual	intron	1195006	1195565	.	+	.	ID=VITVvi_vBlaCori_seeded_v1.1_H541.ver1.1.g000019.t01.intron.4;Parent=VITVvi_vBlaCori_seeded_v1.1_H541.ver1.1.g000019.t01
VITVvi_vBlaCori_seeded_v1.1_Primary_GcS541	manual	exon	1195566	1195624	.	+	.	ID=VITVvi_vBlaCori_seeded_v1.1_H541.ver1.1.g000019.t01.exon_5;Parent=VITVvi_vBlaCori_seeded_v1.1_H541.ver1.1.g000019.t01
VITVvi_vBlaCori_seeded_v1.1_Primary_GcS541	manual	intron	1195625	1197131	.	+	.	ID=VITVvi_vBlaCori_seeded_v1.1_H541.ver1.1.g000019.t01.intron.5;Parent=VITVvi_vBlaCori_seeded_v1.1_H541.ver1.1.g000019.t01
VITVvi_vBlaCori_seeded_v1.1_Primary_GcS541	manual	exon	1197132	1197185	.	+	.	ID=VITVvi_vBlaCori_seeded_v1.1_H541.ver1.1.g000019.t01.exon_6;Parent=VITVvi_vBlaCori_seeded_v1.1_H541.ver1.1.g000019.t01
VITVvi_vBlaCori_seeded_v1.1_Primary_GcS541	manual	CDS	1191479	1191560	.	+	0	ID=VITVvi_vBlaCori_seeded_v1.1_H541.ver1.1.g000019.t01.CDS_1;Parent=VITVvi_vBlaCori_seeded_v1.1_H541.ver1.1.g000019.t01
VITVvi_vBlaCori_seeded_v1.1_Primary_GcS541	manual	CDS	1191844	1191954	.	+	2	ID=VITVvi_vBlaCori_seeded_v1.1_H541.ver1.1.g000019.t01.CDS_2;Parent=VITVvi_vBlaCori_seeded_v1.1_H541.ver1.1.g000019.t01
VITVvi_vBlaCori_seeded_v1.1_Primary_GcS541	manual	CDS	1194268	1194360	.	+	2	ID=VITVvi_vBlaCori_seeded_v1.1_H541.ver1.1.g000019.t01.CDS_3;Parent=VITVvi_vBlaCori_seeded_v1.1_H541.ver1.1.g000019.t01
VITVvi_vBlaCori_seeded_v1.1_Primary_GcS541	manual	CDS	1194856	1195005	.	+	2	ID=VITVvi_vBlaCori_seeded_v1.1_H541.ver1.1.g000019.t01.CDS_4;Parent=VITVvi_vBlaCori_seeded_v1.1_H541.ver1.1.g000019.t01
VITVvi_vBlaCori_seeded_v1.1_Primary_GcS541	manual	CDS	1195566	1195624	.	+	2	ID=VITVvi_vBlaCori_seeded_v1.1_H541.ver1.1.g000019.t01.CDS_5;Parent=VITVvi_vBlaCori_seeded_v1.1_H541.ver1.1.g000019.t01
VITVvi_vBlaCori_seeded_v1.1_Primary_GcS541	manual	CDS	1197132	1197185	.	+	0	ID=VITVvi_vBlaCori_seeded_v1.1_H541.ver1.1.g000019.t01.CDS_6;Parent=VITVvi_vBlaCori_seeded_v1.1_H541.ver1.1.g000019.t01
VITVvi_vBlaCori_seeded_v1.1_Primary_GcS541	manual	gene	1199013	1199873	.	-	.	ID=VITVvi_vBlaCori_seeded_v1.1_H541.ver1.1.g000020;Description=Zinc finger protein;Sex=Female
VITVvi_vBlaCori_seeded_v1.1_Primary_GcS541	manual	mRNA	1199013	1199873	.	-	.	Parent=VITVvi_vBlaCori_seeded_v1.1_H541.ver1.1.g000020;ID=VITVvi_vBlaCori_seeded_v1.1_H541.ver1.1.g000020.t01;protein_ID=VITVvi_vBlaCori_seeded_v1.1_H541.ver1.1.g000020.p01
VITVvi_vBlaCori_seeded_v1.1_Primary_GcS541	manual	exon	1199013	1199873	.	-	.	ID=VITVvi_vBlaCori_seeded_v1.1_H541.ver1.1.g000020.t01.exon_1;Parent=VITVvi_vBlaCori_seeded_v1.1_H541.ver1.1.g000020.t01
VITVvi_vBlaCori_seeded_v1.1_Primary_GcS541	manual	CDS	1199013	1199873	.	-	0	ID=VITVvi_vBlaCori_seeded_v1.1_H541.ver1.1.g000020.t01.CDS_1;Parent=VITVvi_vBlaCori_seeded_v1.1_H541.ver1.1.g000020.t01
VITVvi_vBlaCori_seeded_v1.1_Primary_GcS541	manual	gene	1209982	1210626	.	+	.	ID=VITVvi_vBlaCori_seeded_v1.1_H541.ver1.1.g000021;Description=PAP2;Sex=Female
VITVvi_vBlaCori_seeded_v1.1_Primary_GcS541	manual	mRNA	1209982	1210626	.	+	.	Parent=VITVvi_vBlaCori_seeded_v1.1_H541.ver1.1.g000021;ID=VITVvi_vBlaCori_seeded_v1.1_H541.ver1.1.g000021.t01;protein_ID=VITVvi_vBlaCori_seeded_v1.1_H541.ver1.1.g000021.p01
VITVvi_vBlaCori_seeded_v1.1_Primary_GcS541	manual	exon	1209982	1210626	.	+	.	ID=VITVvi_vBlaCori_seeded_v1.1_H541.ver1.1.g000021.t01.exon_1;Parent=VITVvi_vBlaCori_seeded_v1.1_H541.ver1.1.g000021.t01
VITVvi_vBlaCori_seeded_v1.1_Primary_GcS541	manual	CDS	1209982	1210626	.	+	0	ID=VITVvi_vBlaCori_seeded_v1.1_H541.ver1.1.g000021.t01.CDS_1;Parent=VITVvi_vBlaCori_seeded_v1.1_H541.ver1.1.g000021.t01
Black Corinth seedless
H haplotype
VITVvi_vBlaCoriSeedless_v1.1_Haplotig000013F	manual	gene	31995	34410	.	+	.	ID=VITVvi_vBlaCoriSeedless_v1.1_H000013F.ver1.1.g000001;Description=NAC transcription factor;Sex=Hermaphrodite
VITVvi_vBlaCoriSeedless_v1.1_Haplotig000013F	manual	mRNA	31995	34410	.	+	.	Parent=VITVvi_vBlaCoriSeedless_v1.1_H000013F.ver1.1.g000001;ID=VITVvi_vBlaCoriSeedless_v1.1_H000013F.ver1.1.g000001.t01;protein_ID=VITVvi_vBlaCoriSeedless_v1.1_H000013F.ver1.1.g000001.p01
VITVvi_vBlaCoriSeedless_v1.1_Haplotig000013F	manual	exon	31995	32154	.	+	.	ID=VITVvi_vBlaCoriSeedless_v1.1_H000013F.ver1.1.g000001.t01.exon_1;Parent=VITVvi_vBlaCoriSeedless_v1.1_H000013F.ver1.1.g000001.t01
VITVvi_vBlaCoriSeedless_v1.1_Haplotig000013F	manual	intron	32155	32275	.	+	.	ID=VITVvi_vBlaCoriSeedless_v1.1_H000013F.ver1.1.g000001.t01.intron.1;Parent=VITVvi_vBlaCoriSeedless_v1.1_H000013F.ver1.1.g000001.t01
VITVvi_vBlaCoriSeedless_v1.1_Haplotig000013F	manual	exon	32276	32529	.	+	.	ID=VITVvi_vBlaCoriSeedless_v1.1_H000013F.ver1.1.g000001.t01.exon_2;Parent=VITVvi_vBlaCoriSeedless_v1.1_H000013F.ver1.1.g000001.t01
VITVvi_vBlaCoriSeedless_v1.1_Haplotig000013F	manual	intron	32530	33771	.	+	.	ID=VITVvi_vBlaCoriSeedless_v1.1_H000013F.ver1.1.g000001.t01.intron.2;Parent=VITVvi_vBlaCoriSeedless_v1.1_H000013F.ver1.1.g000001.t01
VITVvi_vBlaCoriSeedless_v1.1_Haplotig000013F	manual	exon	33772	34410	.	+	.	ID=VITVvi_vBlaCoriSeedless_v1.1_H000013F.ver1.1.g000001.t01.exon_3;Parent=VITVvi_vBlaCoriSeedless_v1.1_H000013F.ver1.1.g000001.t01
VITVvi_vBlaCoriSeedless_v1.1_Haplotig000013F	manual	CDS	31995	32154	.	+	0	ID=VITVvi_vBlaCoriSeedless_v1.1_H000013F.ver1.1.g000001.t01.CDS_1;Parent=VITVvi_vBlaCoriSeedless_v1.1_H000013F.ver1.1.g000001.t01
VITVvi_vBlaCoriSeedless_v1.1_Haplotig000013F	manual	CDS	32276	32529	.	+	2	ID=VITVvi_vBlaCoriSeedless_v1.1_H000013F.ver1.1.g000001.t01.CDS_2;Parent=VITVvi_vBlaCoriSeedless_v1.1_H000013F.ver1.1.g000001.t01
VITVvi_vBlaCoriSeedless_v1.1_Haplotig000013F	manual	CDS	33772	34410	.	+	0	ID=VITVvi_vBlaCoriSeedless_v1.1_H000013F.ver1.1.g000001.t01.CDS_3;Parent=VITVvi_vBlaCoriSeedless_v1.1_H000013F.ver1.1.g000001.t01
VITVvi_vBlaCoriSeedless_v1.1_Haplotig000013F	manual	gene	41199	46334	.	-	.	ID=VITVvi_vBlaCoriSeedless_v1.1_H000013F.ver1.1.g000002;Description=Thylakoid lumenal protein;Sex=Hermaphrodite
VITVvi_vBlaCoriSeedless_v1.1_Haplotig000013F	manual	mRNA	41199	46334	.	-	.	Parent=VITVvi_vBlaCoriSeedless_v1.1_H000013F.ver1.1.g000002;ID=VITVvi_vBlaCoriSeedless_v1.1_H000013F.ver1.1.g000002.t01;protein_ID=VITVvi_vBlaCoriSeedless_v1.1_H000013F.ver1.1.g000002.p01
VITVvi_vBlaCoriSeedless_v1.1_Haplotig000013F	manual	exon	41199	41390	.	-	.	ID=VITVvi_vBlaCoriSeedless_v1.1_H000013F.ver1.1.g000002.t01.exon_7;Parent=VITVvi_vBlaCoriSeedless_v1.1_H000013F.ver1.1.g000002.t01
VITVvi_vBlaCoriSeedless_v1.1_Haplotig000013F	manual	intron	41391	42358	.	-	.	ID=VITVvi_vBlaCoriSeedless_v1.1_H000013F.ver1.1.g000002.t01.intron.1;Parent=VITVvi_vBlaCoriSeedless_v1.1_H000013F.ver1.1.g000002.t01
VITVvi_vBlaCoriSeedless_v1.1_Haplotig000013F	manual	exon	42359	42487	.	-	.	ID=VITVvi_vBlaCoriSeedless_v1.1_H000013F.ver1.1.g000002.t01.exon_6;Parent=VITVvi_vBlaCoriSeedless_v1.1_H000013F.ver1.1.g000002.t01
VITVvi_vBlaCoriSeedless_v1.1_Haplotig000013F	manual	intron	42488	42599	.	-	.	ID=VITVvi_vBlaCoriSeedless_v1.1_H000013F.ver1.1.g000002.t01.intron.2;Parent=VITVvi_vBlaCoriSeedless_v1.1_H000013F.ver1.1.g000002.t01
VITVvi_vBlaCoriSeedless_v1.1_Haplotig000013F	manual	exon	42600	42634	.	-	.	ID=VITVvi_vBlaCoriSeedless_v1.1_H000013F.ver1.1.g000002.t01.exon_5;Parent=VITVvi_vBlaCoriSeedless_v1.1_H000013F.ver1.1.g000002.t01
VITVvi_vBlaCoriSeedless_v1.1_Haplotig000013F	manual	intron	42635	45221	.	-	.	ID=VITVvi_vBlaCoriSeedless_v1.1_H000013F.ver1.1.g000002.t01.intron.3;Parent=VITVvi_vBlaCoriSeedless_v1.1_H000013F.ver1.1.g000002.t01
VITVvi_vBlaCoriSeedless_v1.1_Haplotig000013F	manual	exon	45222	45328	.	-	.	ID=VITVvi_vBlaCoriSeedless_v1.1_H000013F.ver1.1.g000002.t01.exon_4;Parent=VITVvi_vBlaCoriSeedless_v1.1_H000013F.ver1.1.g000002.t01
VITVvi_vBlaCoriSeedless_v1.1_Haplotig000013F	manual	intron	45329	45768	.	-	.	ID=VITVvi_vBlaCoriSeedless_v1.1_H000013F.ver1.1.g000002.t01.intron.4;Parent=VITVvi_vBlaCoriSeedless_v1.1_H000013F.ver1.1.g000002.t01
VITVvi_vBlaCoriSeedless_v1.1_Haplotig000013F	manual	exon	45769	45798	.	-	.	ID=VITVvi_vBlaCoriSeedless_v1.1_H000013F.ver1.1.g000002.t01.exon_3;Parent=VITVvi_vBlaCoriSeedless_v1.1_H000013F.ver1.1.g000002.t01
VITVvi_vBlaCoriSeedless_v1.1_Haplotig000013F	manual	intron	45799	45885	.	-	.	ID=VITVvi_vBlaCoriSeedless_v1.1_H000013F.ver1.1.g000002.t01.intron.5;Parent=VITVvi_vBlaCoriSeedless_v1.1_H000013F.ver1.1.g000002.t01
VITVvi_vBlaCoriSeedless_v1.1_Haplotig000013F	manual	exon	45886	46057	.	-	.	ID=VITVvi_vBlaCoriSeedless_v1.1_H000013F.ver1.1.g000002.t01.exon_2;Parent=VITVvi_vBlaCoriSeedless_v1.1_H000013F.ver1.1.g000002.t01
VITVvi_vBlaCoriSeedless_v1.1_Haplotig000013F	manual	intron	46058	46213	.	-	.	ID=VITVvi_vBlaCoriSeedless_v1.1_H000013F.ver1.1.g000002.t01.intron.6;Parent=VITVvi_vBlaCoriSeedless_v1.1_H000013F.ver1.1.g000002.t01
VITVvi_vBlaCoriSeedless_v1.1_Haplotig000013F	manual	exon	46214	46334	.	-	.	ID=VITVvi_vBlaCoriSeedless_v1.1_H000013F.ver1.1.g000002.t01.exon_1;Parent=VITVvi_vBlaCoriSeedless_v1.1_H000013F.ver1.1.g000002.t01
VITVvi_vBlaCoriSeedless_v1.1_Haplotig000013F	manual	CDS	41199	41390	.	-	0	ID=VITVvi_vBlaCoriSeedless_v1.1_H000013F.ver1.1.g000002.t01.CDS_7;Parent=VITVvi_vBlaCoriSeedless_v1.1_H000013F.ver1.1.g000002.t01
VITVvi_vBlaCoriSeedless_v1.1_Haplotig000013F	manual	CDS	42359	42487	.	-	0	ID=VITVvi_vBlaCoriSeedless_v1.1_H000013F.ver1.1.g000002.t01.CDS_6;Parent=VITVvi_vBlaCoriSeedless_v1.1_H000013F.ver1.1.g000002.t01
VITVvi_vBlaCoriSeedless_v1.1_Haplotig000013F	manual	CDS	42600	42634	.	-	2	ID=VITVvi_vBlaCoriSeedless_v1.1_H000013F.ver1.1.g000002.t01.CDS_5;Parent=VITVvi_vBlaCoriSeedless_v1.1_H000013F.ver1.1.g000002.t01
VITVvi_vBlaCoriSeedless_v1.1_Haplotig000013F	manual	CDS	45222	45328	.	-	1	ID=VITVvi_vBlaCoriSeedless_v1.1_H000013F.ver1.1.g000002.t01.CDS_4;Parent=VITVvi_vBlaCoriSeedless_v1.1_H000013F.ver1.1.g000002.t01
VITVvi_vBlaCoriSeedless_v1.1_Haplotig000013F	manual	CDS	45769	45798	.	-	1	ID=VITVvi_vBlaCoriSeedless_v1.1_H000013F.ver1.1.g000002.t01.CDS_3;Parent=VITVvi_vBlaCoriSeedless_v1.1_H000013F.ver1.1.g000002.t01
VITVvi_vBlaCoriSeedless_v1.1_Haplotig000013F	manual	CDS	45886	46057	.	-	2	ID=VITVvi_vBlaCoriSeedless_v1.1_H000013F.ver1.1.g000002.t01.CDS_2;Parent=VITVvi_vBlaCoriSeedless_v1.1_H000013F.ver1.1.g000002.t01
VITVvi_vBlaCoriSeedless_v1.1_Haplotig000013F	manual	CDS	46214	46334	.	-	0	ID=VITVvi_vBlaCoriSeedless_v1.1_H000013F.ver1.1.g000002.t01.CDS_1;Parent=VITVvi_vBlaCoriSeedless_v1.1_H000013F.ver1.1.g000002.t01
VITVvi_vBlaCoriSeedless_v1.1_Haplotig000013F	manual	gene	46816	50645	.	-	.	ID=VITVvi_vBlaCoriSeedless_v1.1_H000013F.ver1.1.g000003;Description=PPR-containing protein;Sex=Hermaphrodite
VITVvi_vBlaCoriSeedless_v1.1_Haplotig000013F	manual	mRNA	46816	50645	.	-	.	Parent=VITVvi_vBlaCoriSeedless_v1.1_H000013F.ver1.1.g000003;ID=VITVvi_vBlaCoriSeedless_v1.1_H000013F.ver1.1.g000003.t01;protein_ID=VITVvi_vBlaCoriSeedless_v1.1_H000013F.ver1.1.g000003.p01
VITVvi_vBlaCoriSeedless_v1.1_Haplotig000013F	manual	exon	46816	47303	.	-	.	ID=VITVvi_vBlaCoriSeedless_v1.1_H000013F.ver1.1.g000003.t01.exon_5;Parent=VITVvi_vBlaCoriSeedless_v1.1_H000013F.ver1.1.g000003.t01
VITVvi_vBlaCoriSeedless_v1.1_Haplotig000013F	manual	intron	47304	49475	.	-	.	ID=VITVvi_vBlaCoriSeedless_v1.1_H000013F.ver1.1.g000003.t01.intron.1;Parent=VITVvi_vBlaCoriSeedless_v1.1_H000013F.ver1.1.g000003.t01
VITVvi_vBlaCoriSeedless_v1.1_Haplotig000013F	manual	exon	49476	49582	.	-	.	ID=VITVvi_vBlaCoriSeedless_v1.1_H000013F.ver1.1.g000003.t01.exon_4;Parent=VITVvi_vBlaCoriSeedless_v1.1_H000013F.ver1.1.g000003.t01
VITVvi_vBlaCoriSeedless_v1.1_Haplotig000013F	manual	intron	49583	50096	.	-	.	ID=VITVvi_vBlaCoriSeedless_v1.1_H000013F.ver1.1.g000003.t01.intron.2;Parent=VITVvi_vBlaCoriSeedless_v1.1_H000013F.ver1.1.g000003.t01
VITVvi_vBlaCoriSeedless_v1.1_Haplotig000013F	manual	exon	50097	50126	.	-	.	ID=VITVvi_vBlaCoriSeedless_v1.1_H000013F.ver1.1.g000003.t01.exon_3;Parent=VITVvi_vBlaCoriSeedless_v1.1_H000013F.ver1.1.g000003.t01
VITVvi_vBlaCoriSeedless_v1.1_Haplotig000013F	manual	intron	50127	50206	.	-	.	ID=VITVvi_vBlaCoriSeedless_v1.1_H000013F.ver1.1.g000003.t01.intron.3;Parent=VITVvi_vBlaCoriSeedless_v1.1_H000013F.ver1.1.g000003.t01
VITVvi_vBlaCoriSeedless_v1.1_Haplotig000013F	manual	exon	50207	50384	.	-	.	ID=VITVvi_vBlaCoriSeedless_v1.1_H000013F.ver1.1.g000003.t01.exon_2;Parent=VITVvi_vBlaCoriSeedless_v1.1_H000013F.ver1.1.g000003.t01
VITVvi_vBlaCoriSeedless_v1.1_Haplotig000013F	manual	intron	50385	50524	.	-	.	ID=VITVvi_vBlaCoriSeedless_v1.1_H000013F.ver1.1.g000003.t01.intron.4;Parent=VITVvi_vBlaCoriSeedless_v1.1_H000013F.ver1.1.g000003.t01
VITVvi_vBlaCoriSeedless_v1.1_Haplotig000013F	manual	exon	50525	50645	.	-	.	ID=VITVvi_vBlaCoriSeedless_v1.1_H000013F.ver1.1.g000003.t01.exon_1;Parent=VITVvi_vBlaCoriSeedless_v1.1_H000013F.ver1.1.g000003.t01
VITVvi_vBlaCoriSeedless_v1.1_Haplotig000013F	manual	CDS	46816	47303	.	-	0	ID=VITVvi_vBlaCoriSeedless_v1.1_H000013F.ver1.1.g000003.t01.CDS_5;Parent=VITVvi_vBlaCoriSeedless_v1.1_H000013F.ver1.1.g000003.t01
VITVvi_vBlaCoriSeedless_v1.1_Haplotig000013F	manual	CDS	49476	49582	.	-	2	ID=VITVvi_vBlaCoriSeedless_v1.1_H000013F.ver1.1.g000003.t01.CDS_4;Parent=VITVvi_vBlaCoriSeedless_v1.1_H000013F.ver1.1.g000003.t01
VITVvi_vBlaCoriSeedless_v1.1_Haplotig000013F	manual	CDS	50097	50126	.	-	2	ID=VITVvi_vBlaCoriSeedless_v1.1_H000013F.ver1.1.g000003.t01.CDS_3;Parent=VITVvi_vBlaCoriSeedless_v1.1_H000013F.ver1.1.g000003.t01
VITVvi_vBlaCoriSeedless_v1.1_Haplotig000013F	manual	CDS	50207	50384	.	-	1	ID=VITVvi_vBlaCoriSeedless_v1.1_H000013F.ver1.1.g000003.t01.CDS_2;Parent=VITVvi_vBlaCoriSeedless_v1.1_H000013F.ver1.1.g000003.t01
VITVvi_vBlaCoriSeedless_v1.1_Haplotig000013F	manual	CDS	50525	50645	.	-	0	ID=VITVvi_vBlaCoriSeedless_v1.1_H000013F.ver1.1.g000003.t01.CDS_1;Parent=VITVvi_vBlaCoriSeedless_v1.1_H000013F.ver1.1.g000003.t01
VITVvi_vBlaCoriSeedless_v1.1_Haplotig000013F	manual	gene	57226	59451	.	+	.	ID=VITVvi_vBlaCoriSeedless_v1.1_H000013F.ver1.1.g000004;Description=YABBY transcription factor;Sex=Hermaphrodite
VITVvi_vBlaCoriSeedless_v1.1_Haplotig000013F	manual	mRNA	57226	59451	.	+	.	Parent=VITVvi_vBlaCoriSeedless_v1.1_H000013F.ver1.1.g000004;ID=VITVvi_vBlaCoriSeedless_v1.1_H000013F.ver1.1.g000004.t01;protein_ID=VITVvi_vBlaCoriSeedless_v1.1_H000013F.ver1.1.g000004.p01
VITVvi_vBlaCoriSeedless_v1.1_Haplotig000013F	manual	exon	57226	57318	.	+	.	ID=VITVvi_vBlaCoriSeedless_v1.1_H000013F.ver1.1.g000004.t01.exon_1;Parent=VITVvi_vBlaCoriSeedless_v1.1_H000013F.ver1.1.g000004.t01
VITVvi_vBlaCoriSeedless_v1.1_Haplotig000013F	manual	intron	57319	57473	.	+	.	ID=VITVvi_vBlaCoriSeedless_v1.1_H000013F.ver1.1.g000004.t01.intron.1;Parent=VITVvi_vBlaCoriSeedless_v1.1_H000013F.ver1.1.g000004.t01
VITVvi_vBlaCoriSeedless_v1.1_Haplotig000013F	manual	exon	57474	57629	.	+	.	ID=VITVvi_vBlaCoriSeedless_v1.1_H000013F.ver1.1.g000004.t01.exon_2;Parent=VITVvi_vBlaCoriSeedless_v1.1_H000013F.ver1.1.g000004.t01
VITVvi_vBlaCoriSeedless_v1.1_Haplotig000013F	manual	intron	57630	57726	.	+	.	ID=VITVvi_vBlaCoriSeedless_v1.1_H000013F.ver1.1.g000004.t01.intron.2;Parent=VITVvi_vBlaCoriSeedless_v1.1_H000013F.ver1.1.g000004.t01
VITVvi_vBlaCoriSeedless_v1.1_Haplotig000013F	manual	exon	57727	57844	.	+	.	ID=VITVvi_vBlaCoriSeedless_v1.1_H000013F.ver1.1.g000004.t01.exon_3;Parent=VITVvi_vBlaCoriSeedless_v1.1_H000013F.ver1.1.g000004.t01
VITVvi_vBlaCoriSeedless_v1.1_Haplotig000013F	manual	intron	57845	58814	.	+	.	ID=VITVvi_vBlaCoriSeedless_v1.1_H000013F.ver1.1.g000004.t01.intron.3;Parent=VITVvi_vBlaCoriSeedless_v1.1_H000013F.ver1.1.g000004.t01
VITVvi_vBlaCoriSeedless_v1.1_Haplotig000013F	manual	exon	58815	58863	.	+	.	ID=VITVvi_vBlaCoriSeedless_v1.1_H000013F.ver1.1.g000004.t01.exon_4;Parent=VITVvi_vBlaCoriSeedless_v1.1_H000013F.ver1.1.g000004.t01
VITVvi_vBlaCoriSeedless_v1.1_Haplotig000013F	manual	intron	58864	59027	.	+	.	ID=VITVvi_vBlaCoriSeedless_v1.1_H000013F.ver1.1.g000004.t01.intron.4;Parent=VITVvi_vBlaCoriSeedless_v1.1_H000013F.ver1.1.g000004.t01
VITVvi_vBlaCoriSeedless_v1.1_Haplotig000013F	manual	exon	59028	59103	.	+	.	ID=VITVvi_vBlaCoriSeedless_v1.1_H000013F.ver1.1.g000004.t01.exon_5;Parent=VITVvi_vBlaCoriSeedless_v1.1_H000013F.ver1.1.g000004.t01
VITVvi_vBlaCoriSeedless_v1.1_Haplotig000013F	manual	intron	59104	59222	.	+	.	ID=VITVvi_vBlaCoriSeedless_v1.1_H000013F.ver1.1.g000004.t01.intron.5;Parent=VITVvi_vBlaCoriSeedless_v1.1_H000013F.ver1.1.g000004.t01
VITVvi_vBlaCoriSeedless_v1.1_Haplotig000013F	manual	exon	59223	59297	.	+	.	ID=VITVvi_vBlaCoriSeedless_v1.1_H000013F.ver1.1.g000004.t01.exon_6;Parent=VITVvi_vBlaCoriSeedless_v1.1_H000013F.ver1.1.g000004.t01
VITVvi_vBlaCoriSeedless_v1.1_Haplotig000013F	manual	intron	59298	59382	.	+	.	ID=VITVvi_vBlaCoriSeedless_v1.1_H000013F.ver1.1.g000004.t01.intron.6;Parent=VITVvi_vBlaCoriSeedless_v1.1_H000013F.ver1.1.g000004.t01
VITVvi_vBlaCoriSeedless_v1.1_Haplotig000013F	manual	exon	59383	59451	.	+	.	ID=VITVvi_vBlaCoriSeedless_v1.1_H000013F.ver1.1.g000004.t01.exon_7;Parent=VITVvi_vBlaCoriSeedless_v1.1_H000013F.ver1.1.g000004.t01
VITVvi_vBlaCoriSeedless_v1.1_Haplotig000013F	manual	CDS	57226	57318	.	+	0	ID=VITVvi_vBlaCoriSeedless_v1.1_H000013F.ver1.1.g000004.t01.CDS_1;Parent=VITVvi_vBlaCoriSeedless_v1.1_H000013F.ver1.1.g000004.t01
VITVvi_vBlaCoriSeedless_v1.1_Haplotig000013F	manual	CDS	57474	57629	.	+	0	ID=VITVvi_vBlaCoriSeedless_v1.1_H000013F.ver1.1.g000004.t01.CDS_2;Parent=VITVvi_vBlaCoriSeedless_v1.1_H000013F.ver1.1.g000004.t01
VITVvi_vBlaCoriSeedless_v1.1_Haplotig000013F	manual	CDS	57727	57844	.	+	0	ID=VITVvi_vBlaCoriSeedless_v1.1_H000013F.ver1.1.g000004.t01.CDS_3;Parent=VITVvi_vBlaCoriSeedless_v1.1_H000013F.ver1.1.g000004.t01
VITVvi_vBlaCoriSeedless_v1.1_Haplotig000013F	manual	CDS	58815	58863	.	+	2	ID=VITVvi_vBlaCoriSeedless_v1.1_H000013F.ver1.1.g000004.t01.CDS_4;Parent=VITVvi_vBlaCoriSeedless_v1.1_H000013F.ver1.1.g000004.t01
VITVvi_vBlaCoriSeedless_v1.1_Haplotig000013F	manual	CDS	59028	59103	.	+	1	ID=VITVvi_vBlaCoriSeedless_v1.1_H000013F.ver1.1.g000004.t01.CDS_5;Parent=VITVvi_vBlaCoriSeedless_v1.1_H000013F.ver1.1.g000004.t01
VITVvi_vBlaCoriSeedless_v1.1_Haplotig000013F	manual	CDS	59223	59297	.	+	0	ID=VITVvi_vBlaCoriSeedless_v1.1_H000013F.ver1.1.g000004.t01.CDS_6;Parent=VITVvi_vBlaCoriSeedless_v1.1_H000013F.ver1.1.g000004.t01
VITVvi_vBlaCoriSeedless_v1.1_Haplotig000013F	manual	CDS	59383	59451	.	+	0	ID=VITVvi_vBlaCoriSeedless_v1.1_H000013F.ver1.1.g000004.t01.CDS_7;Parent=VITVvi_vBlaCoriSeedless_v1.1_H000013F.ver1.1.g000004.t01
VITVvi_vBlaCoriSeedless_v1.1_Haplotig000013F	manual	gene	65832	70160	.	-	.	ID=VITVvi_vBlaCoriSeedless_v1.1_H000013F.ver1.1.g000005;Description=SKU5;Sex=Hermaphrodite
VITVvi_vBlaCoriSeedless_v1.1_Haplotig000013F	manual	mRNA	65832	70160	.	-	.	Parent=VITVvi_vBlaCoriSeedless_v1.1_H000013F.ver1.1.g000005;ID=VITVvi_vBlaCoriSeedless_v1.1_H000013F.ver1.1.g000005.t01;protein_ID=VITVvi_vBlaCoriSeedless_v1.1_H000013F.ver1.1.g000005.p01
VITVvi_vBlaCoriSeedless_v1.1_Haplotig000013F	manual	exon	65832	65934	.	-	.	ID=VITVvi_vBlaCoriSeedless_v1.1_H000013F.ver1.1.g000005.t01.exon_9;Parent=VITVvi_vBlaCoriSeedless_v1.1_H000013F.ver1.1.g000005.t01
VITVvi_vBlaCoriSeedless_v1.1_Haplotig000013F	manual	intron	65935	66022	.	-	.	ID=VITVvi_vBlaCoriSeedless_v1.1_H000013F.ver1.1.g000005.t01.intron.1;Parent=VITVvi_vBlaCoriSeedless_v1.1_H000013F.ver1.1.g000005.t01
VITVvi_vBlaCoriSeedless_v1.1_Haplotig000013F	manual	exon	66023	66222	.	-	.	ID=VITVvi_vBlaCoriSeedless_v1.1_H000013F.ver1.1.g000005.t01.exon_8;Parent=VITVvi_vBlaCoriSeedless_v1.1_H000013F.ver1.1.g000005.t01
VITVvi_vBlaCoriSeedless_v1.1_Haplotig000013F	manual	intron	66223	66903	.	-	.	ID=VITVvi_vBlaCoriSeedless_v1.1_H000013F.ver1.1.g000005.t01.intron.2;Parent=VITVvi_vBlaCoriSeedless_v1.1_H000013F.ver1.1.g000005.t01
VITVvi_vBlaCoriSeedless_v1.1_Haplotig000013F	manual	exon	66904	66982	.	-	.	ID=VITVvi_vBlaCoriSeedless_v1.1_H000013F.ver1.1.g000005.t01.exon_7;Parent=VITVvi_vBlaCoriSeedless_v1.1_H000013F.ver1.1.g000005.t01
VITVvi_vBlaCoriSeedless_v1.1_Haplotig000013F	manual	intron	66983	67077	.	-	.	ID=VITVvi_vBlaCoriSeedless_v1.1_H000013F.ver1.1.g000005.t01.intron.3;Parent=VITVvi_vBlaCoriSeedless_v1.1_H000013F.ver1.1.g000005.t01
VITVvi_vBlaCoriSeedless_v1.1_Haplotig000013F	manual	exon	67078	67443	.	-	.	ID=VITVvi_vBlaCoriSeedless_v1.1_H000013F.ver1.1.g000005.t01.exon_6;Parent=VITVvi_vBlaCoriSeedless_v1.1_H000013F.ver1.1.g000005.t01
VITVvi_vBlaCoriSeedless_v1.1_Haplotig000013F	manual	intron	67444	67887	.	-	.	ID=VITVvi_vBlaCoriSeedless_v1.1_H000013F.ver1.1.g000005.t01.intron.4;Parent=VITVvi_vBlaCoriSeedless_v1.1_H000013F.ver1.1.g000005.t01
VITVvi_vBlaCoriSeedless_v1.1_Haplotig000013F	manual	exon	67888	68254	.	-	.	ID=VITVvi_vBlaCoriSeedless_v1.1_H000013F.ver1.1.g000005.t01.exon_5;Parent=VITVvi_vBlaCoriSeedless_v1.1_H000013F.ver1.1.g000005.t01
VITVvi_vBlaCoriSeedless_v1.1_Haplotig000013F	manual	intron	68255	69019	.	-	.	ID=VITVvi_vBlaCoriSeedless_v1.1_H000013F.ver1.1.g000005.t01.intron.5;Parent=VITVvi_vBlaCoriSeedless_v1.1_H000013F.ver1.1.g000005.t01
VITVvi_vBlaCoriSeedless_v1.1_Haplotig000013F	manual	exon	69020	69158	.	-	.	ID=VITVvi_vBlaCoriSeedless_v1.1_H000013F.ver1.1.g000005.t01.exon_4;Parent=VITVvi_vBlaCoriSeedless_v1.1_H000013F.ver1.1.g000005.t01
VITVvi_vBlaCoriSeedless_v1.1_Haplotig000013F	manual	intron	69159	69273	.	-	.	ID=VITVvi_vBlaCoriSeedless_v1.1_H000013F.ver1.1.g000005.t01.intron.6;Parent=VITVvi_vBlaCoriSeedless_v1.1_H000013F.ver1.1.g000005.t01
VITVvi_vBlaCoriSeedless_v1.1_Haplotig000013F	manual	exon	69274	69544	.	-	.	ID=VITVvi_vBlaCoriSeedless_v1.1_H000013F.ver1.1.g000005.t01.exon_3;Parent=VITVvi_vBlaCoriSeedless_v1.1_H000013F.ver1.1.g000005.t01
VITVvi_vBlaCoriSeedless_v1.1_Haplotig000013F	manual	intron	69545	69627	.	-	.	ID=VITVvi_vBlaCoriSeedless_v1.1_H000013F.ver1.1.g000005.t01.intron.7;Parent=VITVvi_vBlaCoriSeedless_v1.1_H000013F.ver1.1.g000005.t01
VITVvi_vBlaCoriSeedless_v1.1_Haplotig000013F	manual	exon	69628	69737	.	-	.	ID=VITVvi_vBlaCoriSeedless_v1.1_H000013F.ver1.1.g000005.t01.exon_2;Parent=VITVvi_vBlaCoriSeedless_v1.1_H000013F.ver1.1.g000005.t01
VITVvi_vBlaCoriSeedless_v1.1_Haplotig000013F	manual	intron	69738	70019	.	-	.	ID=VITVvi_vBlaCoriSeedless_v1.1_H000013F.ver1.1.g000005.t01.intron.8;Parent=VITVvi_vBlaCoriSeedless_v1.1_H000013F.ver1.1.g000005.t01
VITVvi_vBlaCoriSeedless_v1.1_Haplotig000013F	manual	exon	70020	70160	.	-	.	ID=VITVvi_vBlaCoriSeedless_v1.1_H000013F.ver1.1.g000005.t01.exon_1;Parent=VITVvi_vBlaCoriSeedless_v1.1_H000013F.ver1.1.g000005.t01
VITVvi_vBlaCoriSeedless_v1.1_Haplotig000013F	manual	CDS	65832	65934	.	-	1	ID=VITVvi_vBlaCoriSeedless_v1.1_H000013F.ver1.1.g000005.t01.CDS_9;Parent=VITVvi_vBlaCoriSeedless_v1.1_H000013F.ver1.1.g000005.t01
VITVvi_vBlaCoriSeedless_v1.1_Haplotig000013F	manual	CDS	66023	66222	.	-	0	ID=VITVvi_vBlaCoriSeedless_v1.1_H000013F.ver1.1.g000005.t01.CDS_8;Parent=VITVvi_vBlaCoriSeedless_v1.1_H000013F.ver1.1.g000005.t01
VITVvi_vBlaCoriSeedless_v1.1_Haplotig000013F	manual	CDS	66904	66982	.	-	1	ID=VITVvi_vBlaCoriSeedless_v1.1_H000013F.ver1.1.g000005.t01.CDS_7;Parent=VITVvi_vBlaCoriSeedless_v1.1_H000013F.ver1.1.g000005.t01
VITVvi_vBlaCoriSeedless_v1.1_Haplotig000013F	manual	CDS	67078	67443	.	-	1	ID=VITVvi_vBlaCoriSeedless_v1.1_H000013F.ver1.1.g000005.t01.CDS_6;Parent=VITVvi_vBlaCoriSeedless_v1.1_H000013F.ver1.1.g000005.t01
VITVvi_vBlaCoriSeedless_v1.1_Haplotig000013F	manual	CDS	67888	68254	.	-	2	ID=VITVvi_vBlaCoriSeedless_v1.1_H000013F.ver1.1.g000005.t01.CDS_5;Parent=VITVvi_vBlaCoriSeedless_v1.1_H000013F.ver1.1.g000005.t01
VITVvi_vBlaCoriSeedless_v1.1_Haplotig000013F	manual	CDS	69020	69158	.	-	0	ID=VITVvi_vBlaCoriSeedless_v1.1_H000013F.ver1.1.g000005.t01.CDS_4;Parent=VITVvi_vBlaCoriSeedless_v1.1_H000013F.ver1.1.g000005.t01
VITVvi_vBlaCoriSeedless_v1.1_Haplotig000013F	manual	CDS	69274	69544	.	-	1	ID=VITVvi_vBlaCoriSeedless_v1.1_H000013F.ver1.1.g000005.t01.CDS_3;Parent=VITVvi_vBlaCoriSeedless_v1.1_H000013F.ver1.1.g000005.t01
VITVvi_vBlaCoriSeedless_v1.1_Haplotig000013F	manual	CDS	69628	69737	.	-	0	ID=VITVvi_vBlaCoriSeedless_v1.1_H000013F.ver1.1.g000005.t01.CDS_2;Parent=VITVvi_vBlaCoriSeedless_v1.1_H000013F.ver1.1.g000005.t01
VITVvi_vBlaCoriSeedless_v1.1_Haplotig000013F	manual	CDS	70020	70160	.	-	0	ID=VITVvi_vBlaCoriSeedless_v1.1_H000013F.ver1.1.g000005.t01.CDS_1;Parent=VITVvi_vBlaCoriSeedless_v1.1_H000013F.ver1.1.g000005.t01
VITVvi_vBlaCoriSeedless_v1.1_Haplotig000013F	manual	gene	74973	78756	.	-	.	ID=VITVvi_vBlaCoriSeedless_v1.1_H000013F.ver1.1.g000006;Description=Beta fructafuranosidase;Sex=Hermaphrodite
VITVvi_vBlaCoriSeedless_v1.1_Haplotig000013F	manual	mRNA	74973	78756	.	-	.	Parent=VITVvi_vBlaCoriSeedless_v1.1_H000013F.ver1.1.g000006;ID=VITVvi_vBlaCoriSeedless_v1.1_H000013F.ver1.1.g000006.t01;protein_ID=VITVvi_vBlaCoriSeedless_v1.1_H000013F.ver1.1.g000006.p01
VITVvi_vBlaCoriSeedless_v1.1_Haplotig000013F	manual	exon	74973	75176	.	-	.	ID=VITVvi_vBlaCoriSeedless_v1.1_H000013F.ver1.1.g000006.t01.exon_6;Parent=VITVvi_vBlaCoriSeedless_v1.1_H000013F.ver1.1.g000006.t01
VITVvi_vBlaCoriSeedless_v1.1_Haplotig000013F	manual	intron	75177	75256	.	-	.	ID=VITVvi_vBlaCoriSeedless_v1.1_H000013F.ver1.1.g000006.t01.intron.1;Parent=VITVvi_vBlaCoriSeedless_v1.1_H000013F.ver1.1.g000006.t01
VITVvi_vBlaCoriSeedless_v1.1_Haplotig000013F	manual	exon	75257	75344	.	-	.	ID=VITVvi_vBlaCoriSeedless_v1.1_H000013F.ver1.1.g000006.t01.exon_5;Parent=VITVvi_vBlaCoriSeedless_v1.1_H000013F.ver1.1.g000006.t01
VITVvi_vBlaCoriSeedless_v1.1_Haplotig000013F	manual	intron	75345	75427	.	-	.	ID=VITVvi_vBlaCoriSeedless_v1.1_H000013F.ver1.1.g000006.t01.intron.2;Parent=VITVvi_vBlaCoriSeedless_v1.1_H000013F.ver1.1.g000006.t01
VITVvi_vBlaCoriSeedless_v1.1_Haplotig000013F	manual	exon	75428	75663	.	-	.	ID=VITVvi_vBlaCoriSeedless_v1.1_H000013F.ver1.1.g000006.t01.exon_4;Parent=VITVvi_vBlaCoriSeedless_v1.1_H000013F.ver1.1.g000006.t01
VITVvi_vBlaCoriSeedless_v1.1_Haplotig000013F	manual	intron	75664	75756	.	-	.	ID=VITVvi_vBlaCoriSeedless_v1.1_H000013F.ver1.1.g000006.t01.intron.3;Parent=VITVvi_vBlaCoriSeedless_v1.1_H000013F.ver1.1.g000006.t01
VITVvi_vBlaCoriSeedless_v1.1_Haplotig000013F	manual	exon	75757	75918	.	-	.	ID=VITVvi_vBlaCoriSeedless_v1.1_H000013F.ver1.1.g000006.t01.exon_3;Parent=VITVvi_vBlaCoriSeedless_v1.1_H000013F.ver1.1.g000006.t01
VITVvi_vBlaCoriSeedless_v1.1_Haplotig000013F	manual	intron	75919	76016	.	-	.	ID=VITVvi_vBlaCoriSeedless_v1.1_H000013F.ver1.1.g000006.t01.intron.4;Parent=VITVvi_vBlaCoriSeedless_v1.1_H000013F.ver1.1.g000006.t01
VITVvi_vBlaCoriSeedless_v1.1_Haplotig000013F	manual	exon	76017	76873	.	-	.	ID=VITVvi_vBlaCoriSeedless_v1.1_H000013F.ver1.1.g000006.t01.exon_2;Parent=VITVvi_vBlaCoriSeedless_v1.1_H000013F.ver1.1.g000006.t01
VITVvi_vBlaCoriSeedless_v1.1_Haplotig000013F	manual	intron	76874	78317	.	-	.	ID=VITVvi_vBlaCoriSeedless_v1.1_H000013F.ver1.1.g000006.t01.intron.5;Parent=VITVvi_vBlaCoriSeedless_v1.1_H000013F.ver1.1.g000006.t01
VITVvi_vBlaCoriSeedless_v1.1_Haplotig000013F	manual	exon	78318	78756	.	-	.	ID=VITVvi_vBlaCoriSeedless_v1.1_H000013F.ver1.1.g000006.t01.exon_1;Parent=VITVvi_vBlaCoriSeedless_v1.1_H000013F.ver1.1.g000006.t01
VITVvi_vBlaCoriSeedless_v1.1_Haplotig000013F	manual	CDS	74973	75176	.	-	0	ID=VITVvi_vBlaCoriSeedless_v1.1_H000013F.ver1.1.g000006.t01.CDS_6;Parent=VITVvi_vBlaCoriSeedless_v1.1_H000013F.ver1.1.g000006.t01
VITVvi_vBlaCoriSeedless_v1.1_Haplotig000013F	manual	CDS	75257	75344	.	-	1	ID=VITVvi_vBlaCoriSeedless_v1.1_H000013F.ver1.1.g000006.t01.CDS_5;Parent=VITVvi_vBlaCoriSeedless_v1.1_H000013F.ver1.1.g000006.t01
VITVvi_vBlaCoriSeedless_v1.1_Haplotig000013F	manual	CDS	75428	75663	.	-	0	ID=VITVvi_vBlaCoriSeedless_v1.1_H000013F.ver1.1.g000006.t01.CDS_4;Parent=VITVvi_vBlaCoriSeedless_v1.1_H000013F.ver1.1.g000006.t01
VITVvi_vBlaCoriSeedless_v1.1_Haplotig000013F	manual	CDS	75757	75918	.	-	0	ID=VITVvi_vBlaCoriSeedless_v1.1_H000013F.ver1.1.g000006.t01.CDS_3;Parent=VITVvi_vBlaCoriSeedless_v1.1_H000013F.ver1.1.g000006.t01
VITVvi_vBlaCoriSeedless_v1.1_Haplotig000013F	manual	CDS	76017	76873	.	-	2	ID=VITVvi_vBlaCoriSeedless_v1.1_H000013F.ver1.1.g000006.t01.CDS_2;Parent=VITVvi_vBlaCoriSeedless_v1.1_H000013F.ver1.1.g000006.t01
VITVvi_vBlaCoriSeedless_v1.1_Haplotig000013F	manual	CDS	78318	78756	.	-	0	ID=VITVvi_vBlaCoriSeedless_v1.1_H000013F.ver1.1.g000006.t01.CDS_1;Parent=VITVvi_vBlaCoriSeedless_v1.1_H000013F.ver1.1.g000006.t01
VITVvi_vBlaCoriSeedless_v1.1_Haplotig000013F	manual	gene	80150	89743	.	-	.	ID=VITVvi_vBlaCoriSeedless_v1.1_H000013F.ver1.1.g000007;Description=Aldolase;Sex=Hermaphrodite
VITVvi_vBlaCoriSeedless_v1.1_Haplotig000013F	manual	mRNA	80150	89743	.	-	.	Parent=VITVvi_vBlaCoriSeedless_v1.1_H000013F.ver1.1.g000007;ID=VITVvi_vBlaCoriSeedless_v1.1_H000013F.ver1.1.g000007.t01;protein_ID=VITVvi_vBlaCoriSeedless_v1.1_H000013F.ver1.1.g000007.p01
VITVvi_vBlaCoriSeedless_v1.1_Haplotig000013F	manual	exon	80150	80296	.	-	.	ID=VITVvi_vBlaCoriSeedless_v1.1_H000013F.ver1.1.g000007.t01.exon_13;Parent=VITVvi_vBlaCoriSeedless_v1.1_H000013F.ver1.1.g000007.t01
VITVvi_vBlaCoriSeedless_v1.1_Haplotig000013F	manual	intron	80297	81634	.	-	.	ID=VITVvi_vBlaCoriSeedless_v1.1_H000013F.ver1.1.g000007.t01.intron.1;Parent=VITVvi_vBlaCoriSeedless_v1.1_H000013F.ver1.1.g000007.t01
VITVvi_vBlaCoriSeedless_v1.1_Haplotig000013F	manual	exon	81635	81770	.	-	.	ID=VITVvi_vBlaCoriSeedless_v1.1_H000013F.ver1.1.g000007.t01.exon_12;Parent=VITVvi_vBlaCoriSeedless_v1.1_H000013F.ver1.1.g000007.t01
VITVvi_vBlaCoriSeedless_v1.1_Haplotig000013F	manual	intron	81771	81871	.	-	.	ID=VITVvi_vBlaCoriSeedless_v1.1_H000013F.ver1.1.g000007.t01.intron.2;Parent=VITVvi_vBlaCoriSeedless_v1.1_H000013F.ver1.1.g000007.t01
VITVvi_vBlaCoriSeedless_v1.1_Haplotig000013F	manual	exon	81872	81969	.	-	.	ID=VITVvi_vBlaCoriSeedless_v1.1_H000013F.ver1.1.g000007.t01.exon_11;Parent=VITVvi_vBlaCoriSeedless_v1.1_H000013F.ver1.1.g000007.t01
VITVvi_vBlaCoriSeedless_v1.1_Haplotig000013F	manual	intron	81970	84217	.	-	.	ID=VITVvi_vBlaCoriSeedless_v1.1_H000013F.ver1.1.g000007.t01.intron.3;Parent=VITVvi_vBlaCoriSeedless_v1.1_H000013F.ver1.1.g000007.t01
VITVvi_vBlaCoriSeedless_v1.1_Haplotig000013F	manual	exon	84218	84295	.	-	.	ID=VITVvi_vBlaCoriSeedless_v1.1_H000013F.ver1.1.g000007.t01.exon_10;Parent=VITVvi_vBlaCoriSeedless_v1.1_H000013F.ver1.1.g000007.t01
VITVvi_vBlaCoriSeedless_v1.1_Haplotig000013F	manual	intron	84296	84375	.	-	.	ID=VITVvi_vBlaCoriSeedless_v1.1_H000013F.ver1.1.g000007.t01.intron.4;Parent=VITVvi_vBlaCoriSeedless_v1.1_H000013F.ver1.1.g000007.t01
VITVvi_vBlaCoriSeedless_v1.1_Haplotig000013F	manual	exon	84376	84445	.	-	.	ID=VITVvi_vBlaCoriSeedless_v1.1_H000013F.ver1.1.g000007.t01.exon_9;Parent=VITVvi_vBlaCoriSeedless_v1.1_H000013F.ver1.1.g000007.t01
VITVvi_vBlaCoriSeedless_v1.1_Haplotig000013F	manual	intron	84446	85966	.	-	.	ID=VITVvi_vBlaCoriSeedless_v1.1_H000013F.ver1.1.g000007.t01.intron.5;Parent=VITVvi_vBlaCoriSeedless_v1.1_H000013F.ver1.1.g000007.t01
VITVvi_vBlaCoriSeedless_v1.1_Haplotig000013F	manual	exon	85967	86031	.	-	.	ID=VITVvi_vBlaCoriSeedless_v1.1_H000013F.ver1.1.g000007.t01.exon_8;Parent=VITVvi_vBlaCoriSeedless_v1.1_H000013F.ver1.1.g000007.t01
VITVvi_vBlaCoriSeedless_v1.1_Haplotig000013F	manual	intron	86032	86117	.	-	.	ID=VITVvi_vBlaCoriSeedless_v1.1_H000013F.ver1.1.g000007.t01.intron.6;Parent=VITVvi_vBlaCoriSeedless_v1.1_H000013F.ver1.1.g000007.t01
VITVvi_vBlaCoriSeedless_v1.1_Haplotig000013F	manual	exon	86118	86198	.	-	.	ID=VITVvi_vBlaCoriSeedless_v1.1_H000013F.ver1.1.g000007.t01.exon_7;Parent=VITVvi_vBlaCoriSeedless_v1.1_H000013F.ver1.1.g000007.t01
VITVvi_vBlaCoriSeedless_v1.1_Haplotig000013F	manual	intron	86199	88517	.	-	.	ID=VITVvi_vBlaCoriSeedless_v1.1_H000013F.ver1.1.g000007.t01.intron.7;Parent=VITVvi_vBlaCoriSeedless_v1.1_H000013F.ver1.1.g000007.t01
VITVvi_vBlaCoriSeedless_v1.1_Haplotig000013F	manual	exon	88518	88622	.	-	.	ID=VITVvi_vBlaCoriSeedless_v1.1_H000013F.ver1.1.g000007.t01.exon_6;Parent=VITVvi_vBlaCoriSeedless_v1.1_H000013F.ver1.1.g000007.t01
VITVvi_vBlaCoriSeedless_v1.1_Haplotig000013F	manual	intron	88623	88695	.	-	.	ID=VITVvi_vBlaCoriSeedless_v1.1_H000013F.ver1.1.g000007.t01.intron.8;Parent=VITVvi_vBlaCoriSeedless_v1.1_H000013F.ver1.1.g000007.t01
VITVvi_vBlaCoriSeedless_v1.1_Haplotig000013F	manual	exon	88696	88779	.	-	.	ID=VITVvi_vBlaCoriSeedless_v1.1_H000013F.ver1.1.g000007.t01.exon_5;Parent=VITVvi_vBlaCoriSeedless_v1.1_H000013F.ver1.1.g000007.t01
VITVvi_vBlaCoriSeedless_v1.1_Haplotig000013F	manual	intron	88780	88875	.	-	.	ID=VITVvi_vBlaCoriSeedless_v1.1_H000013F.ver1.1.g000007.t01.intron.9;Parent=VITVvi_vBlaCoriSeedless_v1.1_H000013F.ver1.1.g000007.t01
VITVvi_vBlaCoriSeedless_v1.1_Haplotig000013F	manual	exon	88876	88951	.	-	.	ID=VITVvi_vBlaCoriSeedless_v1.1_H000013F.ver1.1.g000007.t01.exon_4;Parent=VITVvi_vBlaCoriSeedless_v1.1_H000013F.ver1.1.g000007.t01
VITVvi_vBlaCoriSeedless_v1.1_Haplotig000013F	manual	intron	88952	89335	.	-	.	ID=VITVvi_vBlaCoriSeedless_v1.1_H000013F.ver1.1.g000007.t01.intron.10;Parent=VITVvi_vBlaCoriSeedless_v1.1_H000013F.ver1.1.g000007.t01
VITVvi_vBlaCoriSeedless_v1.1_Haplotig000013F	manual	exon	89336	89414	.	-	.	ID=VITVvi_vBlaCoriSeedless_v1.1_H000013F.ver1.1.g000007.t01.exon_3;Parent=VITVvi_vBlaCoriSeedless_v1.1_H000013F.ver1.1.g000007.t01
VITVvi_vBlaCoriSeedless_v1.1_Haplotig000013F	manual	intron	89415	89503	.	-	.	ID=VITVvi_vBlaCoriSeedless_v1.1_H000013F.ver1.1.g000007.t01.intron.11;Parent=VITVvi_vBlaCoriSeedless_v1.1_H000013F.ver1.1.g000007.t01
VITVvi_vBlaCoriSeedless_v1.1_Haplotig000013F	manual	exon	89504	89618	.	-	.	ID=VITVvi_vBlaCoriSeedless_v1.1_H000013F.ver1.1.g000007.t01.exon_2;Parent=VITVvi_vBlaCoriSeedless_v1.1_H000013F.ver1.1.g000007.t01
VITVvi_vBlaCoriSeedless_v1.1_Haplotig000013F	manual	intron	89619	89686	.	-	.	ID=VITVvi_vBlaCoriSeedless_v1.1_H000013F.ver1.1.g000007.t01.intron.12;Parent=VITVvi_vBlaCoriSeedless_v1.1_H000013F.ver1.1.g000007.t01
VITVvi_vBlaCoriSeedless_v1.1_Haplotig000013F	manual	exon	89687	89743	.	-	.	ID=VITVvi_vBlaCoriSeedless_v1.1_H000013F.ver1.1.g000007.t01.exon_1;Parent=VITVvi_vBlaCoriSeedless_v1.1_H000013F.ver1.1.g000007.t01
VITVvi_vBlaCoriSeedless_v1.1_Haplotig000013F	manual	CDS	80150	80296	.	-	0	ID=VITVvi_vBlaCoriSeedless_v1.1_H000013F.ver1.1.g000007.t01.CDS_13;Parent=VITVvi_vBlaCoriSeedless_v1.1_H000013F.ver1.1.g000007.t01
VITVvi_vBlaCoriSeedless_v1.1_Haplotig000013F	manual	CDS	81635	81770	.	-	1	ID=VITVvi_vBlaCoriSeedless_v1.1_H000013F.ver1.1.g000007.t01.CDS_12;Parent=VITVvi_vBlaCoriSeedless_v1.1_H000013F.ver1.1.g000007.t01
VITVvi_vBlaCoriSeedless_v1.1_Haplotig000013F	manual	CDS	81872	81969	.	-	0	ID=VITVvi_vBlaCoriSeedless_v1.1_H000013F.ver1.1.g000007.t01.CDS_11;Parent=VITVvi_vBlaCoriSeedless_v1.1_H000013F.ver1.1.g000007.t01
VITVvi_vBlaCoriSeedless_v1.1_Haplotig000013F	manual	CDS	84218	84295	.	-	0	ID=VITVvi_vBlaCoriSeedless_v1.1_H000013F.ver1.1.g000007.t01.CDS_10;Parent=VITVvi_vBlaCoriSeedless_v1.1_H000013F.ver1.1.g000007.t01
VITVvi_vBlaCoriSeedless_v1.1_Haplotig000013F	manual	CDS	84376	84445	.	-	1	ID=VITVvi_vBlaCoriSeedless_v1.1_H000013F.ver1.1.g000007.t01.CDS_9;Parent=VITVvi_vBlaCoriSeedless_v1.1_H000013F.ver1.1.g000007.t01
VITVvi_vBlaCoriSeedless_v1.1_Haplotig000013F	manual	CDS	85967	86031	.	-	0	ID=VITVvi_vBlaCoriSeedless_v1.1_H000013F.ver1.1.g000007.t01.CDS_8;Parent=VITVvi_vBlaCoriSeedless_v1.1_H000013F.ver1.1.g000007.t01
VITVvi_vBlaCoriSeedless_v1.1_Haplotig000013F	manual	CDS	86118	86198	.	-	0	ID=VITVvi_vBlaCoriSeedless_v1.1_H000013F.ver1.1.g000007.t01.CDS_7;Parent=VITVvi_vBlaCoriSeedless_v1.1_H000013F.ver1.1.g000007.t01
VITVvi_vBlaCoriSeedless_v1.1_Haplotig000013F	manual	CDS	88518	88622	.	-	0	ID=VITVvi_vBlaCoriSeedless_v1.1_H000013F.ver1.1.g000007.t01.CDS_6;Parent=VITVvi_vBlaCoriSeedless_v1.1_H000013F.ver1.1.g000007.t01
VITVvi_vBlaCoriSeedless_v1.1_Haplotig000013F	manual	CDS	88696	88779	.	-	0	ID=VITVvi_vBlaCoriSeedless_v1.1_H000013F.ver1.1.g000007.t01.CDS_5;Parent=VITVvi_vBlaCoriSeedless_v1.1_H000013F.ver1.1.g000007.t01
VITVvi_vBlaCoriSeedless_v1.1_Haplotig000013F	manual	CDS	88876	88951	.	-	1	ID=VITVvi_vBlaCoriSeedless_v1.1_H000013F.ver1.1.g000007.t01.CDS_4;Parent=VITVvi_vBlaCoriSeedless_v1.1_H000013F.ver1.1.g000007.t01
VITVvi_vBlaCoriSeedless_v1.1_Haplotig000013F	manual	CDS	89336	89414	.	-	2	ID=VITVvi_vBlaCoriSeedless_v1.1_H000013F.ver1.1.g000007.t01.CDS_3;Parent=VITVvi_vBlaCoriSeedless_v1.1_H000013F.ver1.1.g000007.t01
VITVvi_vBlaCoriSeedless_v1.1_Haplotig000013F	manual	CDS	89504	89618	.	-	0	ID=VITVvi_vBlaCoriSeedless_v1.1_H000013F.ver1.1.g000007.t01.CDS_2;Parent=VITVvi_vBlaCoriSeedless_v1.1_H000013F.ver1.1.g000007.t01
VITVvi_vBlaCoriSeedless_v1.1_Haplotig000013F	manual	CDS	89687	89743	.	-	0	ID=VITVvi_vBlaCoriSeedless_v1.1_H000013F.ver1.1.g000007.t01.CDS_1;Parent=VITVvi_vBlaCoriSeedless_v1.1_H000013F.ver1.1.g000007.t01
VITVvi_vBlaCoriSeedless_v1.1_Haplotig000013F	manual	gene	90910	93258	.	-	.	ID=VITVvi_vBlaCoriSeedless_v1.1_H000013F.ver1.1.g000008;Description=TPP;Sex=Hermaphrodite
VITVvi_vBlaCoriSeedless_v1.1_Haplotig000013F	manual	mRNA	90910	93258	.	-	.	Parent=VITVvi_vBlaCoriSeedless_v1.1_H000013F.ver1.1.g000008;ID=VITVvi_vBlaCoriSeedless_v1.1_H000013F.ver1.1.g000008.t01;protein_ID=VITVvi_vBlaCoriSeedless_v1.1_H000013F.ver1.1.g000008.p01
VITVvi_vBlaCoriSeedless_v1.1_Haplotig000013F	manual	exon	90910	90987	.	-	.	ID=VITVvi_vBlaCoriSeedless_v1.1_H000013F.ver1.1.g000008.t01.exon_11;Parent=VITVvi_vBlaCoriSeedless_v1.1_H000013F.ver1.1.g000008.t01
VITVvi_vBlaCoriSeedless_v1.1_Haplotig000013F	manual	intron	90988	91089	.	-	.	ID=VITVvi_vBlaCoriSeedless_v1.1_H000013F.ver1.1.g000008.t01.intron.1;Parent=VITVvi_vBlaCoriSeedless_v1.1_H000013F.ver1.1.g000008.t01
VITVvi_vBlaCoriSeedless_v1.1_Haplotig000013F	manual	exon	91090	91182	.	-	.	ID=VITVvi_vBlaCoriSeedless_v1.1_H000013F.ver1.1.g000008.t01.exon_10;Parent=VITVvi_vBlaCoriSeedless_v1.1_H000013F.ver1.1.g000008.t01
VITVvi_vBlaCoriSeedless_v1.1_Haplotig000013F	manual	intron	91183	91280	.	-	.	ID=VITVvi_vBlaCoriSeedless_v1.1_H000013F.ver1.1.g000008.t01.intron.2;Parent=VITVvi_vBlaCoriSeedless_v1.1_H000013F.ver1.1.g000008.t01
VITVvi_vBlaCoriSeedless_v1.1_Haplotig000013F	manual	exon	91281	91351	.	-	.	ID=VITVvi_vBlaCoriSeedless_v1.1_H000013F.ver1.1.g000008.t01.exon_9;Parent=VITVvi_vBlaCoriSeedless_v1.1_H000013F.ver1.1.g000008.t01
VITVvi_vBlaCoriSeedless_v1.1_Haplotig000013F	manual	intron	91352	91438	.	-	.	ID=VITVvi_vBlaCoriSeedless_v1.1_H000013F.ver1.1.g000008.t01.intron.3;Parent=VITVvi_vBlaCoriSeedless_v1.1_H000013F.ver1.1.g000008.t01
VITVvi_vBlaCoriSeedless_v1.1_Haplotig000013F	manual	exon	91439	91508	.	-	.	ID=VITVvi_vBlaCoriSeedless_v1.1_H000013F.ver1.1.g000008.t01.exon_8;Parent=VITVvi_vBlaCoriSeedless_v1.1_H000013F.ver1.1.g000008.t01
VITVvi_vBlaCoriSeedless_v1.1_Haplotig000013F	manual	intron	91509	91621	.	-	.	ID=VITVvi_vBlaCoriSeedless_v1.1_H000013F.ver1.1.g000008.t01.intron.4;Parent=VITVvi_vBlaCoriSeedless_v1.1_H000013F.ver1.1.g000008.t01
VITVvi_vBlaCoriSeedless_v1.1_Haplotig000013F	manual	exon	91622	91699	.	-	.	ID=VITVvi_vBlaCoriSeedless_v1.1_H000013F.ver1.1.g000008.t01.exon_7;Parent=VITVvi_vBlaCoriSeedless_v1.1_H000013F.ver1.1.g000008.t01
VITVvi_vBlaCoriSeedless_v1.1_Haplotig000013F	manual	intron	91700	91816	.	-	.	ID=VITVvi_vBlaCoriSeedless_v1.1_H000013F.ver1.1.g000008.t01.intron.5;Parent=VITVvi_vBlaCoriSeedless_v1.1_H000013F.ver1.1.g000008.t01
VITVvi_vBlaCoriSeedless_v1.1_Haplotig000013F	manual	exon	91817	91918	.	-	.	ID=VITVvi_vBlaCoriSeedless_v1.1_H000013F.ver1.1.g000008.t01.exon_6;Parent=VITVvi_vBlaCoriSeedless_v1.1_H000013F.ver1.1.g000008.t01
VITVvi_vBlaCoriSeedless_v1.1_Haplotig000013F	manual	intron	91919	92024	.	-	.	ID=VITVvi_vBlaCoriSeedless_v1.1_H000013F.ver1.1.g000008.t01.intron.6;Parent=VITVvi_vBlaCoriSeedless_v1.1_H000013F.ver1.1.g000008.t01
VITVvi_vBlaCoriSeedless_v1.1_Haplotig000013F	manual	exon	92025	92081	.	-	.	ID=VITVvi_vBlaCoriSeedless_v1.1_H000013F.ver1.1.g000008.t01.exon_5;Parent=VITVvi_vBlaCoriSeedless_v1.1_H000013F.ver1.1.g000008.t01
VITVvi_vBlaCoriSeedless_v1.1_Haplotig000013F	manual	intron	92082	92263	.	-	.	ID=VITVvi_vBlaCoriSeedless_v1.1_H000013F.ver1.1.g000008.t01.intron.7;Parent=VITVvi_vBlaCoriSeedless_v1.1_H000013F.ver1.1.g000008.t01
VITVvi_vBlaCoriSeedless_v1.1_Haplotig000013F	manual	exon	92264	92389	.	-	.	ID=VITVvi_vBlaCoriSeedless_v1.1_H000013F.ver1.1.g000008.t01.exon_4;Parent=VITVvi_vBlaCoriSeedless_v1.1_H000013F.ver1.1.g000008.t01
VITVvi_vBlaCoriSeedless_v1.1_Haplotig000013F	manual	intron	92390	92521	.	-	.	ID=VITVvi_vBlaCoriSeedless_v1.1_H000013F.ver1.1.g000008.t01.intron.8;Parent=VITVvi_vBlaCoriSeedless_v1.1_H000013F.ver1.1.g000008.t01
VITVvi_vBlaCoriSeedless_v1.1_Haplotig000013F	manual	exon	92522	92593	.	-	.	ID=VITVvi_vBlaCoriSeedless_v1.1_H000013F.ver1.1.g000008.t01.exon_3;Parent=VITVvi_vBlaCoriSeedless_v1.1_H000013F.ver1.1.g000008.t01
VITVvi_vBlaCoriSeedless_v1.1_Haplotig000013F	manual	intron	92594	92689	.	-	.	ID=VITVvi_vBlaCoriSeedless_v1.1_H000013F.ver1.1.g000008.t01.intron.9;Parent=VITVvi_vBlaCoriSeedless_v1.1_H000013F.ver1.1.g000008.t01
VITVvi_vBlaCoriSeedless_v1.1_Haplotig000013F	manual	exon	92690	92830	.	-	.	ID=VITVvi_vBlaCoriSeedless_v1.1_H000013F.ver1.1.g000008.t01.exon_2;Parent=VITVvi_vBlaCoriSeedless_v1.1_H000013F.ver1.1.g000008.t01
VITVvi_vBlaCoriSeedless_v1.1_Haplotig000013F	manual	intron	92831	92964	.	-	.	ID=VITVvi_vBlaCoriSeedless_v1.1_H000013F.ver1.1.g000008.t01.intron.10;Parent=VITVvi_vBlaCoriSeedless_v1.1_H000013F.ver1.1.g000008.t01
VITVvi_vBlaCoriSeedless_v1.1_Haplotig000013F	manual	exon	92965	93258	.	-	.	ID=VITVvi_vBlaCoriSeedless_v1.1_H000013F.ver1.1.g000008.t01.exon_1;Parent=VITVvi_vBlaCoriSeedless_v1.1_H000013F.ver1.1.g000008.t01
VITVvi_vBlaCoriSeedless_v1.1_Haplotig000013F	manual	CDS	90910	90987	.	-	0	ID=VITVvi_vBlaCoriSeedless_v1.1_H000013F.ver1.1.g000008.t01.CDS_11;Parent=VITVvi_vBlaCoriSeedless_v1.1_H000013F.ver1.1.g000008.t01
VITVvi_vBlaCoriSeedless_v1.1_Haplotig000013F	manual	CDS	91090	91182	.	-	0	ID=VITVvi_vBlaCoriSeedless_v1.1_H000013F.ver1.1.g000008.t01.CDS_10;Parent=VITVvi_vBlaCoriSeedless_v1.1_H000013F.ver1.1.g000008.t01
VITVvi_vBlaCoriSeedless_v1.1_Haplotig000013F	manual	CDS	91281	91351	.	-	2	ID=VITVvi_vBlaCoriSeedless_v1.1_H000013F.ver1.1.g000008.t01.CDS_9;Parent=VITVvi_vBlaCoriSeedless_v1.1_H000013F.ver1.1.g000008.t01
VITVvi_vBlaCoriSeedless_v1.1_Haplotig000013F	manual	CDS	91439	91508	.	-	0	ID=VITVvi_vBlaCoriSeedless_v1.1_H000013F.ver1.1.g000008.t01.CDS_8;Parent=VITVvi_vBlaCoriSeedless_v1.1_H000013F.ver1.1.g000008.t01
VITVvi_vBlaCoriSeedless_v1.1_Haplotig000013F	manual	CDS	91622	91699	.	-	0	ID=VITVvi_vBlaCoriSeedless_v1.1_H000013F.ver1.1.g000008.t01.CDS_7;Parent=VITVvi_vBlaCoriSeedless_v1.1_H000013F.ver1.1.g000008.t01
VITVvi_vBlaCoriSeedless_v1.1_Haplotig000013F	manual	CDS	91817	91918	.	-	0	ID=VITVvi_vBlaCoriSeedless_v1.1_H000013F.ver1.1.g000008.t01.CDS_6;Parent=VITVvi_vBlaCoriSeedless_v1.1_H000013F.ver1.1.g000008.t01
VITVvi_vBlaCoriSeedless_v1.1_Haplotig000013F	manual	CDS	92025	92081	.	-	0	ID=VITVvi_vBlaCoriSeedless_v1.1_H000013F.ver1.1.g000008.t01.CDS_5;Parent=VITVvi_vBlaCoriSeedless_v1.1_H000013F.ver1.1.g000008.t01
VITVvi_vBlaCoriSeedless_v1.1_Haplotig000013F	manual	CDS	92264	92389	.	-	0	ID=VITVvi_vBlaCoriSeedless_v1.1_H000013F.ver1.1.g000008.t01.CDS_4;Parent=VITVvi_vBlaCoriSeedless_v1.1_H000013F.ver1.1.g000008.t01
VITVvi_vBlaCoriSeedless_v1.1_Haplotig000013F	manual	CDS	92522	92593	.	-	0	ID=VITVvi_vBlaCoriSeedless_v1.1_H000013F.ver1.1.g000008.t01.CDS_3;Parent=VITVvi_vBlaCoriSeedless_v1.1_H000013F.ver1.1.g000008.t01
VITVvi_vBlaCoriSeedless_v1.1_Haplotig000013F	manual	CDS	92690	92830	.	-	0	ID=VITVvi_vBlaCoriSeedless_v1.1_H000013F.ver1.1.g000008.t01.CDS_2;Parent=VITVvi_vBlaCoriSeedless_v1.1_H000013F.ver1.1.g000008.t01
VITVvi_vBlaCoriSeedless_v1.1_Haplotig000013F	manual	CDS	92965	93258	.	-	0	ID=VITVvi_vBlaCoriSeedless_v1.1_H000013F.ver1.1.g000008.t01.CDS_1;Parent=VITVvi_vBlaCoriSeedless_v1.1_H000013F.ver1.1.g000008.t01
VITVvi_vBlaCoriSeedless_v1.1_Haplotig000013F	manual	gene	129731	130417	.	-	.	ID=VITVvi_vBlaCoriSeedless_v1.1_H000013F.ver1.1.g000009;Description=INP1;Sex=Hermaphrodite
VITVvi_vBlaCoriSeedless_v1.1_Haplotig000013F	manual	mRNA	129731	130417	.	-	.	Parent=VITVvi_vBlaCoriSeedless_v1.1_H000013F.ver1.1.g000009;ID=VITVvi_vBlaCoriSeedless_v1.1_H000013F.ver1.1.g000009.t01;protein_ID=VITVvi_vBlaCoriSeedless_v1.1_H000013F.ver1.1.g000009.p01
VITVvi_vBlaCoriSeedless_v1.1_Haplotig000013F	manual	exon	129731	130417	.	-	.	ID=VITVvi_vBlaCoriSeedless_v1.1_H000013F.ver1.1.g000009.t01.exon_1;Parent=VITVvi_vBlaCoriSeedless_v1.1_H000013F.ver1.1.g000009.t01
VITVvi_vBlaCoriSeedless_v1.1_Haplotig000013F	manual	CDS	129731	130417	.	-	0	ID=VITVvi_vBlaCoriSeedless_v1.1_H000013F.ver1.1.g000009.t01.CDS_1;Parent=VITVvi_vBlaCoriSeedless_v1.1_H000013F.ver1.1.g000009.t01
VITVvi_vBlaCoriSeedless_v1.1_Haplotig000013F	manual	gene	133389	134723	.	+	.	ID=VITVvi_vBlaCoriSeedless_v1.1_H000013F.ver1.1.g000010;Description=Exostosin family protein;Sex=Hermaphrodite
VITVvi_vBlaCoriSeedless_v1.1_Haplotig000013F	manual	mRNA	133389	134723	.	+	.	Parent=VITVvi_vBlaCoriSeedless_v1.1_H000013F.ver1.1.g000010;ID=VITVvi_vBlaCoriSeedless_v1.1_H000013F.ver1.1.g000010.t01;protein_ID=VITVvi_vBlaCoriSeedless_v1.1_H000013F.ver1.1.g000010.p01
VITVvi_vBlaCoriSeedless_v1.1_Haplotig000013F	manual	exon	133389	134723	.	+	.	ID=VITVvi_vBlaCoriSeedless_v1.1_H000013F.ver1.1.g000010.t01.exon_1;Parent=VITVvi_vBlaCoriSeedless_v1.1_H000013F.ver1.1.g000010.t01
VITVvi_vBlaCoriSeedless_v1.1_Haplotig000013F	manual	CDS	133389	134723	.	+	0	ID=VITVvi_vBlaCoriSeedless_v1.1_H000013F.ver1.1.g000010.t01.CDS_1;Parent=VITVvi_vBlaCoriSeedless_v1.1_H000013F.ver1.1.g000010.t01
VITVvi_vBlaCoriSeedless_v1.1_Haplotig000013F	manual	gene	135246	146731	.	-	.	ID=VITVvi_vBlaCoriSeedless_v1.1_H000013F.ver1.1.g000011;Description=KASIII;Sex=Hermaphrodite
VITVvi_vBlaCoriSeedless_v1.1_Haplotig000013F	manual	mRNA	135246	146731	.	-	.	Parent=VITVvi_vBlaCoriSeedless_v1.1_H000013F.ver1.1.g000011;ID=VITVvi_vBlaCoriSeedless_v1.1_H000013F.ver1.1.g000011.t01;protein_ID=VITVvi_vBlaCoriSeedless_v1.1_H000013F.ver1.1.g000011.p01
VITVvi_vBlaCoriSeedless_v1.1_Haplotig000013F	manual	exon	135246	135467	.	-	.	ID=VITVvi_vBlaCoriSeedless_v1.1_H000013F.ver1.1.g000011.t01.exon_8;Parent=VITVvi_vBlaCoriSeedless_v1.1_H000013F.ver1.1.g000011.t01
VITVvi_vBlaCoriSeedless_v1.1_Haplotig000013F	manual	intron	135468	136147	.	-	.	ID=VITVvi_vBlaCoriSeedless_v1.1_H000013F.ver1.1.g000011.t01.intron.1;Parent=VITVvi_vBlaCoriSeedless_v1.1_H000013F.ver1.1.g000011.t01
VITVvi_vBlaCoriSeedless_v1.1_Haplotig000013F	manual	exon	136148	136370	.	-	.	ID=VITVvi_vBlaCoriSeedless_v1.1_H000013F.ver1.1.g000011.t01.exon_7;Parent=VITVvi_vBlaCoriSeedless_v1.1_H000013F.ver1.1.g000011.t01
VITVvi_vBlaCoriSeedless_v1.1_Haplotig000013F	manual	intron	136371	136456	.	-	.	ID=VITVvi_vBlaCoriSeedless_v1.1_H000013F.ver1.1.g000011.t01.intron.2;Parent=VITVvi_vBlaCoriSeedless_v1.1_H000013F.ver1.1.g000011.t01
VITVvi_vBlaCoriSeedless_v1.1_Haplotig000013F	manual	exon	136457	136521	.	-	.	ID=VITVvi_vBlaCoriSeedless_v1.1_H000013F.ver1.1.g000011.t01.exon_6;Parent=VITVvi_vBlaCoriSeedless_v1.1_H000013F.ver1.1.g000011.t01
VITVvi_vBlaCoriSeedless_v1.1_Haplotig000013F	manual	intron	136522	140419	.	-	.	ID=VITVvi_vBlaCoriSeedless_v1.1_H000013F.ver1.1.g000011.t01.intron.3;Parent=VITVvi_vBlaCoriSeedless_v1.1_H000013F.ver1.1.g000011.t01
VITVvi_vBlaCoriSeedless_v1.1_Haplotig000013F	manual	exon	140420	140538	.	-	.	ID=VITVvi_vBlaCoriSeedless_v1.1_H000013F.ver1.1.g000011.t01.exon_5;Parent=VITVvi_vBlaCoriSeedless_v1.1_H000013F.ver1.1.g000011.t01
VITVvi_vBlaCoriSeedless_v1.1_Haplotig000013F	manual	intron	140539	140626	.	-	.	ID=VITVvi_vBlaCoriSeedless_v1.1_H000013F.ver1.1.g000011.t01.intron.4;Parent=VITVvi_vBlaCoriSeedless_v1.1_H000013F.ver1.1.g000011.t01
VITVvi_vBlaCoriSeedless_v1.1_Haplotig000013F	manual	exon	140627	140732	.	-	.	ID=VITVvi_vBlaCoriSeedless_v1.1_H000013F.ver1.1.g000011.t01.exon_4;Parent=VITVvi_vBlaCoriSeedless_v1.1_H000013F.ver1.1.g000011.t01
VITVvi_vBlaCoriSeedless_v1.1_Haplotig000013F	manual	intron	140733	141371	.	-	.	ID=VITVvi_vBlaCoriSeedless_v1.1_H000013F.ver1.1.g000011.t01.intron.5;Parent=VITVvi_vBlaCoriSeedless_v1.1_H000013F.ver1.1.g000011.t01
VITVvi_vBlaCoriSeedless_v1.1_Haplotig000013F	manual	exon	141372	141508	.	-	.	ID=VITVvi_vBlaCoriSeedless_v1.1_H000013F.ver1.1.g000011.t01.exon_3;Parent=VITVvi_vBlaCoriSeedless_v1.1_H000013F.ver1.1.g000011.t01
VITVvi_vBlaCoriSeedless_v1.1_Haplotig000013F	manual	intron	141509	142574	.	-	.	ID=VITVvi_vBlaCoriSeedless_v1.1_H000013F.ver1.1.g000011.t01.intron.6;Parent=VITVvi_vBlaCoriSeedless_v1.1_H000013F.ver1.1.g000011.t01
VITVvi_vBlaCoriSeedless_v1.1_Haplotig000013F	manual	exon	142575	142723	.	-	.	ID=VITVvi_vBlaCoriSeedless_v1.1_H000013F.ver1.1.g000011.t01.exon_2;Parent=VITVvi_vBlaCoriSeedless_v1.1_H000013F.ver1.1.g000011.t01
VITVvi_vBlaCoriSeedless_v1.1_Haplotig000013F	manual	intron	142724	146549	.	-	.	ID=VITVvi_vBlaCoriSeedless_v1.1_H000013F.ver1.1.g000011.t01.intron.7;Parent=VITVvi_vBlaCoriSeedless_v1.1_H000013F.ver1.1.g000011.t01
VITVvi_vBlaCoriSeedless_v1.1_Haplotig000013F	manual	exon	146550	146731	.	-	.	ID=VITVvi_vBlaCoriSeedless_v1.1_H000013F.ver1.1.g000011.t01.exon_1;Parent=VITVvi_vBlaCoriSeedless_v1.1_H000013F.ver1.1.g000011.t01
VITVvi_vBlaCoriSeedless_v1.1_Haplotig000013F	manual	CDS	135246	135467	.	-	0	ID=VITVvi_vBlaCoriSeedless_v1.1_H000013F.ver1.1.g000011.t01.CDS_8;Parent=VITVvi_vBlaCoriSeedless_v1.1_H000013F.ver1.1.g000011.t01
VITVvi_vBlaCoriSeedless_v1.1_Haplotig000013F	manual	CDS	136148	136370	.	-	1	ID=VITVvi_vBlaCoriSeedless_v1.1_H000013F.ver1.1.g000011.t01.CDS_7;Parent=VITVvi_vBlaCoriSeedless_v1.1_H000013F.ver1.1.g000011.t01
VITVvi_vBlaCoriSeedless_v1.1_Haplotig000013F	manual	CDS	136457	136521	.	-	0	ID=VITVvi_vBlaCoriSeedless_v1.1_H000013F.ver1.1.g000011.t01.CDS_6;Parent=VITVvi_vBlaCoriSeedless_v1.1_H000013F.ver1.1.g000011.t01
VITVvi_vBlaCoriSeedless_v1.1_Haplotig000013F	manual	CDS	140420	140538	.	-	2	ID=VITVvi_vBlaCoriSeedless_v1.1_H000013F.ver1.1.g000011.t01.CDS_5;Parent=VITVvi_vBlaCoriSeedless_v1.1_H000013F.ver1.1.g000011.t01
VITVvi_vBlaCoriSeedless_v1.1_Haplotig000013F	manual	CDS	140627	140732	.	-	0	ID=VITVvi_vBlaCoriSeedless_v1.1_H000013F.ver1.1.g000011.t01.CDS_4;Parent=VITVvi_vBlaCoriSeedless_v1.1_H000013F.ver1.1.g000011.t01
VITVvi_vBlaCoriSeedless_v1.1_Haplotig000013F	manual	CDS	141372	141508	.	-	2	ID=VITVvi_vBlaCoriSeedless_v1.1_H000013F.ver1.1.g000011.t01.CDS_3;Parent=VITVvi_vBlaCoriSeedless_v1.1_H000013F.ver1.1.g000011.t01
VITVvi_vBlaCoriSeedless_v1.1_Haplotig000013F	manual	CDS	142575	142723	.	-	1	ID=VITVvi_vBlaCoriSeedless_v1.1_H000013F.ver1.1.g000011.t01.CDS_2;Parent=VITVvi_vBlaCoriSeedless_v1.1_H000013F.ver1.1.g000011.t01
VITVvi_vBlaCoriSeedless_v1.1_Haplotig000013F	manual	CDS	146550	146731	.	-	0	ID=VITVvi_vBlaCoriSeedless_v1.1_H000013F.ver1.1.g000011.t01.CDS_1;Parent=VITVvi_vBlaCoriSeedless_v1.1_H000013F.ver1.1.g000011.t01
VITVvi_vBlaCoriSeedless_v1.1_Haplotig000013F	manual	gene	171501	172646	.	+	.	ID=VITVvi_vBlaCoriSeedless_v1.1_H000013F.ver1.1.g000012;Description=TPR-containing protein #1;Sex=Hermaphrodite
VITVvi_vBlaCoriSeedless_v1.1_Haplotig000013F	manual	mRNA	171501	172646	.	+	.	Parent=VITVvi_vBlaCoriSeedless_v1.1_H000013F.ver1.1.g000012;ID=VITVvi_vBlaCoriSeedless_v1.1_H000013F.ver1.1.g000012.t01;protein_ID=VITVvi_vBlaCoriSeedless_v1.1_H000013F.ver1.1.g000012.p01
VITVvi_vBlaCoriSeedless_v1.1_Haplotig000013F	manual	exon	171501	171647	.	+	.	ID=VITVvi_vBlaCoriSeedless_v1.1_H000013F.ver1.1.g000012.t01.exon_1;Parent=VITVvi_vBlaCoriSeedless_v1.1_H000013F.ver1.1.g000012.t01
VITVvi_vBlaCoriSeedless_v1.1_Haplotig000013F	manual	intron	171648	172005	.	+	.	ID=VITVvi_vBlaCoriSeedless_v1.1_H000013F.ver1.1.g000012.t01.intron.1;Parent=VITVvi_vBlaCoriSeedless_v1.1_H000013F.ver1.1.g000012.t01
VITVvi_vBlaCoriSeedless_v1.1_Haplotig000013F	manual	exon	172006	172057	.	+	.	ID=VITVvi_vBlaCoriSeedless_v1.1_H000013F.ver1.1.g000012.t01.exon_2;Parent=VITVvi_vBlaCoriSeedless_v1.1_H000013F.ver1.1.g000012.t01
VITVvi_vBlaCoriSeedless_v1.1_Haplotig000013F	manual	intron	172058	172149	.	+	.	ID=VITVvi_vBlaCoriSeedless_v1.1_H000013F.ver1.1.g000012.t01.intron.2;Parent=VITVvi_vBlaCoriSeedless_v1.1_H000013F.ver1.1.g000012.t01
VITVvi_vBlaCoriSeedless_v1.1_Haplotig000013F	manual	exon	172150	172646	.	+	.	ID=VITVvi_vBlaCoriSeedless_v1.1_H000013F.ver1.1.g000012.t01.exon_3;Parent=VITVvi_vBlaCoriSeedless_v1.1_H000013F.ver1.1.g000012.t01
VITVvi_vBlaCoriSeedless_v1.1_Haplotig000013F	manual	CDS	171501	171647	.	+	0	ID=VITVvi_vBlaCoriSeedless_v1.1_H000013F.ver1.1.g000012.t01.CDS_1;Parent=VITVvi_vBlaCoriSeedless_v1.1_H000013F.ver1.1.g000012.t01
VITVvi_vBlaCoriSeedless_v1.1_Haplotig000013F	manual	CDS	172006	172057	.	+	0	ID=VITVvi_vBlaCoriSeedless_v1.1_H000013F.ver1.1.g000012.t01.CDS_2;Parent=VITVvi_vBlaCoriSeedless_v1.1_H000013F.ver1.1.g000012.t01
VITVvi_vBlaCoriSeedless_v1.1_Haplotig000013F	manual	CDS	172150	172646	.	+	2	ID=VITVvi_vBlaCoriSeedless_v1.1_H000013F.ver1.1.g000012.t01.CDS_3;Parent=VITVvi_vBlaCoriSeedless_v1.1_H000013F.ver1.1.g000012.t01
VITVvi_vBlaCoriSeedless_v1.1_Haplotig000013F	manual	gene	178513	179747	.	+	.	ID=VITVvi_vBlaCoriSeedless_v1.1_H000013F.ver1.1.g000013;Description=TPR-containing protein #2;Sex=Hermaphrodite
VITVvi_vBlaCoriSeedless_v1.1_Haplotig000013F	manual	mRNA	178513	179747	.	+	.	Parent=VITVvi_vBlaCoriSeedless_v1.1_H000013F.ver1.1.g000013;ID=VITVvi_vBlaCoriSeedless_v1.1_H000013F.ver1.1.g000013.t01;protein_ID=VITVvi_vBlaCoriSeedless_v1.1_H000013F.ver1.1.g000013.p01
VITVvi_vBlaCoriSeedless_v1.1_Haplotig000013F	manual	exon	178513	178638	.	+	.	ID=VITVvi_vBlaCoriSeedless_v1.1_H000013F.ver1.1.g000013.t01.exon_1;Parent=VITVvi_vBlaCoriSeedless_v1.1_H000013F.ver1.1.g000013.t01
VITVvi_vBlaCoriSeedless_v1.1_Haplotig000013F	manual	intron	178639	179054	.	+	.	ID=VITVvi_vBlaCoriSeedless_v1.1_H000013F.ver1.1.g000013.t01.intron.1;Parent=VITVvi_vBlaCoriSeedless_v1.1_H000013F.ver1.1.g000013.t01
VITVvi_vBlaCoriSeedless_v1.1_Haplotig000013F	manual	exon	179055	179747	.	+	.	ID=VITVvi_vBlaCoriSeedless_v1.1_H000013F.ver1.1.g000013.t01.exon_2;Parent=VITVvi_vBlaCoriSeedless_v1.1_H000013F.ver1.1.g000013.t01
VITVvi_vBlaCoriSeedless_v1.1_Haplotig000013F	manual	CDS	178513	178638	.	+	0	ID=VITVvi_vBlaCoriSeedless_v1.1_H000013F.ver1.1.g000013.t01.CDS_1;Parent=VITVvi_vBlaCoriSeedless_v1.1_H000013F.ver1.1.g000013.t01
VITVvi_vBlaCoriSeedless_v1.1_Haplotig000013F	manual	CDS	179055	179747	.	+	0	ID=VITVvi_vBlaCoriSeedless_v1.1_H000013F.ver1.1.g000013.t01.CDS_2;Parent=VITVvi_vBlaCoriSeedless_v1.1_H000013F.ver1.1.g000013.t01
VITVvi_vBlaCoriSeedless_v1.1_Haplotig000013F	manual	gene	195114	196221	.	+	.	ID=VITVvi_vBlaCoriSeedless_v1.1_H000013F.ver1.1.g000014;Description=PLATZ transcription factor;Sex=Hermaphrodite
VITVvi_vBlaCoriSeedless_v1.1_Haplotig000013F	manual	mRNA	195114	196221	.	+	.	Parent=VITVvi_vBlaCoriSeedless_v1.1_H000013F.ver1.1.g000014;ID=VITVvi_vBlaCoriSeedless_v1.1_H000013F.ver1.1.g000014.t01;protein_ID=VITVvi_vBlaCoriSeedless_v1.1_H000013F.ver1.1.g000014.p01
VITVvi_vBlaCoriSeedless_v1.1_Haplotig000013F	manual	exon	195114	195116	.	+	.	ID=VITVvi_vBlaCoriSeedless_v1.1_H000013F.ver1.1.g000014.t01.exon_1;Parent=VITVvi_vBlaCoriSeedless_v1.1_H000013F.ver1.1.g000014.t01
VITVvi_vBlaCoriSeedless_v1.1_Haplotig000013F	manual	intron	195117	195194	.	+	.	ID=VITVvi_vBlaCoriSeedless_v1.1_H000013F.ver1.1.g000014.t01.intron.1;Parent=VITVvi_vBlaCoriSeedless_v1.1_H000013F.ver1.1.g000014.t01
VITVvi_vBlaCoriSeedless_v1.1_Haplotig000013F	manual	exon	195195	195374	.	+	.	ID=VITVvi_vBlaCoriSeedless_v1.1_H000013F.ver1.1.g000014.t01.exon_2;Parent=VITVvi_vBlaCoriSeedless_v1.1_H000013F.ver1.1.g000014.t01
VITVvi_vBlaCoriSeedless_v1.1_Haplotig000013F	manual	intron	195375	195479	.	+	.	ID=VITVvi_vBlaCoriSeedless_v1.1_H000013F.ver1.1.g000014.t01.intron.2;Parent=VITVvi_vBlaCoriSeedless_v1.1_H000013F.ver1.1.g000014.t01
VITVvi_vBlaCoriSeedless_v1.1_Haplotig000013F	manual	exon	195480	195554	.	+	.	ID=VITVvi_vBlaCoriSeedless_v1.1_H000013F.ver1.1.g000014.t01.exon_3;Parent=VITVvi_vBlaCoriSeedless_v1.1_H000013F.ver1.1.g000014.t01
VITVvi_vBlaCoriSeedless_v1.1_Haplotig000013F	manual	intron	195555	195634	.	+	.	ID=VITVvi_vBlaCoriSeedless_v1.1_H000013F.ver1.1.g000014.t01.intron.3;Parent=VITVvi_vBlaCoriSeedless_v1.1_H000013F.ver1.1.g000014.t01
VITVvi_vBlaCoriSeedless_v1.1_Haplotig000013F	manual	exon	195635	195775	.	+	.	ID=VITVvi_vBlaCoriSeedless_v1.1_H000013F.ver1.1.g000014.t01.exon_4;Parent=VITVvi_vBlaCoriSeedless_v1.1_H000013F.ver1.1.g000014.t01
VITVvi_vBlaCoriSeedless_v1.1_Haplotig000013F	manual	intron	195776	195858	.	+	.	ID=VITVvi_vBlaCoriSeedless_v1.1_H000013F.ver1.1.g000014.t01.intron.4;Parent=VITVvi_vBlaCoriSeedless_v1.1_H000013F.ver1.1.g000014.t01
VITVvi_vBlaCoriSeedless_v1.1_Haplotig000013F	manual	exon	195859	196221	.	+	.	ID=VITVvi_vBlaCoriSeedless_v1.1_H000013F.ver1.1.g000014.t01.exon_5;Parent=VITVvi_vBlaCoriSeedless_v1.1_H000013F.ver1.1.g000014.t01
VITVvi_vBlaCoriSeedless_v1.1_Haplotig000013F	manual	CDS	195114	195116	.	+	0	ID=VITVvi_vBlaCoriSeedless_v1.1_H000013F.ver1.1.g000014.t01.CDS_1;Parent=VITVvi_vBlaCoriSeedless_v1.1_H000013F.ver1.1.g000014.t01
VITVvi_vBlaCoriSeedless_v1.1_Haplotig000013F	manual	CDS	195195	195374	.	+	0	ID=VITVvi_vBlaCoriSeedless_v1.1_H000013F.ver1.1.g000014.t01.CDS_2;Parent=VITVvi_vBlaCoriSeedless_v1.1_H000013F.ver1.1.g000014.t01
VITVvi_vBlaCoriSeedless_v1.1_Haplotig000013F	manual	CDS	195480	195554	.	+	0	ID=VITVvi_vBlaCoriSeedless_v1.1_H000013F.ver1.1.g000014.t01.CDS_3;Parent=VITVvi_vBlaCoriSeedless_v1.1_H000013F.ver1.1.g000014.t01
VITVvi_vBlaCoriSeedless_v1.1_Haplotig000013F	manual	CDS	195635	195775	.	+	0	ID=VITVvi_vBlaCoriSeedless_v1.1_H000013F.ver1.1.g000014.t01.CDS_4;Parent=VITVvi_vBlaCoriSeedless_v1.1_H000013F.ver1.1.g000014.t01
VITVvi_vBlaCoriSeedless_v1.1_Haplotig000013F	manual	CDS	195859	196221	.	+	0	ID=VITVvi_vBlaCoriSeedless_v1.1_H000013F.ver1.1.g000014.t01.CDS_5;Parent=VITVvi_vBlaCoriSeedless_v1.1_H000013F.ver1.1.g000014.t01
VITVvi_vBlaCoriSeedless_v1.1_Haplotig000013F	manual	gene	197761	201397	.	-	.	ID=VITVvi_vBlaCoriSeedless_v1.1_H000013F.ver1.1.g000015;Description=FMO #1;Notes=pseudogene;Sex=Hermaphrodite
VITVvi_vBlaCoriSeedless_v1.1_Haplotig000013F	manual	transcript	197761	201397	.	-	.	ID=VITVvi_vBlaCoriSeedless_v1.1_H000013F.ver1.1.g000015.t01;Parent=VITVvi_vBlaCoriSeedless_v1.1_H000013F.ver1.1.g000015
VITVvi_vBlaCoriSeedless_v1.1_Haplotig000013F	manual	exon	197761	197930	.	-	.	ID=VITVvi_vBlaCoriSeedless_v1.1_H000013F.ver1.1.g000015.t01.exon_7;Parent=VITVvi_vBlaCoriSeedless_v1.1_H000013F.ver1.1.g000015.t01
VITVvi_vBlaCoriSeedless_v1.1_Haplotig000013F	manual	exon	198056	198228	.	-	.	ID=VITVvi_vBlaCoriSeedless_v1.1_H000013F.ver1.1.g000015.t01.exon_6;Parent=VITVvi_vBlaCoriSeedless_v1.1_H000013F.ver1.1.g000015.t01
VITVvi_vBlaCoriSeedless_v1.1_Haplotig000013F	manual	exon	198315	198450	.	-	.	ID=VITVvi_vBlaCoriSeedless_v1.1_H000013F.ver1.1.g000015.t01.exon_5;Parent=VITVvi_vBlaCoriSeedless_v1.1_H000013F.ver1.1.g000015.t01
VITVvi_vBlaCoriSeedless_v1.1_Haplotig000013F	manual	exon	198567	198649	.	-	.	ID=VITVvi_vBlaCoriSeedless_v1.1_H000013F.ver1.1.g000015.t01.exon_4;Parent=VITVvi_vBlaCoriSeedless_v1.1_H000013F.ver1.1.g000015.t01
VITVvi_vBlaCoriSeedless_v1.1_Haplotig000013F	manual	exon	198768	198920	.	-	.	ID=VITVvi_vBlaCoriSeedless_v1.1_H000013F.ver1.1.g000015.t01.exon_3;Parent=VITVvi_vBlaCoriSeedless_v1.1_H000013F.ver1.1.g000015.t01
VITVvi_vBlaCoriSeedless_v1.1_Haplotig000013F	manual	exon	199202	199272	.	-	.	ID=VITVvi_vBlaCoriSeedless_v1.1_H000013F.ver1.1.g000015.t01.exon_2;Parent=VITVvi_vBlaCoriSeedless_v1.1_H000013F.ver1.1.g000015.t01
VITVvi_vBlaCoriSeedless_v1.1_Haplotig000013F	manual	exon	200847	201397	.	-	.	ID=VITVvi_vBlaCoriSeedless_v1.1_H000013F.ver1.1.g000015.t01.exon_1;Parent=VITVvi_vBlaCoriSeedless_v1.1_H000013F.ver1.1.g000015.t01
VITVvi_vBlaCoriSeedless_v1.1_Haplotig000013F	manual	gene	229932	237996	.	-	.	ID=VITVvi_vBlaCoriSeedless_v1.1_H000013F.ver1.1.g000016;Description=FMO #2;Notes=pseudogene;Sex=Hermaphrodite
VITVvi_vBlaCoriSeedless_v1.1_Haplotig000013F	manual	transcript	229932	237996	.	-	.	ID=VITVvi_vBlaCoriSeedless_v1.1_H000013F.ver1.1.g000016.t01;Parent=VITVvi_vBlaCoriSeedless_v1.1_H000013F.ver1.1.g000016
VITVvi_vBlaCoriSeedless_v1.1_Haplotig000013F	manual	exon	229932	230141	.	-	.	ID=VITVvi_vBlaCoriSeedless_v1.1_H000013F.ver1.1.g000016.t01.exon_9;Parent=VITVvi_vBlaCoriSeedless_v1.1_H000013F.ver1.1.g000016.t01
VITVvi_vBlaCoriSeedless_v1.1_Haplotig000013F	manual	exon	230381	230554	.	-	.	ID=VITVvi_vBlaCoriSeedless_v1.1_H000013F.ver1.1.g000016.t01.exon_8;Parent=VITVvi_vBlaCoriSeedless_v1.1_H000013F.ver1.1.g000016.t01
VITVvi_vBlaCoriSeedless_v1.1_Haplotig000013F	manual	exon	230639	230774	.	-	.	ID=VITVvi_vBlaCoriSeedless_v1.1_H000013F.ver1.1.g000016.t01.exon_7;Parent=VITVvi_vBlaCoriSeedless_v1.1_H000013F.ver1.1.g000016.t01
VITVvi_vBlaCoriSeedless_v1.1_Haplotig000013F	manual	exon	230883	230965	.	-	.	ID=VITVvi_vBlaCoriSeedless_v1.1_H000013F.ver1.1.g000016.t01.exon_6;Parent=VITVvi_vBlaCoriSeedless_v1.1_H000013F.ver1.1.g000016.t01
VITVvi_vBlaCoriSeedless_v1.1_Haplotig000013F	manual	exon	231085	231237	.	-	.	ID=VITVvi_vBlaCoriSeedless_v1.1_H000013F.ver1.1.g000016.t01.exon_5;Parent=VITVvi_vBlaCoriSeedless_v1.1_H000013F.ver1.1.g000016.t01
VITVvi_vBlaCoriSeedless_v1.1_Haplotig000013F	manual	exon	231451	231487	.	-	.	ID=VITVvi_vBlaCoriSeedless_v1.1_H000013F.ver1.1.g000016.t01.exon_4;Parent=VITVvi_vBlaCoriSeedless_v1.1_H000013F.ver1.1.g000016.t01
VITVvi_vBlaCoriSeedless_v1.1_Haplotig000013F	manual	exon	235503	235713	.	-	.	ID=VITVvi_vBlaCoriSeedless_v1.1_H000013F.ver1.1.g000016.t01.exon_3;Parent=VITVvi_vBlaCoriSeedless_v1.1_H000013F.ver1.1.g000016.t01
VITVvi_vBlaCoriSeedless_v1.1_Haplotig000013F	manual	exon	236332	236494	.	-	.	ID=VITVvi_vBlaCoriSeedless_v1.1_H000013F.ver1.1.g000016.t01.exon_2;Parent=VITVvi_vBlaCoriSeedless_v1.1_H000013F.ver1.1.g000016.t01
VITVvi_vBlaCoriSeedless_v1.1_Haplotig000013F	manual	exon	237839	237996	.	-	.	ID=VITVvi_vBlaCoriSeedless_v1.1_H000013F.ver1.1.g000016.t01.exon_1;Parent=VITVvi_vBlaCoriSeedless_v1.1_H000013F.ver1.1.g000016.t01
VITVvi_vBlaCoriSeedless_v1.1_Haplotig000013F	manual	gene	241394	244791	.	-	.	ID=VITVvi_vBlaCoriSeedless_v1.1_H000013F.ver1.1.g000017;Description=FMO #3;Sex=Hermaphrodite
VITVvi_vBlaCoriSeedless_v1.1_Haplotig000013F	manual	mRNA	241394	244791	.	-	.	Parent=VITVvi_vBlaCoriSeedless_v1.1_H000013F.ver1.1.g000017;ID=VITVvi_vBlaCoriSeedless_v1.1_H000013F.ver1.1.g000017.t01;protein_ID=VITVvi_vBlaCoriSeedless_v1.1_H000013F.ver1.1.g000017.p01
VITVvi_vBlaCoriSeedless_v1.1_Haplotig000013F	manual	exon	241394	241594	.	-	.	ID=VITVvi_vBlaCoriSeedless_v1.1_H000013F.ver1.1.g000017.t01.exon_7;Parent=VITVvi_vBlaCoriSeedless_v1.1_H000013F.ver1.1.g000017.t01
VITVvi_vBlaCoriSeedless_v1.1_Haplotig000013F	manual	intron	241595	241782	.	-	.	ID=VITVvi_vBlaCoriSeedless_v1.1_H000013F.ver1.1.g000017.t01.intron.1;Parent=VITVvi_vBlaCoriSeedless_v1.1_H000013F.ver1.1.g000017.t01
VITVvi_vBlaCoriSeedless_v1.1_Haplotig000013F	manual	exon	241783	241956	.	-	.	ID=VITVvi_vBlaCoriSeedless_v1.1_H000013F.ver1.1.g000017.t01.exon_6;Parent=VITVvi_vBlaCoriSeedless_v1.1_H000013F.ver1.1.g000017.t01
VITVvi_vBlaCoriSeedless_v1.1_Haplotig000013F	manual	intron	241957	242054	.	-	.	ID=VITVvi_vBlaCoriSeedless_v1.1_H000013F.ver1.1.g000017.t01.intron.2;Parent=VITVvi_vBlaCoriSeedless_v1.1_H000013F.ver1.1.g000017.t01
VITVvi_vBlaCoriSeedless_v1.1_Haplotig000013F	manual	exon	242055	242190	.	-	.	ID=VITVvi_vBlaCoriSeedless_v1.1_H000013F.ver1.1.g000017.t01.exon_5;Parent=VITVvi_vBlaCoriSeedless_v1.1_H000013F.ver1.1.g000017.t01
VITVvi_vBlaCoriSeedless_v1.1_Haplotig000013F	manual	intron	242191	242282	.	-	.	ID=VITVvi_vBlaCoriSeedless_v1.1_H000013F.ver1.1.g000017.t01.intron.3;Parent=VITVvi_vBlaCoriSeedless_v1.1_H000013F.ver1.1.g000017.t01
VITVvi_vBlaCoriSeedless_v1.1_Haplotig000013F	manual	exon	242283	242365	.	-	.	ID=VITVvi_vBlaCoriSeedless_v1.1_H000013F.ver1.1.g000017.t01.exon_4;Parent=VITVvi_vBlaCoriSeedless_v1.1_H000013F.ver1.1.g000017.t01
VITVvi_vBlaCoriSeedless_v1.1_Haplotig000013F	manual	intron	242366	242484	.	-	.	ID=VITVvi_vBlaCoriSeedless_v1.1_H000013F.ver1.1.g000017.t01.intron.4;Parent=VITVvi_vBlaCoriSeedless_v1.1_H000013F.ver1.1.g000017.t01
VITVvi_vBlaCoriSeedless_v1.1_Haplotig000013F	manual	exon	242485	242643	.	-	.	ID=VITVvi_vBlaCoriSeedless_v1.1_H000013F.ver1.1.g000017.t01.exon_3;Parent=VITVvi_vBlaCoriSeedless_v1.1_H000013F.ver1.1.g000017.t01
VITVvi_vBlaCoriSeedless_v1.1_Haplotig000013F	manual	intron	242644	243327	.	-	.	ID=VITVvi_vBlaCoriSeedless_v1.1_H000013F.ver1.1.g000017.t01.intron.5;Parent=VITVvi_vBlaCoriSeedless_v1.1_H000013F.ver1.1.g000017.t01
VITVvi_vBlaCoriSeedless_v1.1_Haplotig000013F	manual	exon	243328	243398	.	-	.	ID=VITVvi_vBlaCoriSeedless_v1.1_H000013F.ver1.1.g000017.t01.exon_2;Parent=VITVvi_vBlaCoriSeedless_v1.1_H000013F.ver1.1.g000017.t01
VITVvi_vBlaCoriSeedless_v1.1_Haplotig000013F	manual	intron	243399	244208	.	-	.	ID=VITVvi_vBlaCoriSeedless_v1.1_H000013F.ver1.1.g000017.t01.intron.6;Parent=VITVvi_vBlaCoriSeedless_v1.1_H000013F.ver1.1.g000017.t01
VITVvi_vBlaCoriSeedless_v1.1_Haplotig000013F	manual	exon	244209	244791	.	-	.	ID=VITVvi_vBlaCoriSeedless_v1.1_H000013F.ver1.1.g000017.t01.exon_1;Parent=VITVvi_vBlaCoriSeedless_v1.1_H000013F.ver1.1.g000017.t01
VITVvi_vBlaCoriSeedless_v1.1_Haplotig000013F	manual	CDS	241394	241594	.	-	0	ID=VITVvi_vBlaCoriSeedless_v1.1_H000013F.ver1.1.g000017.t01.CDS_7;Parent=VITVvi_vBlaCoriSeedless_v1.1_H000013F.ver1.1.g000017.t01
VITVvi_vBlaCoriSeedless_v1.1_Haplotig000013F	manual	CDS	241783	241956	.	-	0	ID=VITVvi_vBlaCoriSeedless_v1.1_H000013F.ver1.1.g000017.t01.CDS_6;Parent=VITVvi_vBlaCoriSeedless_v1.1_H000013F.ver1.1.g000017.t01
VITVvi_vBlaCoriSeedless_v1.1_Haplotig000013F	manual	CDS	242055	242190	.	-	1	ID=VITVvi_vBlaCoriSeedless_v1.1_H000013F.ver1.1.g000017.t01.CDS_5;Parent=VITVvi_vBlaCoriSeedless_v1.1_H000013F.ver1.1.g000017.t01
VITVvi_vBlaCoriSeedless_v1.1_Haplotig000013F	manual	CDS	242283	242365	.	-	0	ID=VITVvi_vBlaCoriSeedless_v1.1_H000013F.ver1.1.g000017.t01.CDS_4;Parent=VITVvi_vBlaCoriSeedless_v1.1_H000013F.ver1.1.g000017.t01
VITVvi_vBlaCoriSeedless_v1.1_Haplotig000013F	manual	CDS	242485	242643	.	-	0	ID=VITVvi_vBlaCoriSeedless_v1.1_H000013F.ver1.1.g000017.t01.CDS_3;Parent=VITVvi_vBlaCoriSeedless_v1.1_H000013F.ver1.1.g000017.t01
VITVvi_vBlaCoriSeedless_v1.1_Haplotig000013F	manual	CDS	243328	243398	.	-	2	ID=VITVvi_vBlaCoriSeedless_v1.1_H000013F.ver1.1.g000017.t01.CDS_2;Parent=VITVvi_vBlaCoriSeedless_v1.1_H000013F.ver1.1.g000017.t01
VITVvi_vBlaCoriSeedless_v1.1_Haplotig000013F	manual	CDS	244209	244791	.	-	0	ID=VITVvi_vBlaCoriSeedless_v1.1_H000013F.ver1.1.g000017.t01.CDS_1;Parent=VITVvi_vBlaCoriSeedless_v1.1_H000013F.ver1.1.g000017.t01
VITVvi_vBlaCoriSeedless_v1.1_Haplotig000013F	manual	gene	248549	251584	.	+	.	ID=VITVvi_vBlaCoriSeedless_v1.1_H000013F.ver1.1.g000018;Description=Hypothetical protein (VviFSEX);Sex=Hermaphrodite
VITVvi_vBlaCoriSeedless_v1.1_Haplotig000013F	manual	mRNA	248549	251584	.	+	.	Parent=VITVvi_vBlaCoriSeedless_v1.1_H000013F.ver1.1.g000018;ID=VITVvi_vBlaCoriSeedless_v1.1_H000013F.ver1.1.g000018.t01;protein_ID=VITVvi_vBlaCoriSeedless_v1.1_H000013F.ver1.1.g000018.p01
VITVvi_vBlaCoriSeedless_v1.1_Haplotig000013F	manual	exon	248549	248659	.	+	.	ID=VITVvi_vBlaCoriSeedless_v1.1_H000013F.ver1.1.g000018.t01.exon_1;Parent=VITVvi_vBlaCoriSeedless_v1.1_H000013F.ver1.1.g000018.t01
VITVvi_vBlaCoriSeedless_v1.1_Haplotig000013F	manual	intron	248660	249035	.	+	.	ID=VITVvi_vBlaCoriSeedless_v1.1_H000013F.ver1.1.g000018.t01.intron.1;Parent=VITVvi_vBlaCoriSeedless_v1.1_H000013F.ver1.1.g000018.t01
VITVvi_vBlaCoriSeedless_v1.1_Haplotig000013F	manual	exon	249036	249146	.	+	.	ID=VITVvi_vBlaCoriSeedless_v1.1_H000013F.ver1.1.g000018.t01.exon_2;Parent=VITVvi_vBlaCoriSeedless_v1.1_H000013F.ver1.1.g000018.t01
VITVvi_vBlaCoriSeedless_v1.1_Haplotig000013F	manual	intron	249147	249648	.	+	.	ID=VITVvi_vBlaCoriSeedless_v1.1_H000013F.ver1.1.g000018.t01.intron.2;Parent=VITVvi_vBlaCoriSeedless_v1.1_H000013F.ver1.1.g000018.t01
VITVvi_vBlaCoriSeedless_v1.1_Haplotig000013F	manual	exon	249649	250228	.	+	.	ID=VITVvi_vBlaCoriSeedless_v1.1_H000013F.ver1.1.g000018.t01.exon_3;Parent=VITVvi_vBlaCoriSeedless_v1.1_H000013F.ver1.1.g000018.t01
VITVvi_vBlaCoriSeedless_v1.1_Haplotig000013F	manual	intron	250229	250337	.	+	.	ID=VITVvi_vBlaCoriSeedless_v1.1_H000013F.ver1.1.g000018.t01.intron.3;Parent=VITVvi_vBlaCoriSeedless_v1.1_H000013F.ver1.1.g000018.t01
VITVvi_vBlaCoriSeedless_v1.1_Haplotig000013F	manual	exon	250338	251584	.	+	.	ID=VITVvi_vBlaCoriSeedless_v1.1_H000013F.ver1.1.g000018.t01.exon_4;Parent=VITVvi_vBlaCoriSeedless_v1.1_H000013F.ver1.1.g000018.t01
VITVvi_vBlaCoriSeedless_v1.1_Haplotig000013F	manual	CDS	248549	248659	.	+	0	ID=VITVvi_vBlaCoriSeedless_v1.1_H000013F.ver1.1.g000018.t01.CDS_1;Parent=VITVvi_vBlaCoriSeedless_v1.1_H000013F.ver1.1.g000018.t01
VITVvi_vBlaCoriSeedless_v1.1_Haplotig000013F	manual	CDS	249036	249146	.	+	0	ID=VITVvi_vBlaCoriSeedless_v1.1_H000013F.ver1.1.g000018.t01.CDS_2;Parent=VITVvi_vBlaCoriSeedless_v1.1_H000013F.ver1.1.g000018.t01
VITVvi_vBlaCoriSeedless_v1.1_Haplotig000013F	manual	CDS	249649	250228	.	+	0	ID=VITVvi_vBlaCoriSeedless_v1.1_H000013F.ver1.1.g000018.t01.CDS_3;Parent=VITVvi_vBlaCoriSeedless_v1.1_H000013F.ver1.1.g000018.t01
VITVvi_vBlaCoriSeedless_v1.1_Haplotig000013F	manual	CDS	250338	251584	.	+	2	ID=VITVvi_vBlaCoriSeedless_v1.1_H000013F.ver1.1.g000018.t01.CDS_4;Parent=VITVvi_vBlaCoriSeedless_v1.1_H000013F.ver1.1.g000018.t01
VITVvi_vBlaCoriSeedless_v1.1_Haplotig000013F	manual	gene	255300	257446	.	+	.	ID=VITVvi_vBlaCoriSeedless_v1.1_H000013F.ver1.1.g000019;Description=WRKY transcription factor;Sex=Hermaphrodite
VITVvi_vBlaCoriSeedless_v1.1_Haplotig000013F	manual	mRNA	255300	257446	.	+	.	Parent=VITVvi_vBlaCoriSeedless_v1.1_H000013F.ver1.1.g000019;ID=VITVvi_vBlaCoriSeedless_v1.1_H000013F.ver1.1.g000019.t01;protein_ID=VITVvi_vBlaCoriSeedless_v1.1_H000013F.ver1.1.g000019.p01
VITVvi_vBlaCoriSeedless_v1.1_Haplotig000013F	manual	exon	255300	255991	.	+	.	ID=VITVvi_vBlaCoriSeedless_v1.1_H000013F.ver1.1.g000019.t01.exon_1;Parent=VITVvi_vBlaCoriSeedless_v1.1_H000013F.ver1.1.g000019.t01
VITVvi_vBlaCoriSeedless_v1.1_Haplotig000013F	manual	intron	255992	256347	.	+	.	ID=VITVvi_vBlaCoriSeedless_v1.1_H000013F.ver1.1.g000019.t01.intron.1;Parent=VITVvi_vBlaCoriSeedless_v1.1_H000013F.ver1.1.g000019.t01
VITVvi_vBlaCoriSeedless_v1.1_Haplotig000013F	manual	exon	256348	256473	.	+	.	ID=VITVvi_vBlaCoriSeedless_v1.1_H000013F.ver1.1.g000019.t01.exon_2;Parent=VITVvi_vBlaCoriSeedless_v1.1_H000013F.ver1.1.g000019.t01
VITVvi_vBlaCoriSeedless_v1.1_Haplotig000013F	manual	intron	256474	257292	.	+	.	ID=VITVvi_vBlaCoriSeedless_v1.1_H000013F.ver1.1.g000019.t01.intron.2;Parent=VITVvi_vBlaCoriSeedless_v1.1_H000013F.ver1.1.g000019.t01
VITVvi_vBlaCoriSeedless_v1.1_Haplotig000013F	manual	exon	257293	257446	.	+	.	ID=VITVvi_vBlaCoriSeedless_v1.1_H000013F.ver1.1.g000019.t01.exon_3;Parent=VITVvi_vBlaCoriSeedless_v1.1_H000013F.ver1.1.g000019.t01
VITVvi_vBlaCoriSeedless_v1.1_Haplotig000013F	manual	CDS	255300	255991	.	+	0	ID=VITVvi_vBlaCoriSeedless_v1.1_H000013F.ver1.1.g000019.t01.CDS_1;Parent=VITVvi_vBlaCoriSeedless_v1.1_H000013F.ver1.1.g000019.t01
VITVvi_vBlaCoriSeedless_v1.1_Haplotig000013F	manual	CDS	256348	256473	.	+	1	ID=VITVvi_vBlaCoriSeedless_v1.1_H000013F.ver1.1.g000019.t01.CDS_2;Parent=VITVvi_vBlaCoriSeedless_v1.1_H000013F.ver1.1.g000019.t01
VITVvi_vBlaCoriSeedless_v1.1_Haplotig000013F	manual	CDS	257293	257446	.	+	1	ID=VITVvi_vBlaCoriSeedless_v1.1_H000013F.ver1.1.g000019.t01.CDS_3;Parent=VITVvi_vBlaCoriSeedless_v1.1_H000013F.ver1.1.g000019.t01
VITVvi_vBlaCoriSeedless_v1.1_Haplotig000013F	manual	gene	305408	311171	.	+	.	ID=VITVvi_vBlaCoriSeedless_v1.1_H000013F.ver1.1.g000020;Description=APT3;Sex=Hermaphrodite
VITVvi_vBlaCoriSeedless_v1.1_Haplotig000013F	manual	mRNA	305408	311171	.	+	.	Parent=VITVvi_vBlaCoriSeedless_v1.1_H000013F.ver1.1.g000020;ID=VITVvi_vBlaCoriSeedless_v1.1_H000013F.ver1.1.g000020.t01;protein_ID=VITVvi_vBlaCoriSeedless_v1.1_H000013F.ver1.1.g000020.p01
VITVvi_vBlaCoriSeedless_v1.1_Haplotig000013F	manual	exon	305408	305489	.	+	.	ID=VITVvi_vBlaCoriSeedless_v1.1_H000013F.ver1.1.g000020.t01.exon_1;Parent=VITVvi_vBlaCoriSeedless_v1.1_H000013F.ver1.1.g000020.t01
VITVvi_vBlaCoriSeedless_v1.1_Haplotig000013F	manual	intron	305490	305772	.	+	.	ID=VITVvi_vBlaCoriSeedless_v1.1_H000013F.ver1.1.g000020.t01.intron.1;Parent=VITVvi_vBlaCoriSeedless_v1.1_H000013F.ver1.1.g000020.t01
VITVvi_vBlaCoriSeedless_v1.1_Haplotig000013F	manual	exon	305773	305883	.	+	.	ID=VITVvi_vBlaCoriSeedless_v1.1_H000013F.ver1.1.g000020.t01.exon_2;Parent=VITVvi_vBlaCoriSeedless_v1.1_H000013F.ver1.1.g000020.t01
VITVvi_vBlaCoriSeedless_v1.1_Haplotig000013F	manual	intron	305884	308259	.	+	.	ID=VITVvi_vBlaCoriSeedless_v1.1_H000013F.ver1.1.g000020.t01.intron.2;Parent=VITVvi_vBlaCoriSeedless_v1.1_H000013F.ver1.1.g000020.t01
VITVvi_vBlaCoriSeedless_v1.1_Haplotig000013F	manual	exon	308260	308352	.	+	.	ID=VITVvi_vBlaCoriSeedless_v1.1_H000013F.ver1.1.g000020.t01.exon_3;Parent=VITVvi_vBlaCoriSeedless_v1.1_H000013F.ver1.1.g000020.t01
VITVvi_vBlaCoriSeedless_v1.1_Haplotig000013F	manual	intron	308353	308847	.	+	.	ID=VITVvi_vBlaCoriSeedless_v1.1_H000013F.ver1.1.g000020.t01.intron.3;Parent=VITVvi_vBlaCoriSeedless_v1.1_H000013F.ver1.1.g000020.t01
VITVvi_vBlaCoriSeedless_v1.1_Haplotig000013F	manual	exon	308848	308997	.	+	.	ID=VITVvi_vBlaCoriSeedless_v1.1_H000013F.ver1.1.g000020.t01.exon_4;Parent=VITVvi_vBlaCoriSeedless_v1.1_H000013F.ver1.1.g000020.t01
VITVvi_vBlaCoriSeedless_v1.1_Haplotig000013F	manual	intron	308998	309556	.	+	.	ID=VITVvi_vBlaCoriSeedless_v1.1_H000013F.ver1.1.g000020.t01.intron.4;Parent=VITVvi_vBlaCoriSeedless_v1.1_H000013F.ver1.1.g000020.t01
VITVvi_vBlaCoriSeedless_v1.1_Haplotig000013F	manual	exon	309557	309615	.	+	.	ID=VITVvi_vBlaCoriSeedless_v1.1_H000013F.ver1.1.g000020.t01.exon_5;Parent=VITVvi_vBlaCoriSeedless_v1.1_H000013F.ver1.1.g000020.t01
VITVvi_vBlaCoriSeedless_v1.1_Haplotig000013F	manual	intron	309616	311117	.	+	.	ID=VITVvi_vBlaCoriSeedless_v1.1_H000013F.ver1.1.g000020.t01.intron.5;Parent=VITVvi_vBlaCoriSeedless_v1.1_H000013F.ver1.1.g000020.t01
VITVvi_vBlaCoriSeedless_v1.1_Haplotig000013F	manual	exon	311118	311171	.	+	.	ID=VITVvi_vBlaCoriSeedless_v1.1_H000013F.ver1.1.g000020.t01.exon_6;Parent=VITVvi_vBlaCoriSeedless_v1.1_H000013F.ver1.1.g000020.t01
VITVvi_vBlaCoriSeedless_v1.1_Haplotig000013F	manual	CDS	305408	305489	.	+	0	ID=VITVvi_vBlaCoriSeedless_v1.1_H000013F.ver1.1.g000020.t01.CDS_1;Parent=VITVvi_vBlaCoriSeedless_v1.1_H000013F.ver1.1.g000020.t01
VITVvi_vBlaCoriSeedless_v1.1_Haplotig000013F	manual	CDS	305773	305883	.	+	2	ID=VITVvi_vBlaCoriSeedless_v1.1_H000013F.ver1.1.g000020.t01.CDS_2;Parent=VITVvi_vBlaCoriSeedless_v1.1_H000013F.ver1.1.g000020.t01
VITVvi_vBlaCoriSeedless_v1.1_Haplotig000013F	manual	CDS	308260	308352	.	+	2	ID=VITVvi_vBlaCoriSeedless_v1.1_H000013F.ver1.1.g000020.t01.CDS_3;Parent=VITVvi_vBlaCoriSeedless_v1.1_H000013F.ver1.1.g000020.t01
VITVvi_vBlaCoriSeedless_v1.1_Haplotig000013F	manual	CDS	308848	308997	.	+	0	ID=VITVvi_vBlaCoriSeedless_v1.1_H000013F.ver1.1.g000020.t01.CDS_4;Parent=VITVvi_vBlaCoriSeedless_v1.1_H000013F.ver1.1.g000020.t01
VITVvi_vBlaCoriSeedless_v1.1_Haplotig000013F	manual	CDS	309557	309615	.	+	0	ID=VITVvi_vBlaCoriSeedless_v1.1_H000013F.ver1.1.g000020.t01.CDS_5;Parent=VITVvi_vBlaCoriSeedless_v1.1_H000013F.ver1.1.g000020.t01
VITVvi_vBlaCoriSeedless_v1.1_Haplotig000013F	manual	CDS	311118	311171	.	+	1	ID=VITVvi_vBlaCoriSeedless_v1.1_H000013F.ver1.1.g000020.t01.CDS_6;Parent=VITVvi_vBlaCoriSeedless_v1.1_H000013F.ver1.1.g000020.t01
VITVvi_vBlaCoriSeedless_v1.1_Haplotig000013F	manual	gene	313001	313861	.	-	.	ID=VITVvi_vBlaCoriSeedless_v1.1_H000013F.ver1.1.g000021;Description=Zinc finger protein;Sex=Hermaphrodite
VITVvi_vBlaCoriSeedless_v1.1_Haplotig000013F	manual	mRNA	313001	313861	.	-	.	Parent=VITVvi_vBlaCoriSeedless_v1.1_H000013F.ver1.1.g000021;ID=VITVvi_vBlaCoriSeedless_v1.1_H000013F.ver1.1.g000021.t01;protein_ID=VITVvi_vBlaCoriSeedless_v1.1_H000013F.ver1.1.g000021.p01
VITVvi_vBlaCoriSeedless_v1.1_Haplotig000013F	manual	exon	313001	313861	.	-	.	ID=VITVvi_vBlaCoriSeedless_v1.1_H000013F.ver1.1.g000021.t01.exon_1;Parent=VITVvi_vBlaCoriSeedless_v1.1_H000013F.ver1.1.g000021.t01
VITVvi_vBlaCoriSeedless_v1.1_Haplotig000013F	manual	CDS	313001	313861	.	-	0	ID=VITVvi_vBlaCoriSeedless_v1.1_H000013F.ver1.1.g000021.t01.CDS_1;Parent=VITVvi_vBlaCoriSeedless_v1.1_H000013F.ver1.1.g000021.t01
VITVvi_vBlaCoriSeedless_v1.1_Haplotig000013F	manual	gene	324020	324664	.	+	.	ID=VITVvi_vBlaCoriSeedless_v1.1_H000013F.ver1.1.g000022;Description=PAP2;Sex=Hermaphrodite
VITVvi_vBlaCoriSeedless_v1.1_Haplotig000013F	manual	mRNA	324020	324664	.	+	.	Parent=VITVvi_vBlaCoriSeedless_v1.1_H000013F.ver1.1.g000022;ID=VITVvi_vBlaCoriSeedless_v1.1_H000013F.ver1.1.g000022.t01;protein_ID=VITVvi_vBlaCoriSeedless_v1.1_H000013F.ver1.1.g000022.p01
VITVvi_vBlaCoriSeedless_v1.1_Haplotig000013F	manual	exon	324020	324664	.	+	.	ID=VITVvi_vBlaCoriSeedless_v1.1_H000013F.ver1.1.g000022.t01.exon_1;Parent=VITVvi_vBlaCoriSeedless_v1.1_H000013F.ver1.1.g000022.t01
VITVvi_vBlaCoriSeedless_v1.1_Haplotig000013F	manual	CDS	324020	324664	.	+	0	ID=VITVvi_vBlaCoriSeedless_v1.1_H000013F.ver1.1.g000022.t01.CDS_1;Parent=VITVvi_vBlaCoriSeedless_v1.1_H000013F.ver1.1.g000022.t01
F haplotype
VITVvi_vBlaCoriSeedless_v1.1_Primary_GcS988	manual	gene	1500687	1503093	.	+	.	ID=VITVvi_vBlaCoriSeedless_v1.1_P988.ver1.1.g000001;Description=NAC transcription factor;Sex=Female
VITVvi_vBlaCoriSeedless_v1.1_Primary_GcS988	manual	mRNA	1500687	1503093	.	+	.	Parent=VITVvi_vBlaCoriSeedless_v1.1_P988.ver1.1.g000001;ID=VITVvi_vBlaCoriSeedless_v1.1_P988.ver1.1.g000001.t01;protein_ID=VITVvi_vBlaCoriSeedless_v1.1_P988.ver1.1.g000001.p01
VITVvi_vBlaCoriSeedless_v1.1_Primary_GcS988	manual	exon	1500687	1500846	.	+	.	ID=VITVvi_vBlaCoriSeedless_v1.1_P988.ver1.1.g000001.t01.exon_1;Parent=VITVvi_vBlaCoriSeedless_v1.1_P988.ver1.1.g000001.t01
VITVvi_vBlaCoriSeedless_v1.1_Primary_GcS988	manual	intron	1500847	1500967	.	+	.	ID=VITVvi_vBlaCoriSeedless_v1.1_P988.ver1.1.g000001.t01.intron.1;Parent=VITVvi_vBlaCoriSeedless_v1.1_P988.ver1.1.g000001.t01
VITVvi_vBlaCoriSeedless_v1.1_Primary_GcS988	manual	exon	1500968	1501243	.	+	.	ID=VITVvi_vBlaCoriSeedless_v1.1_P988.ver1.1.g000001.t01.exon_2;Parent=VITVvi_vBlaCoriSeedless_v1.1_P988.ver1.1.g000001.t01
VITVvi_vBlaCoriSeedless_v1.1_Primary_GcS988	manual	intron	1501244	1502455	.	+	.	ID=VITVvi_vBlaCoriSeedless_v1.1_P988.ver1.1.g000001.t01.intron.2;Parent=VITVvi_vBlaCoriSeedless_v1.1_P988.ver1.1.g000001.t01
VITVvi_vBlaCoriSeedless_v1.1_Primary_GcS988	manual	exon	1502456	1503093	.	+	.	ID=VITVvi_vBlaCoriSeedless_v1.1_P988.ver1.1.g000001.t01.exon_3;Parent=VITVvi_vBlaCoriSeedless_v1.1_P988.ver1.1.g000001.t01
VITVvi_vBlaCoriSeedless_v1.1_Primary_GcS988	manual	CDS	1500687	1500846	.	+	0	ID=VITVvi_vBlaCoriSeedless_v1.1_P988.ver1.1.g000001.t01.CDS_1;Parent=VITVvi_vBlaCoriSeedless_v1.1_P988.ver1.1.g000001.t01
VITVvi_vBlaCoriSeedless_v1.1_Primary_GcS988	manual	CDS	1500968	1501243	.	+	2	ID=VITVvi_vBlaCoriSeedless_v1.1_P988.ver1.1.g000001.t01.CDS_2;Parent=VITVvi_vBlaCoriSeedless_v1.1_P988.ver1.1.g000001.t01
VITVvi_vBlaCoriSeedless_v1.1_Primary_GcS988	manual	CDS	1502456	1503093	.	+	2	ID=VITVvi_vBlaCoriSeedless_v1.1_P988.ver1.1.g000001.t01.CDS_3;Parent=VITVvi_vBlaCoriSeedless_v1.1_P988.ver1.1.g000001.t01
VITVvi_vBlaCoriSeedless_v1.1_Primary_GcS988	manual	gene	1509861	1514998	.	-	.	ID=VITVvi_vBlaCoriSeedless_v1.1_P988.ver1.1.g000002;Description=Thylakoid lumenal protein;Sex=Female
VITVvi_vBlaCoriSeedless_v1.1_Primary_GcS988	manual	mRNA	1509861	1514998	.	-	.	Parent=VITVvi_vBlaCoriSeedless_v1.1_P988.ver1.1.g000002;ID=VITVvi_vBlaCoriSeedless_v1.1_P988.ver1.1.g000002.t01;protein_ID=VITVvi_vBlaCoriSeedless_v1.1_P988.ver1.1.g000002.p01
VITVvi_vBlaCoriSeedless_v1.1_Primary_GcS988	manual	exon	1509861	1510052	.	-	.	ID=VITVvi_vBlaCoriSeedless_v1.1_P988.ver1.1.g000002.t01.exon_7;Parent=VITVvi_vBlaCoriSeedless_v1.1_P988.ver1.1.g000002.t01
VITVvi_vBlaCoriSeedless_v1.1_Primary_GcS988	manual	intron	1510053	1511026	.	-	.	ID=VITVvi_vBlaCoriSeedless_v1.1_P988.ver1.1.g000002.t01.intron.1;Parent=VITVvi_vBlaCoriSeedless_v1.1_P988.ver1.1.g000002.t01
VITVvi_vBlaCoriSeedless_v1.1_Primary_GcS988	manual	exon	1511027	1511155	.	-	.	ID=VITVvi_vBlaCoriSeedless_v1.1_P988.ver1.1.g000002.t01.exon_6;Parent=VITVvi_vBlaCoriSeedless_v1.1_P988.ver1.1.g000002.t01
VITVvi_vBlaCoriSeedless_v1.1_Primary_GcS988	manual	intron	1511156	1511268	.	-	.	ID=VITVvi_vBlaCoriSeedless_v1.1_P988.ver1.1.g000002.t01.intron.2;Parent=VITVvi_vBlaCoriSeedless_v1.1_P988.ver1.1.g000002.t01
VITVvi_vBlaCoriSeedless_v1.1_Primary_GcS988	manual	exon	1511269	1511303	.	-	.	ID=VITVvi_vBlaCoriSeedless_v1.1_P988.ver1.1.g000002.t01.exon_5;Parent=VITVvi_vBlaCoriSeedless_v1.1_P988.ver1.1.g000002.t01
VITVvi_vBlaCoriSeedless_v1.1_Primary_GcS988	manual	intron	1511304	1513885	.	-	.	ID=VITVvi_vBlaCoriSeedless_v1.1_P988.ver1.1.g000002.t01.intron.3;Parent=VITVvi_vBlaCoriSeedless_v1.1_P988.ver1.1.g000002.t01
VITVvi_vBlaCoriSeedless_v1.1_Primary_GcS988	manual	exon	1513886	1513992	.	-	.	ID=VITVvi_vBlaCoriSeedless_v1.1_P988.ver1.1.g000002.t01.exon_4;Parent=VITVvi_vBlaCoriSeedless_v1.1_P988.ver1.1.g000002.t01
VITVvi_vBlaCoriSeedless_v1.1_Primary_GcS988	manual	intron	1513993	1514432	.	-	.	ID=VITVvi_vBlaCoriSeedless_v1.1_P988.ver1.1.g000002.t01.intron.4;Parent=VITVvi_vBlaCoriSeedless_v1.1_P988.ver1.1.g000002.t01
VITVvi_vBlaCoriSeedless_v1.1_Primary_GcS988	manual	exon	1514433	1514462	.	-	.	ID=VITVvi_vBlaCoriSeedless_v1.1_P988.ver1.1.g000002.t01.exon_3;Parent=VITVvi_vBlaCoriSeedless_v1.1_P988.ver1.1.g000002.t01
VITVvi_vBlaCoriSeedless_v1.1_Primary_GcS988	manual	intron	1514463	1514549	.	-	.	ID=VITVvi_vBlaCoriSeedless_v1.1_P988.ver1.1.g000002.t01.intron.5;Parent=VITVvi_vBlaCoriSeedless_v1.1_P988.ver1.1.g000002.t01
VITVvi_vBlaCoriSeedless_v1.1_Primary_GcS988	manual	exon	1514550	1514721	.	-	.	ID=VITVvi_vBlaCoriSeedless_v1.1_P988.ver1.1.g000002.t01.exon_2;Parent=VITVvi_vBlaCoriSeedless_v1.1_P988.ver1.1.g000002.t01
VITVvi_vBlaCoriSeedless_v1.1_Primary_GcS988	manual	intron	1514722	1514877	.	-	.	ID=VITVvi_vBlaCoriSeedless_v1.1_P988.ver1.1.g000002.t01.intron.6;Parent=VITVvi_vBlaCoriSeedless_v1.1_P988.ver1.1.g000002.t01
VITVvi_vBlaCoriSeedless_v1.1_Primary_GcS988	manual	exon	1514878	1514998	.	-	.	ID=VITVvi_vBlaCoriSeedless_v1.1_P988.ver1.1.g000002.t01.exon_1;Parent=VITVvi_vBlaCoriSeedless_v1.1_P988.ver1.1.g000002.t01
VITVvi_vBlaCoriSeedless_v1.1_Primary_GcS988	manual	CDS	1509861	1510052	.	-	0	ID=VITVvi_vBlaCoriSeedless_v1.1_P988.ver1.1.g000002.t01.CDS_7;Parent=VITVvi_vBlaCoriSeedless_v1.1_P988.ver1.1.g000002.t01
VITVvi_vBlaCoriSeedless_v1.1_Primary_GcS988	manual	CDS	1511027	1511155	.	-	0	ID=VITVvi_vBlaCoriSeedless_v1.1_P988.ver1.1.g000002.t01.CDS_6;Parent=VITVvi_vBlaCoriSeedless_v1.1_P988.ver1.1.g000002.t01
VITVvi_vBlaCoriSeedless_v1.1_Primary_GcS988	manual	CDS	1511269	1511303	.	-	2	ID=VITVvi_vBlaCoriSeedless_v1.1_P988.ver1.1.g000002.t01.CDS_5;Parent=VITVvi_vBlaCoriSeedless_v1.1_P988.ver1.1.g000002.t01
VITVvi_vBlaCoriSeedless_v1.1_Primary_GcS988	manual	CDS	1513886	1513992	.	-	1	ID=VITVvi_vBlaCoriSeedless_v1.1_P988.ver1.1.g000002.t01.CDS_4;Parent=VITVvi_vBlaCoriSeedless_v1.1_P988.ver1.1.g000002.t01
VITVvi_vBlaCoriSeedless_v1.1_Primary_GcS988	manual	CDS	1514433	1514462	.	-	1	ID=VITVvi_vBlaCoriSeedless_v1.1_P988.ver1.1.g000002.t01.CDS_3;Parent=VITVvi_vBlaCoriSeedless_v1.1_P988.ver1.1.g000002.t01
VITVvi_vBlaCoriSeedless_v1.1_Primary_GcS988	manual	CDS	1514550	1514721	.	-	2	ID=VITVvi_vBlaCoriSeedless_v1.1_P988.ver1.1.g000002.t01.CDS_2;Parent=VITVvi_vBlaCoriSeedless_v1.1_P988.ver1.1.g000002.t01
VITVvi_vBlaCoriSeedless_v1.1_Primary_GcS988	manual	CDS	1514878	1514998	.	-	0	ID=VITVvi_vBlaCoriSeedless_v1.1_P988.ver1.1.g000002.t01.CDS_1;Parent=VITVvi_vBlaCoriSeedless_v1.1_P988.ver1.1.g000002.t01
VITVvi_vBlaCoriSeedless_v1.1_Primary_GcS988	manual	gene	1515480	1519313	.	-	.	ID=VITVvi_vBlaCoriSeedless_v1.1_P988.ver1.1.g000003;Description=PPR-containing protein;Sex=Female
VITVvi_vBlaCoriSeedless_v1.1_Primary_GcS988	manual	mRNA	1515480	1519313	.	-	.	Parent=VITVvi_vBlaCoriSeedless_v1.1_P988.ver1.1.g000003;ID=VITVvi_vBlaCoriSeedless_v1.1_P988.ver1.1.g000003.t01;protein_ID=VITVvi_vBlaCoriSeedless_v1.1_P988.ver1.1.g000003.p01
VITVvi_vBlaCoriSeedless_v1.1_Primary_GcS988	manual	exon	1515480	1515967	.	-	.	ID=VITVvi_vBlaCoriSeedless_v1.1_P988.ver1.1.g000003.t01.exon_5;Parent=VITVvi_vBlaCoriSeedless_v1.1_P988.ver1.1.g000003.t01
VITVvi_vBlaCoriSeedless_v1.1_Primary_GcS988	manual	intron	1515968	1518139	.	-	.	ID=VITVvi_vBlaCoriSeedless_v1.1_P988.ver1.1.g000003.t01.intron.1;Parent=VITVvi_vBlaCoriSeedless_v1.1_P988.ver1.1.g000003.t01
VITVvi_vBlaCoriSeedless_v1.1_Primary_GcS988	manual	exon	1518140	1518246	.	-	.	ID=VITVvi_vBlaCoriSeedless_v1.1_P988.ver1.1.g000003.t01.exon_4;Parent=VITVvi_vBlaCoriSeedless_v1.1_P988.ver1.1.g000003.t01
VITVvi_vBlaCoriSeedless_v1.1_Primary_GcS988	manual	intron	1518247	1518764	.	-	.	ID=VITVvi_vBlaCoriSeedless_v1.1_P988.ver1.1.g000003.t01.intron.2;Parent=VITVvi_vBlaCoriSeedless_v1.1_P988.ver1.1.g000003.t01
VITVvi_vBlaCoriSeedless_v1.1_Primary_GcS988	manual	exon	1518765	1518794	.	-	.	ID=VITVvi_vBlaCoriSeedless_v1.1_P988.ver1.1.g000003.t01.exon_3;Parent=VITVvi_vBlaCoriSeedless_v1.1_P988.ver1.1.g000003.t01
VITVvi_vBlaCoriSeedless_v1.1_Primary_GcS988	manual	intron	1518795	1518874	.	-	.	ID=VITVvi_vBlaCoriSeedless_v1.1_P988.ver1.1.g000003.t01.intron.3;Parent=VITVvi_vBlaCoriSeedless_v1.1_P988.ver1.1.g000003.t01
VITVvi_vBlaCoriSeedless_v1.1_Primary_GcS988	manual	exon	1518875	1519052	.	-	.	ID=VITVvi_vBlaCoriSeedless_v1.1_P988.ver1.1.g000003.t01.exon_2;Parent=VITVvi_vBlaCoriSeedless_v1.1_P988.ver1.1.g000003.t01
VITVvi_vBlaCoriSeedless_v1.1_Primary_GcS988	manual	intron	1519053	1519192	.	-	.	ID=VITVvi_vBlaCoriSeedless_v1.1_P988.ver1.1.g000003.t01.intron.4;Parent=VITVvi_vBlaCoriSeedless_v1.1_P988.ver1.1.g000003.t01
VITVvi_vBlaCoriSeedless_v1.1_Primary_GcS988	manual	exon	1519193	1519313	.	-	.	ID=VITVvi_vBlaCoriSeedless_v1.1_P988.ver1.1.g000003.t01.exon_1;Parent=VITVvi_vBlaCoriSeedless_v1.1_P988.ver1.1.g000003.t01
VITVvi_vBlaCoriSeedless_v1.1_Primary_GcS988	manual	CDS	1515480	1515967	.	-	2	ID=VITVvi_vBlaCoriSeedless_v1.1_P988.ver1.1.g000003.t01.CDS_5;Parent=VITVvi_vBlaCoriSeedless_v1.1_P988.ver1.1.g000003.t01
VITVvi_vBlaCoriSeedless_v1.1_Primary_GcS988	manual	CDS	1518140	1518246	.	-	1	ID=VITVvi_vBlaCoriSeedless_v1.1_P988.ver1.1.g000003.t01.CDS_4;Parent=VITVvi_vBlaCoriSeedless_v1.1_P988.ver1.1.g000003.t01
VITVvi_vBlaCoriSeedless_v1.1_Primary_GcS988	manual	CDS	1518765	1518794	.	-	1	ID=VITVvi_vBlaCoriSeedless_v1.1_P988.ver1.1.g000003.t01.CDS_3;Parent=VITVvi_vBlaCoriSeedless_v1.1_P988.ver1.1.g000003.t01
VITVvi_vBlaCoriSeedless_v1.1_Primary_GcS988	manual	CDS	1518875	1519052	.	-	2	ID=VITVvi_vBlaCoriSeedless_v1.1_P988.ver1.1.g000003.t01.CDS_2;Parent=VITVvi_vBlaCoriSeedless_v1.1_P988.ver1.1.g000003.t01
VITVvi_vBlaCoriSeedless_v1.1_Primary_GcS988	manual	CDS	1519193	1519313	.	-	0	ID=VITVvi_vBlaCoriSeedless_v1.1_P988.ver1.1.g000003.t01.CDS_1;Parent=VITVvi_vBlaCoriSeedless_v1.1_P988.ver1.1.g000003.t01
VITVvi_vBlaCoriSeedless_v1.1_Primary_GcS988	manual	gene	1525902	1528128	.	+	.	ID=VITVvi_vBlaCoriSeedless_v1.1_P988.ver1.1.g000004;Description=YABBY transcription factor;Sex=Female
VITVvi_vBlaCoriSeedless_v1.1_Primary_GcS988	manual	mRNA	1525902	1528128	.	+	.	Parent=VITVvi_vBlaCoriSeedless_v1.1_P988.ver1.1.g000004;ID=VITVvi_vBlaCoriSeedless_v1.1_P988.ver1.1.g000004.t01;protein_ID=VITVvi_vBlaCoriSeedless_v1.1_P988.ver1.1.g000004.p01
VITVvi_vBlaCoriSeedless_v1.1_Primary_GcS988	manual	exon	1525902	1525994	.	+	.	ID=VITVvi_vBlaCoriSeedless_v1.1_P988.ver1.1.g000004.t01.exon_1;Parent=VITVvi_vBlaCoriSeedless_v1.1_P988.ver1.1.g000004.t01
VITVvi_vBlaCoriSeedless_v1.1_Primary_GcS988	manual	intron	1525995	1526149	.	+	.	ID=VITVvi_vBlaCoriSeedless_v1.1_P988.ver1.1.g000004.t01.intron.1;Parent=VITVvi_vBlaCoriSeedless_v1.1_P988.ver1.1.g000004.t01
VITVvi_vBlaCoriSeedless_v1.1_Primary_GcS988	manual	exon	1526150	1526305	.	+	.	ID=VITVvi_vBlaCoriSeedless_v1.1_P988.ver1.1.g000004.t01.exon_2;Parent=VITVvi_vBlaCoriSeedless_v1.1_P988.ver1.1.g000004.t01
VITVvi_vBlaCoriSeedless_v1.1_Primary_GcS988	manual	intron	1526306	1526402	.	+	.	ID=VITVvi_vBlaCoriSeedless_v1.1_P988.ver1.1.g000004.t01.intron.2;Parent=VITVvi_vBlaCoriSeedless_v1.1_P988.ver1.1.g000004.t01
VITVvi_vBlaCoriSeedless_v1.1_Primary_GcS988	manual	exon	1526403	1526520	.	+	.	ID=VITVvi_vBlaCoriSeedless_v1.1_P988.ver1.1.g000004.t01.exon_3;Parent=VITVvi_vBlaCoriSeedless_v1.1_P988.ver1.1.g000004.t01
VITVvi_vBlaCoriSeedless_v1.1_Primary_GcS988	manual	intron	1526521	1527491	.	+	.	ID=VITVvi_vBlaCoriSeedless_v1.1_P988.ver1.1.g000004.t01.intron.3;Parent=VITVvi_vBlaCoriSeedless_v1.1_P988.ver1.1.g000004.t01
VITVvi_vBlaCoriSeedless_v1.1_Primary_GcS988	manual	exon	1527492	1527540	.	+	.	ID=VITVvi_vBlaCoriSeedless_v1.1_P988.ver1.1.g000004.t01.exon_4;Parent=VITVvi_vBlaCoriSeedless_v1.1_P988.ver1.1.g000004.t01
VITVvi_vBlaCoriSeedless_v1.1_Primary_GcS988	manual	intron	1527541	1527704	.	+	.	ID=VITVvi_vBlaCoriSeedless_v1.1_P988.ver1.1.g000004.t01.intron.4;Parent=VITVvi_vBlaCoriSeedless_v1.1_P988.ver1.1.g000004.t01
VITVvi_vBlaCoriSeedless_v1.1_Primary_GcS988	manual	exon	1527705	1527780	.	+	.	ID=VITVvi_vBlaCoriSeedless_v1.1_P988.ver1.1.g000004.t01.exon_5;Parent=VITVvi_vBlaCoriSeedless_v1.1_P988.ver1.1.g000004.t01
VITVvi_vBlaCoriSeedless_v1.1_Primary_GcS988	manual	intron	1527781	1527899	.	+	.	ID=VITVvi_vBlaCoriSeedless_v1.1_P988.ver1.1.g000004.t01.intron.5;Parent=VITVvi_vBlaCoriSeedless_v1.1_P988.ver1.1.g000004.t01
VITVvi_vBlaCoriSeedless_v1.1_Primary_GcS988	manual	exon	1527900	1527974	.	+	.	ID=VITVvi_vBlaCoriSeedless_v1.1_P988.ver1.1.g000004.t01.exon_6;Parent=VITVvi_vBlaCoriSeedless_v1.1_P988.ver1.1.g000004.t01
VITVvi_vBlaCoriSeedless_v1.1_Primary_GcS988	manual	intron	1527975	1528059	.	+	.	ID=VITVvi_vBlaCoriSeedless_v1.1_P988.ver1.1.g000004.t01.intron.6;Parent=VITVvi_vBlaCoriSeedless_v1.1_P988.ver1.1.g000004.t01
VITVvi_vBlaCoriSeedless_v1.1_Primary_GcS988	manual	exon	1528060	1528128	.	+	.	ID=VITVvi_vBlaCoriSeedless_v1.1_P988.ver1.1.g000004.t01.exon_7;Parent=VITVvi_vBlaCoriSeedless_v1.1_P988.ver1.1.g000004.t01
VITVvi_vBlaCoriSeedless_v1.1_Primary_GcS988	manual	CDS	1525902	1525994	.	+	0	ID=VITVvi_vBlaCoriSeedless_v1.1_P988.ver1.1.g000004.t01.CDS_1;Parent=VITVvi_vBlaCoriSeedless_v1.1_P988.ver1.1.g000004.t01
VITVvi_vBlaCoriSeedless_v1.1_Primary_GcS988	manual	CDS	1526150	1526305	.	+	0	ID=VITVvi_vBlaCoriSeedless_v1.1_P988.ver1.1.g000004.t01.CDS_2;Parent=VITVvi_vBlaCoriSeedless_v1.1_P988.ver1.1.g000004.t01
VITVvi_vBlaCoriSeedless_v1.1_Primary_GcS988	manual	CDS	1526403	1526520	.	+	0	ID=VITVvi_vBlaCoriSeedless_v1.1_P988.ver1.1.g000004.t01.CDS_3;Parent=VITVvi_vBlaCoriSeedless_v1.1_P988.ver1.1.g000004.t01
VITVvi_vBlaCoriSeedless_v1.1_Primary_GcS988	manual	CDS	1527492	1527540	.	+	2	ID=VITVvi_vBlaCoriSeedless_v1.1_P988.ver1.1.g000004.t01.CDS_4;Parent=VITVvi_vBlaCoriSeedless_v1.1_P988.ver1.1.g000004.t01
VITVvi_vBlaCoriSeedless_v1.1_Primary_GcS988	manual	CDS	1527705	1527780	.	+	1	ID=VITVvi_vBlaCoriSeedless_v1.1_P988.ver1.1.g000004.t01.CDS_5;Parent=VITVvi_vBlaCoriSeedless_v1.1_P988.ver1.1.g000004.t01
VITVvi_vBlaCoriSeedless_v1.1_Primary_GcS988	manual	CDS	1527900	1527974	.	+	0	ID=VITVvi_vBlaCoriSeedless_v1.1_P988.ver1.1.g000004.t01.CDS_6;Parent=VITVvi_vBlaCoriSeedless_v1.1_P988.ver1.1.g000004.t01
VITVvi_vBlaCoriSeedless_v1.1_Primary_GcS988	manual	CDS	1528060	1528128	.	+	0	ID=VITVvi_vBlaCoriSeedless_v1.1_P988.ver1.1.g000004.t01.CDS_7;Parent=VITVvi_vBlaCoriSeedless_v1.1_P988.ver1.1.g000004.t01
VITVvi_vBlaCoriSeedless_v1.1_Primary_GcS988	manual	gene	1534548	1538876	.	-	.	ID=VITVvi_vBlaCoriSeedless_v1.1_P988.ver1.1.g000005;Description=SKU5;Sex=Female
VITVvi_vBlaCoriSeedless_v1.1_Primary_GcS988	manual	mRNA	1534548	1538876	.	-	.	Parent=VITVvi_vBlaCoriSeedless_v1.1_P988.ver1.1.g000005;ID=VITVvi_vBlaCoriSeedless_v1.1_P988.ver1.1.g000005.t01;protein_ID=VITVvi_vBlaCoriSeedless_v1.1_P988.ver1.1.g000005.p01
VITVvi_vBlaCoriSeedless_v1.1_Primary_GcS988	manual	exon	1534548	1534650	.	-	.	ID=VITVvi_vBlaCoriSeedless_v1.1_P988.ver1.1.g000005.t01.exon_9;Parent=VITVvi_vBlaCoriSeedless_v1.1_P988.ver1.1.g000005.t01
VITVvi_vBlaCoriSeedless_v1.1_Primary_GcS988	manual	intron	1534651	1534738	.	-	.	ID=VITVvi_vBlaCoriSeedless_v1.1_P988.ver1.1.g000005.t01.intron.1;Parent=VITVvi_vBlaCoriSeedless_v1.1_P988.ver1.1.g000005.t01
VITVvi_vBlaCoriSeedless_v1.1_Primary_GcS988	manual	exon	1534739	1534938	.	-	.	ID=VITVvi_vBlaCoriSeedless_v1.1_P988.ver1.1.g000005.t01.exon_8;Parent=VITVvi_vBlaCoriSeedless_v1.1_P988.ver1.1.g000005.t01
VITVvi_vBlaCoriSeedless_v1.1_Primary_GcS988	manual	intron	1534939	1535619	.	-	.	ID=VITVvi_vBlaCoriSeedless_v1.1_P988.ver1.1.g000005.t01.intron.2;Parent=VITVvi_vBlaCoriSeedless_v1.1_P988.ver1.1.g000005.t01
VITVvi_vBlaCoriSeedless_v1.1_Primary_GcS988	manual	exon	1535620	1535698	.	-	.	ID=VITVvi_vBlaCoriSeedless_v1.1_P988.ver1.1.g000005.t01.exon_7;Parent=VITVvi_vBlaCoriSeedless_v1.1_P988.ver1.1.g000005.t01
VITVvi_vBlaCoriSeedless_v1.1_Primary_GcS988	manual	intron	1535699	1535793	.	-	.	ID=VITVvi_vBlaCoriSeedless_v1.1_P988.ver1.1.g000005.t01.intron.3;Parent=VITVvi_vBlaCoriSeedless_v1.1_P988.ver1.1.g000005.t01
VITVvi_vBlaCoriSeedless_v1.1_Primary_GcS988	manual	exon	1535794	1536159	.	-	.	ID=VITVvi_vBlaCoriSeedless_v1.1_P988.ver1.1.g000005.t01.exon_6;Parent=VITVvi_vBlaCoriSeedless_v1.1_P988.ver1.1.g000005.t01
VITVvi_vBlaCoriSeedless_v1.1_Primary_GcS988	manual	intron	1536160	1536603	.	-	.	ID=VITVvi_vBlaCoriSeedless_v1.1_P988.ver1.1.g000005.t01.intron.4;Parent=VITVvi_vBlaCoriSeedless_v1.1_P988.ver1.1.g000005.t01
VITVvi_vBlaCoriSeedless_v1.1_Primary_GcS988	manual	exon	1536604	1536970	.	-	.	ID=VITVvi_vBlaCoriSeedless_v1.1_P988.ver1.1.g000005.t01.exon_5;Parent=VITVvi_vBlaCoriSeedless_v1.1_P988.ver1.1.g000005.t01
VITVvi_vBlaCoriSeedless_v1.1_Primary_GcS988	manual	intron	1536971	1537735	.	-	.	ID=VITVvi_vBlaCoriSeedless_v1.1_P988.ver1.1.g000005.t01.intron.5;Parent=VITVvi_vBlaCoriSeedless_v1.1_P988.ver1.1.g000005.t01
VITVvi_vBlaCoriSeedless_v1.1_Primary_GcS988	manual	exon	1537736	1537874	.	-	.	ID=VITVvi_vBlaCoriSeedless_v1.1_P988.ver1.1.g000005.t01.exon_4;Parent=VITVvi_vBlaCoriSeedless_v1.1_P988.ver1.1.g000005.t01
VITVvi_vBlaCoriSeedless_v1.1_Primary_GcS988	manual	intron	1537875	1537989	.	-	.	ID=VITVvi_vBlaCoriSeedless_v1.1_P988.ver1.1.g000005.t01.intron.6;Parent=VITVvi_vBlaCoriSeedless_v1.1_P988.ver1.1.g000005.t01
VITVvi_vBlaCoriSeedless_v1.1_Primary_GcS988	manual	exon	1537990	1538260	.	-	.	ID=VITVvi_vBlaCoriSeedless_v1.1_P988.ver1.1.g000005.t01.exon_3;Parent=VITVvi_vBlaCoriSeedless_v1.1_P988.ver1.1.g000005.t01
VITVvi_vBlaCoriSeedless_v1.1_Primary_GcS988	manual	intron	1538261	1538343	.	-	.	ID=VITVvi_vBlaCoriSeedless_v1.1_P988.ver1.1.g000005.t01.intron.7;Parent=VITVvi_vBlaCoriSeedless_v1.1_P988.ver1.1.g000005.t01
VITVvi_vBlaCoriSeedless_v1.1_Primary_GcS988	manual	exon	1538344	1538453	.	-	.	ID=VITVvi_vBlaCoriSeedless_v1.1_P988.ver1.1.g000005.t01.exon_2;Parent=VITVvi_vBlaCoriSeedless_v1.1_P988.ver1.1.g000005.t01
VITVvi_vBlaCoriSeedless_v1.1_Primary_GcS988	manual	intron	1538454	1538735	.	-	.	ID=VITVvi_vBlaCoriSeedless_v1.1_P988.ver1.1.g000005.t01.intron.8;Parent=VITVvi_vBlaCoriSeedless_v1.1_P988.ver1.1.g000005.t01
VITVvi_vBlaCoriSeedless_v1.1_Primary_GcS988	manual	exon	1538736	1538876	.	-	.	ID=VITVvi_vBlaCoriSeedless_v1.1_P988.ver1.1.g000005.t01.exon_1;Parent=VITVvi_vBlaCoriSeedless_v1.1_P988.ver1.1.g000005.t01
VITVvi_vBlaCoriSeedless_v1.1_Primary_GcS988	manual	CDS	1534548	1534650	.	-	1	ID=VITVvi_vBlaCoriSeedless_v1.1_P988.ver1.1.g000005.t01.CDS_9;Parent=VITVvi_vBlaCoriSeedless_v1.1_P988.ver1.1.g000005.t01
VITVvi_vBlaCoriSeedless_v1.1_Primary_GcS988	manual	CDS	1534739	1534938	.	-	0	ID=VITVvi_vBlaCoriSeedless_v1.1_P988.ver1.1.g000005.t01.CDS_8;Parent=VITVvi_vBlaCoriSeedless_v1.1_P988.ver1.1.g000005.t01
VITVvi_vBlaCoriSeedless_v1.1_Primary_GcS988	manual	CDS	1535620	1535698	.	-	1	ID=VITVvi_vBlaCoriSeedless_v1.1_P988.ver1.1.g000005.t01.CDS_7;Parent=VITVvi_vBlaCoriSeedless_v1.1_P988.ver1.1.g000005.t01
VITVvi_vBlaCoriSeedless_v1.1_Primary_GcS988	manual	CDS	1535794	1536159	.	-	1	ID=VITVvi_vBlaCoriSeedless_v1.1_P988.ver1.1.g000005.t01.CDS_6;Parent=VITVvi_vBlaCoriSeedless_v1.1_P988.ver1.1.g000005.t01
VITVvi_vBlaCoriSeedless_v1.1_Primary_GcS988	manual	CDS	1536604	1536970	.	-	2	ID=VITVvi_vBlaCoriSeedless_v1.1_P988.ver1.1.g000005.t01.CDS_5;Parent=VITVvi_vBlaCoriSeedless_v1.1_P988.ver1.1.g000005.t01
VITVvi_vBlaCoriSeedless_v1.1_Primary_GcS988	manual	CDS	1537736	1537874	.	-	0	ID=VITVvi_vBlaCoriSeedless_v1.1_P988.ver1.1.g000005.t01.CDS_4;Parent=VITVvi_vBlaCoriSeedless_v1.1_P988.ver1.1.g000005.t01
VITVvi_vBlaCoriSeedless_v1.1_Primary_GcS988	manual	CDS	1537990	1538260	.	-	1	ID=VITVvi_vBlaCoriSeedless_v1.1_P988.ver1.1.g000005.t01.CDS_3;Parent=VITVvi_vBlaCoriSeedless_v1.1_P988.ver1.1.g000005.t01
VITVvi_vBlaCoriSeedless_v1.1_Primary_GcS988	manual	CDS	1538344	1538453	.	-	0	ID=VITVvi_vBlaCoriSeedless_v1.1_P988.ver1.1.g000005.t01.CDS_2;Parent=VITVvi_vBlaCoriSeedless_v1.1_P988.ver1.1.g000005.t01
VITVvi_vBlaCoriSeedless_v1.1_Primary_GcS988	manual	CDS	1538736	1538876	.	-	0	ID=VITVvi_vBlaCoriSeedless_v1.1_P988.ver1.1.g000005.t01.CDS_1;Parent=VITVvi_vBlaCoriSeedless_v1.1_P988.ver1.1.g000005.t01
VITVvi_vBlaCoriSeedless_v1.1_Primary_GcS988	manual	gene	1543676	1547467	.	-	.	ID=VITVvi_vBlaCoriSeedless_v1.1_P988.ver1.1.g000006;Description=Beta fructafuranosidase;Sex=Female
VITVvi_vBlaCoriSeedless_v1.1_Primary_GcS988	manual	mRNA	1543676	1547467	.	-	.	Parent=VITVvi_vBlaCoriSeedless_v1.1_P988.ver1.1.g000006;ID=VITVvi_vBlaCoriSeedless_v1.1_P988.ver1.1.g000006.t01;protein_ID=VITVvi_vBlaCoriSeedless_v1.1_P988.ver1.1.g000006.p01
VITVvi_vBlaCoriSeedless_v1.1_Primary_GcS988	manual	exon	1543676	1543879	.	-	.	ID=VITVvi_vBlaCoriSeedless_v1.1_P988.ver1.1.g000006.t01.exon_6;Parent=VITVvi_vBlaCoriSeedless_v1.1_P988.ver1.1.g000006.t01
VITVvi_vBlaCoriSeedless_v1.1_Primary_GcS988	manual	intron	1543880	1543959	.	-	.	ID=VITVvi_vBlaCoriSeedless_v1.1_P988.ver1.1.g000006.t01.intron.1;Parent=VITVvi_vBlaCoriSeedless_v1.1_P988.ver1.1.g000006.t01
VITVvi_vBlaCoriSeedless_v1.1_Primary_GcS988	manual	exon	1543960	1544047	.	-	.	ID=VITVvi_vBlaCoriSeedless_v1.1_P988.ver1.1.g000006.t01.exon_5;Parent=VITVvi_vBlaCoriSeedless_v1.1_P988.ver1.1.g000006.t01
VITVvi_vBlaCoriSeedless_v1.1_Primary_GcS988	manual	intron	1544048	1544130	.	-	.	ID=VITVvi_vBlaCoriSeedless_v1.1_P988.ver1.1.g000006.t01.intron.2;Parent=VITVvi_vBlaCoriSeedless_v1.1_P988.ver1.1.g000006.t01
VITVvi_vBlaCoriSeedless_v1.1_Primary_GcS988	manual	exon	1544131	1544366	.	-	.	ID=VITVvi_vBlaCoriSeedless_v1.1_P988.ver1.1.g000006.t01.exon_4;Parent=VITVvi_vBlaCoriSeedless_v1.1_P988.ver1.1.g000006.t01
VITVvi_vBlaCoriSeedless_v1.1_Primary_GcS988	manual	intron	1544367	1544459	.	-	.	ID=VITVvi_vBlaCoriSeedless_v1.1_P988.ver1.1.g000006.t01.intron.3;Parent=VITVvi_vBlaCoriSeedless_v1.1_P988.ver1.1.g000006.t01
VITVvi_vBlaCoriSeedless_v1.1_Primary_GcS988	manual	exon	1544460	1544621	.	-	.	ID=VITVvi_vBlaCoriSeedless_v1.1_P988.ver1.1.g000006.t01.exon_3;Parent=VITVvi_vBlaCoriSeedless_v1.1_P988.ver1.1.g000006.t01
VITVvi_vBlaCoriSeedless_v1.1_Primary_GcS988	manual	intron	1544622	1544720	.	-	.	ID=VITVvi_vBlaCoriSeedless_v1.1_P988.ver1.1.g000006.t01.intron.4;Parent=VITVvi_vBlaCoriSeedless_v1.1_P988.ver1.1.g000006.t01
VITVvi_vBlaCoriSeedless_v1.1_Primary_GcS988	manual	exon	1544721	1545577	.	-	.	ID=VITVvi_vBlaCoriSeedless_v1.1_P988.ver1.1.g000006.t01.exon_2;Parent=VITVvi_vBlaCoriSeedless_v1.1_P988.ver1.1.g000006.t01
VITVvi_vBlaCoriSeedless_v1.1_Primary_GcS988	manual	intron	1545578	1547028	.	-	.	ID=VITVvi_vBlaCoriSeedless_v1.1_P988.ver1.1.g000006.t01.intron.5;Parent=VITVvi_vBlaCoriSeedless_v1.1_P988.ver1.1.g000006.t01
VITVvi_vBlaCoriSeedless_v1.1_Primary_GcS988	manual	exon	1547029	1547467	.	-	.	ID=VITVvi_vBlaCoriSeedless_v1.1_P988.ver1.1.g000006.t01.exon_1;Parent=VITVvi_vBlaCoriSeedless_v1.1_P988.ver1.1.g000006.t01
VITVvi_vBlaCoriSeedless_v1.1_Primary_GcS988	manual	CDS	1543676	1543879	.	-	0	ID=VITVvi_vBlaCoriSeedless_v1.1_P988.ver1.1.g000006.t01.CDS_6;Parent=VITVvi_vBlaCoriSeedless_v1.1_P988.ver1.1.g000006.t01
VITVvi_vBlaCoriSeedless_v1.1_Primary_GcS988	manual	CDS	1543960	1544047	.	-	1	ID=VITVvi_vBlaCoriSeedless_v1.1_P988.ver1.1.g000006.t01.CDS_5;Parent=VITVvi_vBlaCoriSeedless_v1.1_P988.ver1.1.g000006.t01
VITVvi_vBlaCoriSeedless_v1.1_Primary_GcS988	manual	CDS	1544131	1544366	.	-	0	ID=VITVvi_vBlaCoriSeedless_v1.1_P988.ver1.1.g000006.t01.CDS_4;Parent=VITVvi_vBlaCoriSeedless_v1.1_P988.ver1.1.g000006.t01
VITVvi_vBlaCoriSeedless_v1.1_Primary_GcS988	manual	CDS	1544460	1544621	.	-	0	ID=VITVvi_vBlaCoriSeedless_v1.1_P988.ver1.1.g000006.t01.CDS_3;Parent=VITVvi_vBlaCoriSeedless_v1.1_P988.ver1.1.g000006.t01
VITVvi_vBlaCoriSeedless_v1.1_Primary_GcS988	manual	CDS	1544721	1545577	.	-	2	ID=VITVvi_vBlaCoriSeedless_v1.1_P988.ver1.1.g000006.t01.CDS_2;Parent=VITVvi_vBlaCoriSeedless_v1.1_P988.ver1.1.g000006.t01
VITVvi_vBlaCoriSeedless_v1.1_Primary_GcS988	manual	CDS	1547029	1547467	.	-	0	ID=VITVvi_vBlaCoriSeedless_v1.1_P988.ver1.1.g000006.t01.CDS_1;Parent=VITVvi_vBlaCoriSeedless_v1.1_P988.ver1.1.g000006.t01
VITVvi_vBlaCoriSeedless_v1.1_Primary_GcS988	manual	gene	1548861	1558458	.	-	.	ID=VITVvi_vBlaCoriSeedless_v1.1_P988.ver1.1.g000007;Description=Aldolase;Sex=Female
VITVvi_vBlaCoriSeedless_v1.1_Primary_GcS988	manual	mRNA	1548861	1558458	.	-	.	Parent=VITVvi_vBlaCoriSeedless_v1.1_P988.ver1.1.g000007;ID=VITVvi_vBlaCoriSeedless_v1.1_P988.ver1.1.g000007.t01;protein_ID=VITVvi_vBlaCoriSeedless_v1.1_P988.ver1.1.g000007.p01
VITVvi_vBlaCoriSeedless_v1.1_Primary_GcS988	manual	exon	1548861	1549007	.	-	.	ID=VITVvi_vBlaCoriSeedless_v1.1_P988.ver1.1.g000007.t01.exon_13;Parent=VITVvi_vBlaCoriSeedless_v1.1_P988.ver1.1.g000007.t01
VITVvi_vBlaCoriSeedless_v1.1_Primary_GcS988	manual	intron	1549008	1550348	.	-	.	ID=VITVvi_vBlaCoriSeedless_v1.1_P988.ver1.1.g000007.t01.intron.1;Parent=VITVvi_vBlaCoriSeedless_v1.1_P988.ver1.1.g000007.t01
VITVvi_vBlaCoriSeedless_v1.1_Primary_GcS988	manual	exon	1550349	1550484	.	-	.	ID=VITVvi_vBlaCoriSeedless_v1.1_P988.ver1.1.g000007.t01.exon_12;Parent=VITVvi_vBlaCoriSeedless_v1.1_P988.ver1.1.g000007.t01
VITVvi_vBlaCoriSeedless_v1.1_Primary_GcS988	manual	intron	1550485	1550585	.	-	.	ID=VITVvi_vBlaCoriSeedless_v1.1_P988.ver1.1.g000007.t01.intron.2;Parent=VITVvi_vBlaCoriSeedless_v1.1_P988.ver1.1.g000007.t01
VITVvi_vBlaCoriSeedless_v1.1_Primary_GcS988	manual	exon	1550586	1550683	.	-	.	ID=VITVvi_vBlaCoriSeedless_v1.1_P988.ver1.1.g000007.t01.exon_11;Parent=VITVvi_vBlaCoriSeedless_v1.1_P988.ver1.1.g000007.t01
VITVvi_vBlaCoriSeedless_v1.1_Primary_GcS988	manual	intron	1550684	1552932	.	-	.	ID=VITVvi_vBlaCoriSeedless_v1.1_P988.ver1.1.g000007.t01.intron.3;Parent=VITVvi_vBlaCoriSeedless_v1.1_P988.ver1.1.g000007.t01
VITVvi_vBlaCoriSeedless_v1.1_Primary_GcS988	manual	exon	1552933	1553010	.	-	.	ID=VITVvi_vBlaCoriSeedless_v1.1_P988.ver1.1.g000007.t01.exon_10;Parent=VITVvi_vBlaCoriSeedless_v1.1_P988.ver1.1.g000007.t01
VITVvi_vBlaCoriSeedless_v1.1_Primary_GcS988	manual	intron	1553011	1553090	.	-	.	ID=VITVvi_vBlaCoriSeedless_v1.1_P988.ver1.1.g000007.t01.intron.4;Parent=VITVvi_vBlaCoriSeedless_v1.1_P988.ver1.1.g000007.t01
VITVvi_vBlaCoriSeedless_v1.1_Primary_GcS988	manual	exon	1553091	1553160	.	-	.	ID=VITVvi_vBlaCoriSeedless_v1.1_P988.ver1.1.g000007.t01.exon_9;Parent=VITVvi_vBlaCoriSeedless_v1.1_P988.ver1.1.g000007.t01
VITVvi_vBlaCoriSeedless_v1.1_Primary_GcS988	manual	intron	1553161	1554681	.	-	.	ID=VITVvi_vBlaCoriSeedless_v1.1_P988.ver1.1.g000007.t01.intron.5;Parent=VITVvi_vBlaCoriSeedless_v1.1_P988.ver1.1.g000007.t01
VITVvi_vBlaCoriSeedless_v1.1_Primary_GcS988	manual	exon	1554682	1554746	.	-	.	ID=VITVvi_vBlaCoriSeedless_v1.1_P988.ver1.1.g000007.t01.exon_8;Parent=VITVvi_vBlaCoriSeedless_v1.1_P988.ver1.1.g000007.t01
VITVvi_vBlaCoriSeedless_v1.1_Primary_GcS988	manual	intron	1554747	1554832	.	-	.	ID=VITVvi_vBlaCoriSeedless_v1.1_P988.ver1.1.g000007.t01.intron.6;Parent=VITVvi_vBlaCoriSeedless_v1.1_P988.ver1.1.g000007.t01
VITVvi_vBlaCoriSeedless_v1.1_Primary_GcS988	manual	exon	1554833	1554913	.	-	.	ID=VITVvi_vBlaCoriSeedless_v1.1_P988.ver1.1.g000007.t01.exon_7;Parent=VITVvi_vBlaCoriSeedless_v1.1_P988.ver1.1.g000007.t01
VITVvi_vBlaCoriSeedless_v1.1_Primary_GcS988	manual	intron	1554914	1557232	.	-	.	ID=VITVvi_vBlaCoriSeedless_v1.1_P988.ver1.1.g000007.t01.intron.7;Parent=VITVvi_vBlaCoriSeedless_v1.1_P988.ver1.1.g000007.t01
VITVvi_vBlaCoriSeedless_v1.1_Primary_GcS988	manual	exon	1557233	1557337	.	-	.	ID=VITVvi_vBlaCoriSeedless_v1.1_P988.ver1.1.g000007.t01.exon_6;Parent=VITVvi_vBlaCoriSeedless_v1.1_P988.ver1.1.g000007.t01
VITVvi_vBlaCoriSeedless_v1.1_Primary_GcS988	manual	intron	1557338	1557410	.	-	.	ID=VITVvi_vBlaCoriSeedless_v1.1_P988.ver1.1.g000007.t01.intron.8;Parent=VITVvi_vBlaCoriSeedless_v1.1_P988.ver1.1.g000007.t01
VITVvi_vBlaCoriSeedless_v1.1_Primary_GcS988	manual	exon	1557411	1557494	.	-	.	ID=VITVvi_vBlaCoriSeedless_v1.1_P988.ver1.1.g000007.t01.exon_5;Parent=VITVvi_vBlaCoriSeedless_v1.1_P988.ver1.1.g000007.t01
VITVvi_vBlaCoriSeedless_v1.1_Primary_GcS988	manual	intron	1557495	1557590	.	-	.	ID=VITVvi_vBlaCoriSeedless_v1.1_P988.ver1.1.g000007.t01.intron.9;Parent=VITVvi_vBlaCoriSeedless_v1.1_P988.ver1.1.g000007.t01
VITVvi_vBlaCoriSeedless_v1.1_Primary_GcS988	manual	exon	1557591	1557666	.	-	.	ID=VITVvi_vBlaCoriSeedless_v1.1_P988.ver1.1.g000007.t01.exon_4;Parent=VITVvi_vBlaCoriSeedless_v1.1_P988.ver1.1.g000007.t01
VITVvi_vBlaCoriSeedless_v1.1_Primary_GcS988	manual	intron	1557667	1558050	.	-	.	ID=VITVvi_vBlaCoriSeedless_v1.1_P988.ver1.1.g000007.t01.intron.10;Parent=VITVvi_vBlaCoriSeedless_v1.1_P988.ver1.1.g000007.t01
VITVvi_vBlaCoriSeedless_v1.1_Primary_GcS988	manual	exon	1558051	1558129	.	-	.	ID=VITVvi_vBlaCoriSeedless_v1.1_P988.ver1.1.g000007.t01.exon_3;Parent=VITVvi_vBlaCoriSeedless_v1.1_P988.ver1.1.g000007.t01
VITVvi_vBlaCoriSeedless_v1.1_Primary_GcS988	manual	intron	1558130	1558218	.	-	.	ID=VITVvi_vBlaCoriSeedless_v1.1_P988.ver1.1.g000007.t01.intron.11;Parent=VITVvi_vBlaCoriSeedless_v1.1_P988.ver1.1.g000007.t01
VITVvi_vBlaCoriSeedless_v1.1_Primary_GcS988	manual	exon	1558219	1558333	.	-	.	ID=VITVvi_vBlaCoriSeedless_v1.1_P988.ver1.1.g000007.t01.exon_2;Parent=VITVvi_vBlaCoriSeedless_v1.1_P988.ver1.1.g000007.t01
VITVvi_vBlaCoriSeedless_v1.1_Primary_GcS988	manual	intron	1558334	1558401	.	-	.	ID=VITVvi_vBlaCoriSeedless_v1.1_P988.ver1.1.g000007.t01.intron.12;Parent=VITVvi_vBlaCoriSeedless_v1.1_P988.ver1.1.g000007.t01
VITVvi_vBlaCoriSeedless_v1.1_Primary_GcS988	manual	exon	1558402	1558458	.	-	.	ID=VITVvi_vBlaCoriSeedless_v1.1_P988.ver1.1.g000007.t01.exon_1;Parent=VITVvi_vBlaCoriSeedless_v1.1_P988.ver1.1.g000007.t01
VITVvi_vBlaCoriSeedless_v1.1_Primary_GcS988	manual	CDS	1548861	1549007	.	-	0	ID=VITVvi_vBlaCoriSeedless_v1.1_P988.ver1.1.g000007.t01.CDS_13;Parent=VITVvi_vBlaCoriSeedless_v1.1_P988.ver1.1.g000007.t01
VITVvi_vBlaCoriSeedless_v1.1_Primary_GcS988	manual	CDS	1550349	1550484	.	-	1	ID=VITVvi_vBlaCoriSeedless_v1.1_P988.ver1.1.g000007.t01.CDS_12;Parent=VITVvi_vBlaCoriSeedless_v1.1_P988.ver1.1.g000007.t01
VITVvi_vBlaCoriSeedless_v1.1_Primary_GcS988	manual	CDS	1550586	1550683	.	-	0	ID=VITVvi_vBlaCoriSeedless_v1.1_P988.ver1.1.g000007.t01.CDS_11;Parent=VITVvi_vBlaCoriSeedless_v1.1_P988.ver1.1.g000007.t01
VITVvi_vBlaCoriSeedless_v1.1_Primary_GcS988	manual	CDS	1552933	1553010	.	-	0	ID=VITVvi_vBlaCoriSeedless_v1.1_P988.ver1.1.g000007.t01.CDS_10;Parent=VITVvi_vBlaCoriSeedless_v1.1_P988.ver1.1.g000007.t01
VITVvi_vBlaCoriSeedless_v1.1_Primary_GcS988	manual	CDS	1553091	1553160	.	-	1	ID=VITVvi_vBlaCoriSeedless_v1.1_P988.ver1.1.g000007.t01.CDS_9;Parent=VITVvi_vBlaCoriSeedless_v1.1_P988.ver1.1.g000007.t01
VITVvi_vBlaCoriSeedless_v1.1_Primary_GcS988	manual	CDS	1554682	1554746	.	-	0	ID=VITVvi_vBlaCoriSeedless_v1.1_P988.ver1.1.g000007.t01.CDS_8;Parent=VITVvi_vBlaCoriSeedless_v1.1_P988.ver1.1.g000007.t01
VITVvi_vBlaCoriSeedless_v1.1_Primary_GcS988	manual	CDS	1554833	1554913	.	-	0	ID=VITVvi_vBlaCoriSeedless_v1.1_P988.ver1.1.g000007.t01.CDS_7;Parent=VITVvi_vBlaCoriSeedless_v1.1_P988.ver1.1.g000007.t01
VITVvi_vBlaCoriSeedless_v1.1_Primary_GcS988	manual	CDS	1557233	1557337	.	-	0	ID=VITVvi_vBlaCoriSeedless_v1.1_P988.ver1.1.g000007.t01.CDS_6;Parent=VITVvi_vBlaCoriSeedless_v1.1_P988.ver1.1.g000007.t01
VITVvi_vBlaCoriSeedless_v1.1_Primary_GcS988	manual	CDS	1557411	1557494	.	-	0	ID=VITVvi_vBlaCoriSeedless_v1.1_P988.ver1.1.g000007.t01.CDS_5;Parent=VITVvi_vBlaCoriSeedless_v1.1_P988.ver1.1.g000007.t01
VITVvi_vBlaCoriSeedless_v1.1_Primary_GcS988	manual	CDS	1557591	1557666	.	-	1	ID=VITVvi_vBlaCoriSeedless_v1.1_P988.ver1.1.g000007.t01.CDS_4;Parent=VITVvi_vBlaCoriSeedless_v1.1_P988.ver1.1.g000007.t01
VITVvi_vBlaCoriSeedless_v1.1_Primary_GcS988	manual	CDS	1558051	1558129	.	-	2	ID=VITVvi_vBlaCoriSeedless_v1.1_P988.ver1.1.g000007.t01.CDS_3;Parent=VITVvi_vBlaCoriSeedless_v1.1_P988.ver1.1.g000007.t01
VITVvi_vBlaCoriSeedless_v1.1_Primary_GcS988	manual	CDS	1558219	1558333	.	-	0	ID=VITVvi_vBlaCoriSeedless_v1.1_P988.ver1.1.g000007.t01.CDS_2;Parent=VITVvi_vBlaCoriSeedless_v1.1_P988.ver1.1.g000007.t01
VITVvi_vBlaCoriSeedless_v1.1_Primary_GcS988	manual	CDS	1558402	1558458	.	-	0	ID=VITVvi_vBlaCoriSeedless_v1.1_P988.ver1.1.g000007.t01.CDS_1;Parent=VITVvi_vBlaCoriSeedless_v1.1_P988.ver1.1.g000007.t01
VITVvi_vBlaCoriSeedless_v1.1_Primary_GcS988	manual	gene	1559625	1561974	.	-	.	ID=VITVvi_vBlaCoriSeedless_v1.1_P988.ver1.1.g000008;Description=TPP;Sex=Female
VITVvi_vBlaCoriSeedless_v1.1_Primary_GcS988	manual	mRNA	1559625	1561974	.	-	.	Parent=VITVvi_vBlaCoriSeedless_v1.1_P988.ver1.1.g000008;ID=VITVvi_vBlaCoriSeedless_v1.1_P988.ver1.1.g000008.t01;protein_ID=VITVvi_vBlaCoriSeedless_v1.1_P988.ver1.1.g000008.p01
VITVvi_vBlaCoriSeedless_v1.1_Primary_GcS988	manual	exon	1559625	1559702	.	-	.	ID=VITVvi_vBlaCoriSeedless_v1.1_P988.ver1.1.g000008.t01.exon_11;Parent=VITVvi_vBlaCoriSeedless_v1.1_P988.ver1.1.g000008.t01
VITVvi_vBlaCoriSeedless_v1.1_Primary_GcS988	manual	intron	1559703	1559804	.	-	.	ID=VITVvi_vBlaCoriSeedless_v1.1_P988.ver1.1.g000008.t01.intron.1;Parent=VITVvi_vBlaCoriSeedless_v1.1_P988.ver1.1.g000008.t01
VITVvi_vBlaCoriSeedless_v1.1_Primary_GcS988	manual	exon	1559805	1559897	.	-	.	ID=VITVvi_vBlaCoriSeedless_v1.1_P988.ver1.1.g000008.t01.exon_10;Parent=VITVvi_vBlaCoriSeedless_v1.1_P988.ver1.1.g000008.t01
VITVvi_vBlaCoriSeedless_v1.1_Primary_GcS988	manual	intron	1559898	1559995	.	-	.	ID=VITVvi_vBlaCoriSeedless_v1.1_P988.ver1.1.g000008.t01.intron.2;Parent=VITVvi_vBlaCoriSeedless_v1.1_P988.ver1.1.g000008.t01
VITVvi_vBlaCoriSeedless_v1.1_Primary_GcS988	manual	exon	1559996	1560066	.	-	.	ID=VITVvi_vBlaCoriSeedless_v1.1_P988.ver1.1.g000008.t01.exon_9;Parent=VITVvi_vBlaCoriSeedless_v1.1_P988.ver1.1.g000008.t01
VITVvi_vBlaCoriSeedless_v1.1_Primary_GcS988	manual	intron	1560067	1560153	.	-	.	ID=VITVvi_vBlaCoriSeedless_v1.1_P988.ver1.1.g000008.t01.intron.3;Parent=VITVvi_vBlaCoriSeedless_v1.1_P988.ver1.1.g000008.t01
VITVvi_vBlaCoriSeedless_v1.1_Primary_GcS988	manual	exon	1560154	1560223	.	-	.	ID=VITVvi_vBlaCoriSeedless_v1.1_P988.ver1.1.g000008.t01.exon_8;Parent=VITVvi_vBlaCoriSeedless_v1.1_P988.ver1.1.g000008.t01
VITVvi_vBlaCoriSeedless_v1.1_Primary_GcS988	manual	intron	1560224	1560336	.	-	.	ID=VITVvi_vBlaCoriSeedless_v1.1_P988.ver1.1.g000008.t01.intron.4;Parent=VITVvi_vBlaCoriSeedless_v1.1_P988.ver1.1.g000008.t01
VITVvi_vBlaCoriSeedless_v1.1_Primary_GcS988	manual	exon	1560337	1560414	.	-	.	ID=VITVvi_vBlaCoriSeedless_v1.1_P988.ver1.1.g000008.t01.exon_7;Parent=VITVvi_vBlaCoriSeedless_v1.1_P988.ver1.1.g000008.t01
VITVvi_vBlaCoriSeedless_v1.1_Primary_GcS988	manual	intron	1560415	1560531	.	-	.	ID=VITVvi_vBlaCoriSeedless_v1.1_P988.ver1.1.g000008.t01.intron.5;Parent=VITVvi_vBlaCoriSeedless_v1.1_P988.ver1.1.g000008.t01
VITVvi_vBlaCoriSeedless_v1.1_Primary_GcS988	manual	exon	1560532	1560633	.	-	.	ID=VITVvi_vBlaCoriSeedless_v1.1_P988.ver1.1.g000008.t01.exon_6;Parent=VITVvi_vBlaCoriSeedless_v1.1_P988.ver1.1.g000008.t01
VITVvi_vBlaCoriSeedless_v1.1_Primary_GcS988	manual	intron	1560634	1560740	.	-	.	ID=VITVvi_vBlaCoriSeedless_v1.1_P988.ver1.1.g000008.t01.intron.6;Parent=VITVvi_vBlaCoriSeedless_v1.1_P988.ver1.1.g000008.t01
VITVvi_vBlaCoriSeedless_v1.1_Primary_GcS988	manual	exon	1560741	1560797	.	-	.	ID=VITVvi_vBlaCoriSeedless_v1.1_P988.ver1.1.g000008.t01.exon_5;Parent=VITVvi_vBlaCoriSeedless_v1.1_P988.ver1.1.g000008.t01
VITVvi_vBlaCoriSeedless_v1.1_Primary_GcS988	manual	intron	1560798	1560979	.	-	.	ID=VITVvi_vBlaCoriSeedless_v1.1_P988.ver1.1.g000008.t01.intron.7;Parent=VITVvi_vBlaCoriSeedless_v1.1_P988.ver1.1.g000008.t01
VITVvi_vBlaCoriSeedless_v1.1_Primary_GcS988	manual	exon	1560980	1561105	.	-	.	ID=VITVvi_vBlaCoriSeedless_v1.1_P988.ver1.1.g000008.t01.exon_4;Parent=VITVvi_vBlaCoriSeedless_v1.1_P988.ver1.1.g000008.t01
VITVvi_vBlaCoriSeedless_v1.1_Primary_GcS988	manual	intron	1561106	1561237	.	-	.	ID=VITVvi_vBlaCoriSeedless_v1.1_P988.ver1.1.g000008.t01.intron.8;Parent=VITVvi_vBlaCoriSeedless_v1.1_P988.ver1.1.g000008.t01
VITVvi_vBlaCoriSeedless_v1.1_Primary_GcS988	manual	exon	1561238	1561309	.	-	.	ID=VITVvi_vBlaCoriSeedless_v1.1_P988.ver1.1.g000008.t01.exon_3;Parent=VITVvi_vBlaCoriSeedless_v1.1_P988.ver1.1.g000008.t01
VITVvi_vBlaCoriSeedless_v1.1_Primary_GcS988	manual	intron	1561310	1561405	.	-	.	ID=VITVvi_vBlaCoriSeedless_v1.1_P988.ver1.1.g000008.t01.intron.9;Parent=VITVvi_vBlaCoriSeedless_v1.1_P988.ver1.1.g000008.t01
VITVvi_vBlaCoriSeedless_v1.1_Primary_GcS988	manual	exon	1561406	1561546	.	-	.	ID=VITVvi_vBlaCoriSeedless_v1.1_P988.ver1.1.g000008.t01.exon_2;Parent=VITVvi_vBlaCoriSeedless_v1.1_P988.ver1.1.g000008.t01
VITVvi_vBlaCoriSeedless_v1.1_Primary_GcS988	manual	intron	1561547	1561680	.	-	.	ID=VITVvi_vBlaCoriSeedless_v1.1_P988.ver1.1.g000008.t01.intron.10;Parent=VITVvi_vBlaCoriSeedless_v1.1_P988.ver1.1.g000008.t01
VITVvi_vBlaCoriSeedless_v1.1_Primary_GcS988	manual	exon	1561681	1561974	.	-	.	ID=VITVvi_vBlaCoriSeedless_v1.1_P988.ver1.1.g000008.t01.exon_1;Parent=VITVvi_vBlaCoriSeedless_v1.1_P988.ver1.1.g000008.t01
VITVvi_vBlaCoriSeedless_v1.1_Primary_GcS988	manual	CDS	1559625	1559702	.	-	0	ID=VITVvi_vBlaCoriSeedless_v1.1_P988.ver1.1.g000008.t01.CDS_11;Parent=VITVvi_vBlaCoriSeedless_v1.1_P988.ver1.1.g000008.t01
VITVvi_vBlaCoriSeedless_v1.1_Primary_GcS988	manual	CDS	1559805	1559897	.	-	0	ID=VITVvi_vBlaCoriSeedless_v1.1_P988.ver1.1.g000008.t01.CDS_10;Parent=VITVvi_vBlaCoriSeedless_v1.1_P988.ver1.1.g000008.t01
VITVvi_vBlaCoriSeedless_v1.1_Primary_GcS988	manual	CDS	1559996	1560066	.	-	2	ID=VITVvi_vBlaCoriSeedless_v1.1_P988.ver1.1.g000008.t01.CDS_9;Parent=VITVvi_vBlaCoriSeedless_v1.1_P988.ver1.1.g000008.t01
VITVvi_vBlaCoriSeedless_v1.1_Primary_GcS988	manual	CDS	1560154	1560223	.	-	0	ID=VITVvi_vBlaCoriSeedless_v1.1_P988.ver1.1.g000008.t01.CDS_8;Parent=VITVvi_vBlaCoriSeedless_v1.1_P988.ver1.1.g000008.t01
VITVvi_vBlaCoriSeedless_v1.1_Primary_GcS988	manual	CDS	1560337	1560414	.	-	0	ID=VITVvi_vBlaCoriSeedless_v1.1_P988.ver1.1.g000008.t01.CDS_7;Parent=VITVvi_vBlaCoriSeedless_v1.1_P988.ver1.1.g000008.t01
VITVvi_vBlaCoriSeedless_v1.1_Primary_GcS988	manual	CDS	1560532	1560633	.	-	0	ID=VITVvi_vBlaCoriSeedless_v1.1_P988.ver1.1.g000008.t01.CDS_6;Parent=VITVvi_vBlaCoriSeedless_v1.1_P988.ver1.1.g000008.t01
VITVvi_vBlaCoriSeedless_v1.1_Primary_GcS988	manual	CDS	1560741	1560797	.	-	0	ID=VITVvi_vBlaCoriSeedless_v1.1_P988.ver1.1.g000008.t01.CDS_5;Parent=VITVvi_vBlaCoriSeedless_v1.1_P988.ver1.1.g000008.t01
VITVvi_vBlaCoriSeedless_v1.1_Primary_GcS988	manual	CDS	1560980	1561105	.	-	0	ID=VITVvi_vBlaCoriSeedless_v1.1_P988.ver1.1.g000008.t01.CDS_4;Parent=VITVvi_vBlaCoriSeedless_v1.1_P988.ver1.1.g000008.t01
VITVvi_vBlaCoriSeedless_v1.1_Primary_GcS988	manual	CDS	1561238	1561309	.	-	0	ID=VITVvi_vBlaCoriSeedless_v1.1_P988.ver1.1.g000008.t01.CDS_3;Parent=VITVvi_vBlaCoriSeedless_v1.1_P988.ver1.1.g000008.t01
VITVvi_vBlaCoriSeedless_v1.1_Primary_GcS988	manual	CDS	1561406	1561546	.	-	0	ID=VITVvi_vBlaCoriSeedless_v1.1_P988.ver1.1.g000008.t01.CDS_2;Parent=VITVvi_vBlaCoriSeedless_v1.1_P988.ver1.1.g000008.t01
VITVvi_vBlaCoriSeedless_v1.1_Primary_GcS988	manual	CDS	1561681	1561974	.	-	0	ID=VITVvi_vBlaCoriSeedless_v1.1_P988.ver1.1.g000008.t01.CDS_1;Parent=VITVvi_vBlaCoriSeedless_v1.1_P988.ver1.1.g000008.t01
VITVvi_vBlaCoriSeedless_v1.1_Primary_GcS988	manual	gene	1575124	1575802	.	-	.	ID=VITVvi_vBlaCoriSeedless_v1.1_P988.ver1.1.g000009;Description=INP1;Notes=pseudogene;Sex=Female
VITVvi_vBlaCoriSeedless_v1.1_Primary_GcS988	manual	transcript	1575124	1575802	.	-	.	ID=VITVvi_vBlaCoriSeedless_v1.1_P988.ver1.1.g000009.t01;Parent=VITVvi_vBlaCoriSeedless_v1.1_P988.ver1.1.g000009
VITVvi_vBlaCoriSeedless_v1.1_Primary_GcS988	manual	exon	1575124	1575802	.	-	.	ID=VITVvi_vBlaCoriSeedless_v1.1_P988.ver1.1.g000009.t01.exon_1;Parent=VITVvi_vBlaCoriSeedless_v1.1_P988.ver1.1.g000009.t01
VITVvi_vBlaCoriSeedless_v1.1_Primary_GcS988	manual	gene	1579383	1580717	.	+	.	ID=VITVvi_vBlaCoriSeedless_v1.1_P988.ver1.1.g000010;Description=Exostosin family protein;Sex=Female
VITVvi_vBlaCoriSeedless_v1.1_Primary_GcS988	manual	mRNA	1579383	1580717	.	+	.	Parent=VITVvi_vBlaCoriSeedless_v1.1_P988.ver1.1.g000010;ID=VITVvi_vBlaCoriSeedless_v1.1_P988.ver1.1.g000010.t01;protein_ID=VITVvi_vBlaCoriSeedless_v1.1_P988.ver1.1.g000010.p01
VITVvi_vBlaCoriSeedless_v1.1_Primary_GcS988	manual	exon	1579383	1580717	.	+	.	ID=VITVvi_vBlaCoriSeedless_v1.1_P988.ver1.1.g000010.t01.exon_1;Parent=VITVvi_vBlaCoriSeedless_v1.1_P988.ver1.1.g000010.t01
VITVvi_vBlaCoriSeedless_v1.1_Primary_GcS988	manual	CDS	1579383	1580717	.	+	0	ID=VITVvi_vBlaCoriSeedless_v1.1_P988.ver1.1.g000010.t01.CDS_1;Parent=VITVvi_vBlaCoriSeedless_v1.1_P988.ver1.1.g000010.t01
VITVvi_vBlaCoriSeedless_v1.1_Primary_GcS988	manual	gene	1581265	1592322	.	-	.	ID=VITVvi_vBlaCoriSeedless_v1.1_P988.ver1.1.g000011;Description=KASIII;Sex=Female
VITVvi_vBlaCoriSeedless_v1.1_Primary_GcS988	manual	mRNA	1581265	1592322	.	-	.	Parent=VITVvi_vBlaCoriSeedless_v1.1_P988.ver1.1.g000011;ID=VITVvi_vBlaCoriSeedless_v1.1_P988.ver1.1.g000011.t01;protein_ID=VITVvi_vBlaCoriSeedless_v1.1_P988.ver1.1.g000011.p01
VITVvi_vBlaCoriSeedless_v1.1_Primary_GcS988	manual	exon	1581265	1581486	.	-	.	ID=VITVvi_vBlaCoriSeedless_v1.1_P988.ver1.1.g000011.t01.exon_8;Parent=VITVvi_vBlaCoriSeedless_v1.1_P988.ver1.1.g000011.t01
VITVvi_vBlaCoriSeedless_v1.1_Primary_GcS988	manual	intron	1581487	1582144	.	-	.	ID=VITVvi_vBlaCoriSeedless_v1.1_P988.ver1.1.g000011.t01.intron.1;Parent=VITVvi_vBlaCoriSeedless_v1.1_P988.ver1.1.g000011.t01
VITVvi_vBlaCoriSeedless_v1.1_Primary_GcS988	manual	exon	1582145	1582367	.	-	.	ID=VITVvi_vBlaCoriSeedless_v1.1_P988.ver1.1.g000011.t01.exon_7;Parent=VITVvi_vBlaCoriSeedless_v1.1_P988.ver1.1.g000011.t01
VITVvi_vBlaCoriSeedless_v1.1_Primary_GcS988	manual	intron	1582368	1582453	.	-	.	ID=VITVvi_vBlaCoriSeedless_v1.1_P988.ver1.1.g000011.t01.intron.2;Parent=VITVvi_vBlaCoriSeedless_v1.1_P988.ver1.1.g000011.t01
VITVvi_vBlaCoriSeedless_v1.1_Primary_GcS988	manual	exon	1582454	1582518	.	-	.	ID=VITVvi_vBlaCoriSeedless_v1.1_P988.ver1.1.g000011.t01.exon_6;Parent=VITVvi_vBlaCoriSeedless_v1.1_P988.ver1.1.g000011.t01
VITVvi_vBlaCoriSeedless_v1.1_Primary_GcS988	manual	intron	1582519	1586195	.	-	.	ID=VITVvi_vBlaCoriSeedless_v1.1_P988.ver1.1.g000011.t01.intron.3;Parent=VITVvi_vBlaCoriSeedless_v1.1_P988.ver1.1.g000011.t01
VITVvi_vBlaCoriSeedless_v1.1_Primary_GcS988	manual	exon	1586196	1586314	.	-	.	ID=VITVvi_vBlaCoriSeedless_v1.1_P988.ver1.1.g000011.t01.exon_5;Parent=VITVvi_vBlaCoriSeedless_v1.1_P988.ver1.1.g000011.t01
VITVvi_vBlaCoriSeedless_v1.1_Primary_GcS988	manual	intron	1586315	1586402	.	-	.	ID=VITVvi_vBlaCoriSeedless_v1.1_P988.ver1.1.g000011.t01.intron.4;Parent=VITVvi_vBlaCoriSeedless_v1.1_P988.ver1.1.g000011.t01
VITVvi_vBlaCoriSeedless_v1.1_Primary_GcS988	manual	exon	1586403	1586508	.	-	.	ID=VITVvi_vBlaCoriSeedless_v1.1_P988.ver1.1.g000011.t01.exon_4;Parent=VITVvi_vBlaCoriSeedless_v1.1_P988.ver1.1.g000011.t01
VITVvi_vBlaCoriSeedless_v1.1_Primary_GcS988	manual	intron	1586509	1587147	.	-	.	ID=VITVvi_vBlaCoriSeedless_v1.1_P988.ver1.1.g000011.t01.intron.5;Parent=VITVvi_vBlaCoriSeedless_v1.1_P988.ver1.1.g000011.t01
VITVvi_vBlaCoriSeedless_v1.1_Primary_GcS988	manual	exon	1587148	1587284	.	-	.	ID=VITVvi_vBlaCoriSeedless_v1.1_P988.ver1.1.g000011.t01.exon_3;Parent=VITVvi_vBlaCoriSeedless_v1.1_P988.ver1.1.g000011.t01
VITVvi_vBlaCoriSeedless_v1.1_Primary_GcS988	manual	intron	1587285	1588353	.	-	.	ID=VITVvi_vBlaCoriSeedless_v1.1_P988.ver1.1.g000011.t01.intron.6;Parent=VITVvi_vBlaCoriSeedless_v1.1_P988.ver1.1.g000011.t01
VITVvi_vBlaCoriSeedless_v1.1_Primary_GcS988	manual	exon	1588354	1588502	.	-	.	ID=VITVvi_vBlaCoriSeedless_v1.1_P988.ver1.1.g000011.t01.exon_2;Parent=VITVvi_vBlaCoriSeedless_v1.1_P988.ver1.1.g000011.t01
VITVvi_vBlaCoriSeedless_v1.1_Primary_GcS988	manual	intron	1588503	1592140	.	-	.	ID=VITVvi_vBlaCoriSeedless_v1.1_P988.ver1.1.g000011.t01.intron.7;Parent=VITVvi_vBlaCoriSeedless_v1.1_P988.ver1.1.g000011.t01
VITVvi_vBlaCoriSeedless_v1.1_Primary_GcS988	manual	exon	1592141	1592322	.	-	.	ID=VITVvi_vBlaCoriSeedless_v1.1_P988.ver1.1.g000011.t01.exon_1;Parent=VITVvi_vBlaCoriSeedless_v1.1_P988.ver1.1.g000011.t01
VITVvi_vBlaCoriSeedless_v1.1_Primary_GcS988	manual	CDS	1581265	1581486	.	-	0	ID=VITVvi_vBlaCoriSeedless_v1.1_P988.ver1.1.g000011.t01.CDS_8;Parent=VITVvi_vBlaCoriSeedless_v1.1_P988.ver1.1.g000011.t01
VITVvi_vBlaCoriSeedless_v1.1_Primary_GcS988	manual	CDS	1582145	1582367	.	-	1	ID=VITVvi_vBlaCoriSeedless_v1.1_P988.ver1.1.g000011.t01.CDS_7;Parent=VITVvi_vBlaCoriSeedless_v1.1_P988.ver1.1.g000011.t01
VITVvi_vBlaCoriSeedless_v1.1_Primary_GcS988	manual	CDS	1582454	1582518	.	-	0	ID=VITVvi_vBlaCoriSeedless_v1.1_P988.ver1.1.g000011.t01.CDS_6;Parent=VITVvi_vBlaCoriSeedless_v1.1_P988.ver1.1.g000011.t01
VITVvi_vBlaCoriSeedless_v1.1_Primary_GcS988	manual	CDS	1586196	1586314	.	-	2	ID=VITVvi_vBlaCoriSeedless_v1.1_P988.ver1.1.g000011.t01.CDS_5;Parent=VITVvi_vBlaCoriSeedless_v1.1_P988.ver1.1.g000011.t01
VITVvi_vBlaCoriSeedless_v1.1_Primary_GcS988	manual	CDS	1586403	1586508	.	-	0	ID=VITVvi_vBlaCoriSeedless_v1.1_P988.ver1.1.g000011.t01.CDS_4;Parent=VITVvi_vBlaCoriSeedless_v1.1_P988.ver1.1.g000011.t01
VITVvi_vBlaCoriSeedless_v1.1_Primary_GcS988	manual	CDS	1587148	1587284	.	-	2	ID=VITVvi_vBlaCoriSeedless_v1.1_P988.ver1.1.g000011.t01.CDS_3;Parent=VITVvi_vBlaCoriSeedless_v1.1_P988.ver1.1.g000011.t01
VITVvi_vBlaCoriSeedless_v1.1_Primary_GcS988	manual	CDS	1588354	1588502	.	-	1	ID=VITVvi_vBlaCoriSeedless_v1.1_P988.ver1.1.g000011.t01.CDS_2;Parent=VITVvi_vBlaCoriSeedless_v1.1_P988.ver1.1.g000011.t01
VITVvi_vBlaCoriSeedless_v1.1_Primary_GcS988	manual	CDS	1592141	1592322	.	-	0	ID=VITVvi_vBlaCoriSeedless_v1.1_P988.ver1.1.g000011.t01.CDS_1;Parent=VITVvi_vBlaCoriSeedless_v1.1_P988.ver1.1.g000011.t01
VITVvi_vBlaCoriSeedless_v1.1_Primary_GcS988	manual	gene	1600739	1601855	.	+	.	ID=VITVvi_vBlaCoriSeedless_v1.1_P988.ver1.1.g000012;Description=PLATZ transcription factor;Sex=Female
VITVvi_vBlaCoriSeedless_v1.1_Primary_GcS988	manual	mRNA	1600739	1601855	.	+	.	Parent=VITVvi_vBlaCoriSeedless_v1.1_P988.ver1.1.g000012;ID=VITVvi_vBlaCoriSeedless_v1.1_P988.ver1.1.g000012.t01;protein_ID=VITVvi_vBlaCoriSeedless_v1.1_P988.ver1.1.g000012.p01
VITVvi_vBlaCoriSeedless_v1.1_Primary_GcS988	manual	exon	1600739	1600741	.	+	.	ID=VITVvi_vBlaCoriSeedless_v1.1_P988.ver1.1.g000012.t01.exon_1;Parent=VITVvi_vBlaCoriSeedless_v1.1_P988.ver1.1.g000012.t01
VITVvi_vBlaCoriSeedless_v1.1_Primary_GcS988	manual	intron	1600742	1600819	.	+	.	ID=VITVvi_vBlaCoriSeedless_v1.1_P988.ver1.1.g000012.t01.intron.1;Parent=VITVvi_vBlaCoriSeedless_v1.1_P988.ver1.1.g000012.t01
VITVvi_vBlaCoriSeedless_v1.1_Primary_GcS988	manual	exon	1600820	1600999	.	+	.	ID=VITVvi_vBlaCoriSeedless_v1.1_P988.ver1.1.g000012.t01.exon_2;Parent=VITVvi_vBlaCoriSeedless_v1.1_P988.ver1.1.g000012.t01
VITVvi_vBlaCoriSeedless_v1.1_Primary_GcS988	manual	intron	1601000	1601110	.	+	.	ID=VITVvi_vBlaCoriSeedless_v1.1_P988.ver1.1.g000012.t01.intron.2;Parent=VITVvi_vBlaCoriSeedless_v1.1_P988.ver1.1.g000012.t01
VITVvi_vBlaCoriSeedless_v1.1_Primary_GcS988	manual	exon	1601111	1601185	.	+	.	ID=VITVvi_vBlaCoriSeedless_v1.1_P988.ver1.1.g000012.t01.exon_3;Parent=VITVvi_vBlaCoriSeedless_v1.1_P988.ver1.1.g000012.t01
VITVvi_vBlaCoriSeedless_v1.1_Primary_GcS988	manual	intron	1601186	1601265	.	+	.	ID=VITVvi_vBlaCoriSeedless_v1.1_P988.ver1.1.g000012.t01.intron.3;Parent=VITVvi_vBlaCoriSeedless_v1.1_P988.ver1.1.g000012.t01
VITVvi_vBlaCoriSeedless_v1.1_Primary_GcS988	manual	exon	1601266	1601406	.	+	.	ID=VITVvi_vBlaCoriSeedless_v1.1_P988.ver1.1.g000012.t01.exon_4;Parent=VITVvi_vBlaCoriSeedless_v1.1_P988.ver1.1.g000012.t01
VITVvi_vBlaCoriSeedless_v1.1_Primary_GcS988	manual	intron	1601407	1601492	.	+	.	ID=VITVvi_vBlaCoriSeedless_v1.1_P988.ver1.1.g000012.t01.intron.4;Parent=VITVvi_vBlaCoriSeedless_v1.1_P988.ver1.1.g000012.t01
VITVvi_vBlaCoriSeedless_v1.1_Primary_GcS988	manual	exon	1601493	1601855	.	+	.	ID=VITVvi_vBlaCoriSeedless_v1.1_P988.ver1.1.g000012.t01.exon_5;Parent=VITVvi_vBlaCoriSeedless_v1.1_P988.ver1.1.g000012.t01
VITVvi_vBlaCoriSeedless_v1.1_Primary_GcS988	manual	CDS	1600739	1600741	.	+	0	ID=VITVvi_vBlaCoriSeedless_v1.1_P988.ver1.1.g000012.t01.CDS_1;Parent=VITVvi_vBlaCoriSeedless_v1.1_P988.ver1.1.g000012.t01
VITVvi_vBlaCoriSeedless_v1.1_Primary_GcS988	manual	CDS	1600820	1600999	.	+	0	ID=VITVvi_vBlaCoriSeedless_v1.1_P988.ver1.1.g000012.t01.CDS_2;Parent=VITVvi_vBlaCoriSeedless_v1.1_P988.ver1.1.g000012.t01
VITVvi_vBlaCoriSeedless_v1.1_Primary_GcS988	manual	CDS	1601111	1601185	.	+	0	ID=VITVvi_vBlaCoriSeedless_v1.1_P988.ver1.1.g000012.t01.CDS_3;Parent=VITVvi_vBlaCoriSeedless_v1.1_P988.ver1.1.g000012.t01
VITVvi_vBlaCoriSeedless_v1.1_Primary_GcS988	manual	CDS	1601266	1601406	.	+	0	ID=VITVvi_vBlaCoriSeedless_v1.1_P988.ver1.1.g000012.t01.CDS_4;Parent=VITVvi_vBlaCoriSeedless_v1.1_P988.ver1.1.g000012.t01
VITVvi_vBlaCoriSeedless_v1.1_Primary_GcS988	manual	CDS	1601493	1601855	.	+	0	ID=VITVvi_vBlaCoriSeedless_v1.1_P988.ver1.1.g000012.t01.CDS_5;Parent=VITVvi_vBlaCoriSeedless_v1.1_P988.ver1.1.g000012.t01
VITVvi_vBlaCoriSeedless_v1.1_Primary_GcS988	manual	gene	1603518	1607333	.	-	.	ID=VITVvi_vBlaCoriSeedless_v1.1_P988.ver1.1.g000013;Description=FMO #1;Sex=Female
VITVvi_vBlaCoriSeedless_v1.1_Primary_GcS988	manual	mRNA	1603518	1607333	.	-	.	Parent=VITVvi_vBlaCoriSeedless_v1.1_P988.ver1.1.g000013;ID=VITVvi_vBlaCoriSeedless_v1.1_P988.ver1.1.g000013.t01;protein_ID=VITVvi_vBlaCoriSeedless_v1.1_P988.ver1.1.g000013.p01
VITVvi_vBlaCoriSeedless_v1.1_Primary_GcS988	manual	exon	1603518	1603691	.	-	.	ID=VITVvi_vBlaCoriSeedless_v1.1_P988.ver1.1.g000013.t01.exon_7;Parent=VITVvi_vBlaCoriSeedless_v1.1_P988.ver1.1.g000013.t01
VITVvi_vBlaCoriSeedless_v1.1_Primary_GcS988	manual	intron	1603692	1603775	.	-	.	ID=VITVvi_vBlaCoriSeedless_v1.1_P988.ver1.1.g000013.t01.intron.1;Parent=VITVvi_vBlaCoriSeedless_v1.1_P988.ver1.1.g000013.t01
VITVvi_vBlaCoriSeedless_v1.1_Primary_GcS988	manual	exon	1603776	1603949	.	-	.	ID=VITVvi_vBlaCoriSeedless_v1.1_P988.ver1.1.g000013.t01.exon_6;Parent=VITVvi_vBlaCoriSeedless_v1.1_P988.ver1.1.g000013.t01
VITVvi_vBlaCoriSeedless_v1.1_Primary_GcS988	manual	intron	1603950	1604035	.	-	.	ID=VITVvi_vBlaCoriSeedless_v1.1_P988.ver1.1.g000013.t01.intron.2;Parent=VITVvi_vBlaCoriSeedless_v1.1_P988.ver1.1.g000013.t01
VITVvi_vBlaCoriSeedless_v1.1_Primary_GcS988	manual	exon	1604036	1604171	.	-	.	ID=VITVvi_vBlaCoriSeedless_v1.1_P988.ver1.1.g000013.t01.exon_5;Parent=VITVvi_vBlaCoriSeedless_v1.1_P988.ver1.1.g000013.t01
VITVvi_vBlaCoriSeedless_v1.1_Primary_GcS988	manual	intron	1604172	1604287	.	-	.	ID=VITVvi_vBlaCoriSeedless_v1.1_P988.ver1.1.g000013.t01.intron.3;Parent=VITVvi_vBlaCoriSeedless_v1.1_P988.ver1.1.g000013.t01
VITVvi_vBlaCoriSeedless_v1.1_Primary_GcS988	manual	exon	1604288	1604370	.	-	.	ID=VITVvi_vBlaCoriSeedless_v1.1_P988.ver1.1.g000013.t01.exon_4;Parent=VITVvi_vBlaCoriSeedless_v1.1_P988.ver1.1.g000013.t01
VITVvi_vBlaCoriSeedless_v1.1_Primary_GcS988	manual	intron	1604371	1604488	.	-	.	ID=VITVvi_vBlaCoriSeedless_v1.1_P988.ver1.1.g000013.t01.intron.4;Parent=VITVvi_vBlaCoriSeedless_v1.1_P988.ver1.1.g000013.t01
VITVvi_vBlaCoriSeedless_v1.1_Primary_GcS988	manual	exon	1604489	1604641	.	-	.	ID=VITVvi_vBlaCoriSeedless_v1.1_P988.ver1.1.g000013.t01.exon_3;Parent=VITVvi_vBlaCoriSeedless_v1.1_P988.ver1.1.g000013.t01
VITVvi_vBlaCoriSeedless_v1.1_Primary_GcS988	manual	intron	1604642	1604902	.	-	.	ID=VITVvi_vBlaCoriSeedless_v1.1_P988.ver1.1.g000013.t01.intron.5;Parent=VITVvi_vBlaCoriSeedless_v1.1_P988.ver1.1.g000013.t01
VITVvi_vBlaCoriSeedless_v1.1_Primary_GcS988	manual	exon	1604903	1604973	.	-	.	ID=VITVvi_vBlaCoriSeedless_v1.1_P988.ver1.1.g000013.t01.exon_2;Parent=VITVvi_vBlaCoriSeedless_v1.1_P988.ver1.1.g000013.t01
VITVvi_vBlaCoriSeedless_v1.1_Primary_GcS988	manual	intron	1604974	1606810	.	-	.	ID=VITVvi_vBlaCoriSeedless_v1.1_P988.ver1.1.g000013.t01.intron.6;Parent=VITVvi_vBlaCoriSeedless_v1.1_P988.ver1.1.g000013.t01
VITVvi_vBlaCoriSeedless_v1.1_Primary_GcS988	manual	exon	1606811	1607333	.	-	.	ID=VITVvi_vBlaCoriSeedless_v1.1_P988.ver1.1.g000013.t01.exon_1;Parent=VITVvi_vBlaCoriSeedless_v1.1_P988.ver1.1.g000013.t01
VITVvi_vBlaCoriSeedless_v1.1_Primary_GcS988	manual	CDS	1603518	1603691	.	-	0	ID=VITVvi_vBlaCoriSeedless_v1.1_P988.ver1.1.g000013.t01.CDS_7;Parent=VITVvi_vBlaCoriSeedless_v1.1_P988.ver1.1.g000013.t01
VITVvi_vBlaCoriSeedless_v1.1_Primary_GcS988	manual	CDS	1603776	1603949	.	-	0	ID=VITVvi_vBlaCoriSeedless_v1.1_P988.ver1.1.g000013.t01.CDS_6;Parent=VITVvi_vBlaCoriSeedless_v1.1_P988.ver1.1.g000013.t01
VITVvi_vBlaCoriSeedless_v1.1_Primary_GcS988	manual	CDS	1604036	1604171	.	-	1	ID=VITVvi_vBlaCoriSeedless_v1.1_P988.ver1.1.g000013.t01.CDS_5;Parent=VITVvi_vBlaCoriSeedless_v1.1_P988.ver1.1.g000013.t01
VITVvi_vBlaCoriSeedless_v1.1_Primary_GcS988	manual	CDS	1604288	1604370	.	-	0	ID=VITVvi_vBlaCoriSeedless_v1.1_P988.ver1.1.g000013.t01.CDS_4;Parent=VITVvi_vBlaCoriSeedless_v1.1_P988.ver1.1.g000013.t01
VITVvi_vBlaCoriSeedless_v1.1_Primary_GcS988	manual	CDS	1604489	1604641	.	-	0	ID=VITVvi_vBlaCoriSeedless_v1.1_P988.ver1.1.g000013.t01.CDS_3;Parent=VITVvi_vBlaCoriSeedless_v1.1_P988.ver1.1.g000013.t01
VITVvi_vBlaCoriSeedless_v1.1_Primary_GcS988	manual	CDS	1604903	1604973	.	-	2	ID=VITVvi_vBlaCoriSeedless_v1.1_P988.ver1.1.g000013.t01.CDS_2;Parent=VITVvi_vBlaCoriSeedless_v1.1_P988.ver1.1.g000013.t01
VITVvi_vBlaCoriSeedless_v1.1_Primary_GcS988	manual	CDS	1606811	1607333	.	-	0	ID=VITVvi_vBlaCoriSeedless_v1.1_P988.ver1.1.g000013.t01.CDS_1;Parent=VITVvi_vBlaCoriSeedless_v1.1_P988.ver1.1.g000013.t01
VITVvi_vBlaCoriSeedless_v1.1_Primary_GcS988	manual	gene	1609224	1612100	.	-	.	ID=VITVvi_vBlaCoriSeedless_v1.1_P988.ver1.1.g000014;Description=FMO #4;Sex=Female
VITVvi_vBlaCoriSeedless_v1.1_Primary_GcS988	manual	mRNA	1609224	1612100	.	-	.	Parent=VITVvi_vBlaCoriSeedless_v1.1_P988.ver1.1.g000014;ID=VITVvi_vBlaCoriSeedless_v1.1_P988.ver1.1.g000014.t01;protein_ID=VITVvi_vBlaCoriSeedless_v1.1_P988.ver1.1.g000014.p01
VITVvi_vBlaCoriSeedless_v1.1_Primary_GcS988	manual	exon	1609224	1609412	.	-	.	ID=VITVvi_vBlaCoriSeedless_v1.1_P988.ver1.1.g000014.t01.exon_7;Parent=VITVvi_vBlaCoriSeedless_v1.1_P988.ver1.1.g000014.t01
VITVvi_vBlaCoriSeedless_v1.1_Primary_GcS988	manual	intron	1609413	1609590	.	-	.	ID=VITVvi_vBlaCoriSeedless_v1.1_P988.ver1.1.g000014.t01.intron.1;Parent=VITVvi_vBlaCoriSeedless_v1.1_P988.ver1.1.g000014.t01
VITVvi_vBlaCoriSeedless_v1.1_Primary_GcS988	manual	exon	1609591	1609764	.	-	.	ID=VITVvi_vBlaCoriSeedless_v1.1_P988.ver1.1.g000014.t01.exon_6;Parent=VITVvi_vBlaCoriSeedless_v1.1_P988.ver1.1.g000014.t01
VITVvi_vBlaCoriSeedless_v1.1_Primary_GcS988	manual	intron	1609765	1609846	.	-	.	ID=VITVvi_vBlaCoriSeedless_v1.1_P988.ver1.1.g000014.t01.intron.2;Parent=VITVvi_vBlaCoriSeedless_v1.1_P988.ver1.1.g000014.t01
[truncated: 5,952 more rows]

## Sheet: Fig. 3a
chrom	window	F vs. H&M	M vs. F&H
[truncated: 301 more rows]

[truncated: 12 more sheets: Fig. 3b, Fig. 3c, Fig. 3d, Fig. 3f - Supplementary Fig. 4, Fig. 4ab - Supplementary Fig. 5, Fig. 5a, Supplementary Fig. 2, Supplementary Fig. 3, Supplementary Fig. 8, Supplementary Fig. 9, Supplementary Fig. 10a, Supplementary Fig. 10b]
